# Supplementary material for: Multilevel interrogation of H3.3 reveals a primordial role in transcription regulation
Source: Epigenetics Chromatin. 2023 Apr 7;16:10. doi: 10.1186/s13072-023-00484-9 (PMC10080907; doi:10.1186/s13072-023-00484-9)
Supplement: Supplementary file 1 — Additional file 1: Table S1. AP-MS analysis of H3. Table S2. AP-MS analysis of H3.3. Table S3. AP-MS analysis of Nrp1. Table S4. AP-MS analysis of Aip1. Table S5. AP-MS analysis of HIR1. Table S6. AP-MS analysis of Cac2. Table S7. AP-MS analysis of CSKB1. Table S8. AP-MS analysis of HAT1. Table S9. H3.3 ChIP peaks file. Table S10. H3.3 Knockout RNA-seq. Table S11. Primer sequences. Table S12. READ ME: Details of mass spectrometry files deposition to the MassIVE repository. [file 13072_2023_484_MOESM1_ESM.xlsx]

## Sheet: Index
	Table S1	AP-MS analysis of H3
	Table S2	AP-MS analysis of H3.3
	Table S3	AP-MS analysis of Nrp1
	Table S4	AP-MS analysis of Aip1
	Table S5	AP-MS analysis of HIR1
	Table S6	AP-MS analysis of Cac2
	Table S7	AP-MS analysis of CSKB1
	Table S8	AP-MS analysis of HAT1
	Table S9	H3.3 ChIP peaks file
	Table S10	H3.3 Knockout RNA-seq
	Table S11	Primer sequences
	Table S12	READ ME: Details of mass spectrometry files deposition to the MassIVE repository

## Sheet: Table S1-H3 APMS
Bait	Locus tag	PreyGene	Spec	SpecSum	AvgSpec	NumReplicates	ctrlCounts	AvgP	MaxP	FoldChange	BFDR	TGD annotation		Prediction based on sequence homology
H3	TTHERM_00016200	XP_001008400.1	44|58	102	51	2	0|0|0|0|0|0|0|0|0|0|0|0|0|0|0|0|0|0	1	1	510	0	HHT4
H3	TTHERM_01014770	XP_001030823.3	17|31	48	24	2	0|0|0|0|0|0|0|0|0|0|0|0|0|0|0|0|0|0	1	1	240	0	NRP1
H3	TTHERM_00526449	TTHERM_00526449	15|21	36	18	2	0|0|0|0|0|0|0|0|0|0|0|0|0|0|0|0|0|0	1	1	180	0	Hypothetical		Potassium channel beta
H3	TTHERM_00242240	XP_001024947.1	12|11	23	11.5	2	0|0|0|0|2|0|0|0|0|0|0|0|0|0|0|0|0|0	1	1	57.5	0	Hypothetical
H3	TTHERM_00299840	XP_001024511.2	11|7	18	9	2	0|0|0|0|0|2|0|2|0|0|0|0|0|0|0|0|0|0	0.99	1	22.5	0	Hypothetical		ALD5
H3	TTHERM_00561799	XP_001470738.1	4|4	8	4	2	0|0|0|0|0|0|0|0|0|0|0|0|0|0|0|0|0|0	1	1	40	0	Ku70
H3	TTHERM_00434000	XP_001011425.2	3|4	7	3.5	2	0|0|0|0|0|0|0|0|0|0|0|0|0|0|0|0|0|0	0.99	1	35	0	Hypothetical
H3	TTHERM_01005210	XP_001010341.1	3|3	6	3	2	0|0|0|0|0|0|0|0|0|0|0|0|0|0|0|0|0|0	0.98	0.98	30	0	Hypothetical		VPH1
H3	TTHERM_00410130	TTHERM_00410130	3|3	6	3	2	0|0|0|0|0|0|0|0|0|0|0|0|0|0|0|0|0|0	0.98	0.98	30	0	SMT3
H3	TTHERM_00688660	XP_001026968.2	2|5	7	3.5	2	0|0|0|0|0|0|0|0|0|0|0|0|0|0|0|0|0|0	0.94	1	35	0.01	RebL1
H3	TTHERM_00128280	XP_001016309.1	2|4	6	3	2	0|0|0|0|0|0|0|0|0|0|0|0|0|0|0|0|0|0	0.93	1	30	0.01
H3	TTHERM_00865150	XP_001026755.2	3|2	5	2.5	2	0|0|0|0|0|0|0|0|0|0|0|0|0|0|0|0|0|0	0.92	0.98	25	0.01	PARP5
H3	TTHERM_00384860	XP_001019287.2	3|2	5	2.5	2	0|0|0|0|0|0|0|0|0|0|0|0|0|0|0|0|0|0	0.92	0.98	25	0.01	MLP1
H3	TTHERM_00378560	XP_001015437.1	3|2	5	2.5	2	0|0|0|0|0|0|0|0|0|0|0|0|0|0|0|0|0|0	0.92	0.98	25	0.01	Hypothetical		eif3C
H3	TTHERM_00189180	XP_001016594.3	38|43	81	40.5	2	4|4|2|2|26|5|5|2|5|0|0|6|12|10|6|12|10|9	0.88	0.96	4.01	0.02	HHT2	Bait
H3	TTHERM_00112550	XP_001010650.2	19|25	44	22	2	0|0|0|15|0|0|0|0|0|0|0|0|0|0|3|0|6|0	0.88	0.92	9.17	0.02
H3	TTHERM_01071490	XP_001026848.1	2|2	4	2	2	0|0|0|0|0|0|0|0|0|0|0|0|0|0|0|0|0|0	0.87	0.87	20	0.02
H3	TTHERM_00657230	XP_001024023.1	2|2	4	2	2	0|0|0|0|0|0|0|0|0|0|0|0|0|0|0|0|0|0	0.87	0.87	20	0.02
H3	TTHERM_00046390	XP_001014634.2	3|8	11	5.5	2	0|0|0|0|0|0|0|0|0|0|0|4|0|0|0|0|0|0	0.76	0.94	13.75	0.03
H3	TTHERM_00219180	XP_001020590.2	3|4	7	3.5	2	0|0|0|0|0|0|0|0|0|0|0|0|0|0|0|0|2|0	0.85	0.91	17.5	0.03
H3	TTHERM_00140920	XP_001011029.1	4|3	7	3.5	2	0|0|0|0|0|0|3|0|0|0|0|0|0|0|0|0|0|0	0.76	0.82	11.67	0.04
H3	TTHERM_00581770	XP_001018918.1	3|3	6	3	2	0|0|0|0|0|0|0|0|0|0|0|0|0|4|0|0|0|0	0.59	0.59	7.5	0.05
H3	TTHERM_00189430	XP_001016619.2	2|2	4	2	2	0|0|2|0|0|0|0|0|0|0|0|0|0|0|0|0|0|0	0.58	0.58	10	0.06
H3	TTHERM_01289080	XP_001029810.1	2|4	6	3	2	0|0|2|0|0|0|0|0|0|0|0|0|2|0|0|0|0|0	0.54	0.77	7.5	0.07
H3	TTHERM_00077450	XP_001015686.1	5|7	12	6	2	0|0|3|0|2|0|0|0|0|5|0|0|0|0|0|0|0|2	0.54	0.67	5	0.08
H3	TTHERM_00670340	XP_001026355.1	4|6	10	5	2	0|0|0|0|4|5|0|0|0|0|0|0|0|0|0|0|0|0	0.54	0.65	5.56	0.09
H3	TTHERM_01161000	XP_001018292.1	2|2	4	2	2	0|0|0|0|0|0|0|0|0|0|0|0|0|0|0|0|3|0	0.51	0.51	6.67	0.1
H3	TTHERM_00813040	XP_001008632.1	6|0	6	3	2	0|0|0|0|0|0|0|0|0|0|0|0|0|0|0|0|0|0	0.5	1	30	0.12
H3	#N/A	TTHERM_00373830	0|6	6	3	2	0|0|0|0|0|0|0|0|0|0|0|0|0|0|0|0|0|0	0.5	1	30	0.12
H3	TTHERM_00189170	XP_001016593.1	121|192	313	156.5	2	14|15|5|6|104|9|11|8|9|8|3|27|27|26|12|46|42|24	0.5	0.98	4.64	0.14
H3	TTHERM_00492460	XP_001023138.1	0|5	5	2.5	2	0|0|0|0|0|0|0|0|0|0|0|0|0|0|0|0|0|0	0.5	1	25	0.15
H3	TTHERM_00361840	XP_001007394.1	0|4	4	2	2	0|0|0|0|0|0|0|0|0|0|0|0|0|0|0|0|0|0	0.5	1	20	0.16
H3	TTHERM_00421000	XP_001033355.1	0|4	4	2	2	0|0|0|0|0|0|0|0|0|0|0|0|0|0|0|0|0|0	0.5	1	20	0.16
H3	TTHERM_01004930	XP_001010313.1	0|3	3	1.5	2	0|0|0|0|0|0|0|0|0|0|0|0|0|0|0|0|0|0	0.49	0.98	15	0.19
H3	TTHERM_00227590	XP_001014290.1	0|3	3	1.5	2	0|0|0|0|0|0|0|0|0|0|0|0|0|0|0|0|0|0	0.49	0.98	15	0.19
H3	TTHERM_00046130	XP_001014608.1	0|3	3	1.5	2	0|0|0|0|0|0|0|0|0|0|0|0|0|0|0|0|0|0	0.49	0.98	15	0.19
H3	TTHERM_00541460	XP_976599.2	0|3	3	1.5	2	0|0|0|0|0|0|0|0|0|0|0|0|0|0|0|0|0|0	0.49	0.98	15	0.19
H3	TTHERM_00666310	XP_001020000.1	0|3	3	1.5	2	0|0|0|0|0|0|0|0|0|0|0|0|0|0|0|0|0|0	0.49	0.98	15	0.19
H3	TTHERM_00450950	XP_001013391.1	0|3	3	1.5	2	0|0|0|0|0|0|0|0|0|0|0|0|0|0|0|0|0|0	0.49	0.98	15	0.19
H3	#N/A	TTHERM_00143530	0|3	3	1.5	2	0|0|0|0|0|0|0|0|0|0|0|0|0|0|0|0|0|0	0.49	0.98	15	0.19
H3	TTHERM_01055600	XP_001027526.3	19|10	29	14.5	2	2|0|0|0|0|0|0|0|21|3|0|4|0|0|0|0|0|3	0.49	0.74	4.39	0.23
H3	TTHERM_00049310	XP_001014826.2	4|18	22	11	2	0|2|0|6|0|0|0|0|0|0|0|8|0|3|3|0|0|5	0.47	0.94	4.07	0.23
H3	TTHERM_01546860	XP_001029383.1	0|6	6	3	2	0|0|0|3|0|0|0|0|0|0|0|0|0|0|0|0|0|0	0.47	0.93	10	0.24
H3	TTHERM_01245640	XP_001022631.1	0|5	5	2.5	2	0|0|0|0|0|0|0|0|0|0|0|3|0|0|0|0|0|0	0.45	0.89	8.33	0.24
H3	TTHERM_00155330	XP_001009661.1	2|0	2	1	2	0|0|0|0|0|0|0|0|0|0|0|0|0|0|0|0|0|0	0.44	0.87	10	0.25
H3	TTHERM_00295700	XP_001013202.1	2|0	2	1	2	0|0|0|0|0|0|0|0|0|0|0|0|0|0|0|0|0|0	0.44	0.87	10	0.25
H3	TTHERM_00850590	XP_001019262.1	2|0	2	1	2	0|0|0|0|0|0|0|0|0|0|0|0|0|0|0|0|0|0	0.44	0.87	10	0.25
H3	TTHERM_01046850	XP_001017999.1	2|0	2	1	2	0|0|0|0|0|0|0|0|0|0|0|0|0|0|0|0|0|0	0.44	0.87	10	0.25
H3	TTHERM_01005190	XP_001010339.1	0|2	2	1	2	0|0|0|0|0|0|0|0|0|0|0|0|0|0|0|0|0|0	0.44	0.87	10	0.25
H3	TTHERM_00304150	XP_001020992.1	0|2	2	1	2	0|0|0|0|0|0|0|0|0|0|0|0|0|0|0|0|0|0	0.44	0.87	10	0.25
H3	TTHERM_00992830	XP_001030946.1	0|2	2	1	2	0|0|0|0|0|0|0|0|0|0|0|0|0|0|0|0|0|0	0.44	0.87	10	0.25
H3	TTHERM_00421010	XP_001033356.1	0|2	2	1	2	0|0|0|0|0|0|0|0|0|0|0|0|0|0|0|0|0|0	0.44	0.87	10	0.25
H3	TTHERM_00420000	XP_001033255.3	0|2	2	1	2	0|0|0|0|0|0|0|0|0|0|0|0|0|0|0|0|0|0	0.44	0.87	10	0.25
H3	TTHERM_01016150	XP_001030775.1	0|2	2	1	2	0|0|0|0|0|0|0|0|0|0|0|0|0|0|0|0|0|0	0.44	0.87	10	0.25
H3	#N/A	TTHERM_00685990	0|2	2	1	2	0|0|0|0|0|0|0|0|0|0|0|0|0|0|0|0|0|0	0.44	0.87	10	0.25
H3	TTHERM_00476650	XP_001017373.1	0|2	2	1	2	0|0|0|0|0|0|0|0|0|0|0|0|0|0|0|0|0|0	0.44	0.87	10	0.25
H3	TTHERM_00070850	XP_001007823.2	0|2	2	1	2	0|0|0|0|0|0|0|0|0|0|0|0|0|0|0|0|0|0	0.44	0.87	10	0.25
H3	TTHERM_00267890	XP_001015924.2	0|2	2	1	2	0|0|0|0|0|0|0|0|0|0|0|0|0|0|0|0|0|0	0.44	0.87	10	0.25
H3	TTHERM_00316180	XP_001021310.1	0|2	2	1	2	0|0|0|0|0|0|0|0|0|0|0|0|0|0|0|0|0|0	0.44	0.87	10	0.25
H3	#N/A	TTHERM_00558300	0|2	2	1	2	0|0|0|0|0|0|0|0|0|0|0|0|0|0|0|0|0|0	0.44	0.87	10	0.25
H3	TTHERM_00395750	XP_001011947.1	0|2	2	1	2	0|0|0|0|0|0|0|0|0|0|0|0|0|0|0|0|0|0	0.44	0.87	10	0.25
H3	#N/A	TTHERM_00249590	0|2	2	1	2	0|0|0|0|0|0|0|0|0|0|0|0|0|0|0|0|0|0	0.44	0.87	10	0.25
H3	TTHERM_00243900	XP_001023719.2	0|2	2	1	2	0|0|0|0|0|0|0|0|0|0|0|0|0|0|0|0|0|0	0.44	0.87	10	0.25
H3	TTHERM_00442300	XP_001033143.3	0|2	2	1	2	0|0|0|0|0|0|0|0|0|0|0|0|0|0|0|0|0|0	0.44	0.87	10	0.25
H3	TTHERM_01044780	XP_001030651.1	0|2	2	1	2	0|0|0|0|0|0|0|0|0|0|0|0|0|0|0|0|0|0	0.44	0.87	10	0.25
H3	TTHERM_00388590	XP_001019363.2	0|2	2	1	2	0|0|0|0|0|0|0|0|0|0|0|0|0|0|0|0|0|0	0.44	0.87	10	0.25
H3	TTHERM_01087780	XP_001017870.1	0|2	2	1	2	0|0|0|0|0|0|0|0|0|0|0|0|0|0|0|0|0|0	0.44	0.87	10	0.25
H3	TTHERM_00600440	XP_001032515.1	0|2	2	1	2	0|0|0|0|0|0|0|0|0|0|0|0|0|0|0|0|0|0	0.44	0.87	10	0.25
H3	TTHERM_00338280	XP_001017592.2	0|2	2	1	2	0|0|0|0|0|0|0|0|0|0|0|0|0|0|0|0|0|0	0.44	0.87	10	0.25
H3	TTHERM_00283330	XP_001018189.2	0|2	2	1	2	0|0|0|0|0|0|0|0|0|0|0|0|0|0|0|0|0|0	0.44	0.87	10	0.25
H3	TTHERM_01099160	XP_001030332.1	0|2	2	1	2	0|0|0|0|0|0|0|0|0|0|0|0|0|0|0|0|0|0	0.44	0.87	10	0.25
H3	TTHERM_00647000	XP_001027409.1	0|2	2	1	2	0|0|0|0|0|0|0|0|0|0|0|0|0|0|0|0|0|0	0.44	0.87	10	0.25
H3	TTHERM_01197110	XP_001020278.1	0|2	2	1	2	0|0|0|0|0|0|0|0|0|0|0|0|0|0|0|0|0|0	0.44	0.87	10	0.25
H3	#N/A	TTHERM_00392850	0|2	2	1	2	0|0|0|0|0|0|0|0|0|0|0|0|0|0|0|0|0|0	0.44	0.87	10	0.25
H3	TTHERM_00464970	XP_001024994.1	0|5	5	2.5	2	0|0|0|0|0|0|0|0|0|0|0|2|0|0|0|3|0|0	0.4	0.8	5	0.35
H3	#N/A	TTHERM_00161740	2|2	4	2	2	0|0|0|0|0|0|0|0|0|0|4|0|0|0|0|0|0|0	0.41	0.41	5	0.35
H3	TTHERM_01122730	XP_001019574.1	0|4	4	2	2	0|0|0|0|0|0|0|0|0|0|0|0|0|0|3|0|0|0	0.41	0.82	6.67	0.35
H3	TTHERM_00221120	XP_001020684.2	29|11	40	20	2	3|0|4|2|0|0|4|0|43|0|0|3|0|0|0|0|0|5	0.35	0.7	3.12	0.36
H3	TTHERM_00431330	XP_001011358.1	2|3	5	2.5	2	0|0|0|0|2|0|0|0|0|0|0|0|0|0|0|0|0|3	0.39	0.49	5	0.36
H3	TTHERM_01123950	XP_001030175.2	3|0	3	1.5	2	0|0|0|3|0|0|0|0|0|0|0|0|0|0|0|0|0|0	0.35	0.7	5	0.36
H3	TTHERM_00459290	XP_001024237.1	0|3	3	1.5	2	0|0|0|2|0|0|0|0|0|0|0|0|0|0|0|0|0|0	0.4	0.79	7.5	0.36
H3	TTHERM_00925560	XP_001031172.1	0|3	3	1.5	2	0|0|0|0|0|0|0|0|0|0|0|0|0|0|0|0|0|3	0.35	0.7	5	0.36
H3	TTHERM_01287980	XP_001025340.1	3|3	6	3	2	0|0|2|0|0|0|0|0|0|2|0|0|0|0|0|0|0|3	0.34	0.34	4.29	0.37
H3	TTHERM_00732590	XP_001023657.1	0|7	7	3.5	2	0|0|0|0|0|0|0|0|0|0|0|0|3|0|0|4|5|0	0.31	0.63	2.92	0.38
H3	TTHERM_00055990	XP_001007530.1	2|4	6	3	2	0|0|0|0|3|6|0|0|0|0|0|0|0|0|0|0|0|0	0.3	0.44	3.33	0.38
H3	TTHERM_00594190	XP_001011679.1	3|2	5	2.5	2	0|0|0|0|0|0|0|0|2|0|2|0|0|0|2|0|0|0	0.3	0.4	4.17	0.38
H3	TTHERM_00628710	XP_001019557.2	2|2	4	2	2	0|0|0|0|0|0|0|0|0|3|0|0|0|0|0|0|2|0	0.29	0.29	4	0.39
H3	TTHERM_01362500	XP_001029661.2	2|0	2	1	2	0|0|0|0|0|2|0|0|0|0|0|0|0|0|0|0|0|0	0.29	0.58	5	0.39
H3	TTHERM_00190640	XP_001016641.2	0|2	2	1	2	0|0|0|0|0|0|0|0|0|0|0|0|2|0|0|0|0|0	0.29	0.58	5	0.39
H3	TTHERM_00128870	XP_001016368.1	0|2	2	1	2	0|0|0|0|0|0|0|0|0|0|0|0|0|0|0|0|0|2	0.29	0.58	5	0.39
H3	TTHERM_00666570	XP_001020026.2	0|2	2	1	2	0|0|0|2|0|0|0|0|0|0|0|0|0|0|0|0|0|0	0.29	0.58	5	0.39
H3	TTHERM_00790730	XP_001026171.1	0|4	4	2	2	0|0|0|0|0|0|0|0|0|0|0|3|3|0|0|0|0|0	0.28	0.57	3.33	0.4
H3	TTHERM_00220750	XP_001020647.1	3|0	3	1.5	2	0|0|2|0|0|0|0|0|0|0|0|0|0|0|0|0|0|2	0.28	0.57	3.75	0.4
H3	TTHERM_00028580	XP_976854.1	0|3	3	1.5	2	0|0|0|0|0|0|0|0|0|0|0|0|0|0|0|2|2|0	0.28	0.57	3.75	0.4
H3	TTHERM_00080030	XP_001015843.1	7|3	10	5	2	0|0|8|0|3|5|0|0|0|0|0|0|0|0|0|0|0|0	0.28	0.5	3.12	0.41
H3	TTHERM_00700900	XP_976802.1	4|4	8	4	2	3|0|0|0|0|8|0|0|0|0|0|0|2|0|0|0|0|0	0.27	0.27	3.08	0.41
H3	TTHERM_00384800	XP_001019281.3	2|2	4	2	2	4|0|0|0|0|0|0|0|0|0|0|0|0|2|0|0|0|0	0.26	0.26	3.33	0.41
H3	TTHERM_00523000	XP_001014478.1	3|0	3	1.5	2	3|2|0|0|0|0|0|0|0|0|0|0|0|0|0|0|0|0	0.24	0.49	3	0.42
H3	TTHERM_00794150	XP_001020934.1	0|2	2	1	2	0|0|0|0|0|3|0|0|0|0|0|0|0|0|0|0|0|0	0.25	0.51	3.33	0.42
H3	TTHERM_00525150	XP_001028025.1	0|2	2	1	2	0|0|0|3|0|0|0|0|0|0|0|0|0|0|0|0|0|0	0.25	0.51	3.33	0.42
H3	TTHERM_00649180	XP_001032312.3	7|0	7	3.5	2	0|0|0|0|0|0|0|0|17|0|0|0|0|0|0|0|0|2	0.24	0.49	1.84	0.43
H3	TTHERM_00411520	XP_001020846.3	0|4	4	2	2	2|0|2|2|0|0|0|0|0|0|0|2|0|0|0|0|0|3	0.17	0.35	1.82	0.43
H3	TTHERM_00378890	XP_001015470.3	6|0	6	3	2	0|0|0|0|0|0|0|0|14|0|0|5|0|0|0|0|0|0	0.17	0.33	1.58	0.44
H3	TTHERM_00865100	XP_001026750.1	0|4	4	2	2	0|0|0|0|0|0|0|0|0|0|0|0|0|4|0|3|4|0	0.16	0.32	1.82	0.44
H3	TTHERM_00133670	XP_001019646.1	2|0	2	1	2	0|0|0|0|2|0|0|0|0|0|0|2|0|0|0|0|0|0	0.16	0.32	2.5	0.45
H3	TTHERM_00444800	XP_001023343.2	2|0	2	1	2	0|0|2|0|0|0|0|0|0|0|0|0|0|0|0|2|0|0	0.16	0.32	2.5	0.45
H3	TTHERM_00473300	XP_001023913.3	0|2	2	1	2	0|0|0|0|0|0|0|0|0|0|0|2|0|2|0|0|0|0	0.16	0.32	2.5	0.45
H3	TTHERM_00467959	XP_001471048.1	2|0	2	1	2	0|0|0|0|0|0|0|0|0|0|0|2|3|0|0|0|0|0	0.14	0.29	2	0.46
H3	TTHERM_00346900	XP_001018531.1	0|2	2	1	2	0|0|2|0|3|0|0|0|0|0|0|0|0|0|0|0|0|0	0.14	0.29	2	0.46
H3	TTHERM_00682930	XP_001027329.2	2|3	5	2.5	2	0|0|2|0|0|0|0|0|4|0|0|2|0|0|0|2|0|0	0.13	0.19	2.5	0.47
H3	#N/A	rps19	2|0	2	1	2	3|0|0|0|0|0|0|0|0|0|0|0|0|0|0|3|0|0	0.12	0.25	1.67	0.47
H3	TTHERM_00649100	XP_001032304.1	4|3	7	3.5	2	0|0|3|2|0|0|0|0|3|0|0|0|0|0|3|0|0|3	0.12	0.17	2.5	0.48
H3	TTHERM_00136150	XP_001019696.1	2|0	2	1	2	0|0|0|0|5|0|0|0|0|0|0|0|2|0|0|0|0|0	0.12	0.23	1.43	0.48
H3	TTHERM_00537380	XP_001023548.3	2|0	2	1	2	0|0|0|0|0|0|4|0|3|0|0|0|0|0|0|0|0|0	0.11	0.21	1.43	0.48
H3	TTHERM_00486790	XP_001032891.1	0|2	2	1	2	0|0|0|0|3|4|0|0|0|0|0|0|0|0|0|0|0|0	0.11	0.21	1.43	0.48
H3	TTHERM_00402120	XP_001014085.1	4|5	9	4.5	2	0|2|0|3|5|0|0|0|0|7|0|0|0|0|0|0|0|2	0.09	0.13	2.37	0.49
H3	TTHERM_00649080	XP_001032302.3	0|3	3	1.5	2	2|2|2|2|2|0|0|0|0|0|0|0|0|0|0|0|0|0	0.09	0.19	1.5	0.49
H3	TTHERM_00527180	XP_001028123.3	27|9	36	18	2	6|2|0|2|0|0|5|0|49|0|0|10|0|0|0|0|0|7	0.09	0.18	2.22	0.5
H3	TTHERM_00564120	XP_001022011.1	3|0	3	1.5	2	3|0|0|0|3|5|0|0|0|0|0|0|0|0|0|0|0|0	0.09	0.18	1.36	0.5
H3	TTHERM_00426310	XP_001013809.1	2|0	2	1	2	0|0|0|4|0|0|0|0|0|0|0|0|0|0|0|0|4|0	0.09	0.18	1.25	0.5
H3	TTHERM_00590030	XP_001019911.2	0|2	2	1	2	0|0|0|0|0|0|0|0|0|0|0|0|5|3|0|0|0|0	0.09	0.18	1.25	0.5
H3	TTHERM_00621600	XP_001017985.1	0|2	2	1	2	0|0|0|0|0|0|0|0|0|0|0|0|0|0|0|4|4|0	0.09	0.18	1.25	0.5
H3	TTHERM_00268090	XP_001015944.1	0|2	2	1	2	0|2|0|0|0|3|0|0|0|0|0|2|0|0|0|0|0|0	0.09	0.17	1.43	0.51
H3	TTHERM_00016060	XP_001008386.1	0|2	2	1	2	0|2|0|0|2|3|0|0|0|0|0|0|0|0|0|0|0|0	0.09	0.17	1.43	0.51
H3	TTHERM_00297200	XP_001013253.1	2|0	2	1	2	0|3|0|0|0|0|0|0|0|0|0|0|2|0|0|0|3|0	0.07	0.14	1.25	0.52
H3	TTHERM_00161210	XP_001009851.1	0|2	2	1	2	0|0|0|3|0|0|0|0|0|2|0|0|0|0|0|0|3|0	0.07	0.14	1.25	0.52
H3	TTHERM_00151210	XP_001021657.1	0|2	2	1	2	2|0|4|0|0|0|0|0|0|0|0|0|0|0|2|0|0|0	0.07	0.15	1.25	0.52
H3	TTHERM_00695650	XP_001025576.1	6|5	11	5.5	2	0|0|0|0|5|14|0|0|0|0|0|0|0|3|0|0|0|3	0.07	0.09	2.2	0.53
H3	TTHERM_01435670	XP_001029557.1	0|5	5	2.5	2	0|0|0|0|11|10|0|0|0|0|0|0|0|0|0|0|0|0	0.06	0.12	1.19	0.53
H3	TTHERM_00473020	XP_001023885.3	3|0	3	1.5	2	0|0|0|0|0|0|0|0|11|0|0|0|0|0|0|0|0|3	0.07	0.14	1.07	0.53
H3	TTHERM_00470710	XP_001032961.1	2|0	2	1	2	0|0|4|2|0|0|0|0|0|0|0|3|0|0|0|0|0|0	0.06	0.11	1.11	0.53
H3	TTHERM_01002860	XP_001030884.3	18|10	28	14	2	0|0|0|5|2|3|10|0|32|2|0|3|0|0|0|0|0|3	0.05	0.11	2.33	0.54
H3	TTHERM_00568030	XP_001027608.3	0|2	2	1	2	2|0|2|0|0|2|0|0|0|0|0|0|0|0|0|0|0|2	0.06	0.11	1.25	0.54
H3	TTHERM_00047070	XP_001014702.1	0|2	2	1	2	0|0|0|2|2|0|0|0|0|0|0|0|2|0|0|0|2|0	0.06	0.11	1.25	0.54
H3	TTHERM_00011740	XP_001008253.2	0|2	2	1	2	0|0|0|3|0|3|0|0|0|0|0|3|0|0|0|0|0|0	0.05	0.11	1.11	0.54
H3	TTHERM_00388640	XP_001019368.2	3|5	8	4	2	0|0|16|0|3|3|2|0|0|0|0|0|0|0|0|0|0|0	0.03	0.06	1.67	0.55
H3	TTHERM_00579319	XP_001470969.1	0|3	3	1.5	2	2|0|0|4|0|2|2|0|0|0|0|0|0|0|0|0|0|3	0.04	0.09	1.15	0.55
H3	TTHERM_01108620	XP_001030223.1	2|0	2	1	2	0|0|0|0|2|3|0|0|0|0|0|0|2|3|0|0|0|0	0.03	0.07	1	0.55
H3	TTHERM_00147510	XP_001021485.2	0|2	2	1	2	0|5|0|0|0|0|0|0|0|3|0|0|0|0|0|0|0|2	0.05	0.09	1	0.55
H3	TTHERM_00637600	XP_001032421.1	8|8	16	8	2	2|0|0|0|6|0|0|0|0|0|0|4|5|7|0|4|5|2	0.03	0.03	2.29	0.56
H3	TTHERM_00624730	XP_001022599.2	6|3	9	4.5	2	3|0|0|0|0|0|0|0|15|0|0|4|0|0|0|0|0|5	0.03	0.06	1.67	0.56
H3	TTHERM_00685980	XP_001025200.1	8|0	8	4	2	5|0|0|0|0|0|0|0|21|0|0|5|0|0|0|0|0|3	0.03	0.06	1.18	0.56
H3	TTHERM_01299730	XP_001025312.2	0|2	2	1	2	4|0|0|3|0|0|0|0|0|0|0|0|0|0|0|0|0|4	0.03	0.07	0.91	0.56
H3	TTHERM_00339620	XP_001017626.1	8|5	13	6.5	2	9|0|0|2|0|3|8|0|0|4|0|0|0|0|5|0|0|2	0.03	0.05	1.97	0.57
H3	TTHERM_00429890	XP_001011313.3	5|5	10	5	2	2|0|0|2|0|0|0|0|0|4|0|0|7|3|2|2|0|2	0.03	0.03	2.08	0.57
H3	TTHERM_01345770	XP_001029695.1	2|3	5	2.5	2	0|0|0|0|0|0|0|0|0|0|0|0|0|0|0|11|7|0	0.03	0.04	1.39	0.57
H3	TTHERM_00522600	XP_001014438.3	0|3	3	1.5	2	0|0|0|0|0|0|0|0|16|0|0|0|0|0|0|0|0|2	0.03	0.05	0.83	0.57
H3	TTHERM_00486310	XP_001032843.3	12|8	20	10	2	0|4|9|4|2|0|2|0|4|8|0|4|4|3|0|4|6|2	0.02	0.05	2	0.58
H3	TTHERM_00338460	XP_001017609.2	3|2	5	2.5	2	0|2|4|3|5|2|0|0|0|0|0|0|0|0|0|0|0|0	0.02	0.04	1.56	0.58
H3	TTHERM_00120980	XP_001010793.1	3|0	3	1.5	2	0|4|0|3|2|0|0|0|0|4|0|0|0|0|0|0|2|0	0.02	0.05	1	0.58
H3	TTHERM_00961950	XP_001020234.1	3|0	3	1.5	2	2|3|2|0|0|0|0|0|0|2|0|0|0|0|2|2|0|2	0.02	0.04	1	0.58
H3	TTHERM_00852720	XP_001026278.3	0|2	2	1	2	0|0|0|2|0|0|0|0|0|0|0|0|0|3|0|3|0|4	0.02	0.04	0.83	0.58
H3	TTHERM_00977590	XP_001027198.1	8|9	17	8.5	2	0|0|0|0|5|0|0|0|0|0|0|4|8|6|0|7|9|0	0.02	0.02	2.18	0.59
H3	TTHERM_00299570	XP_001024492.1	4|4	8	4	2	0|2|6|4|0|0|0|0|0|0|0|4|0|0|0|2|4|0	0.02	0.02	1.82	0.59
H3	TTHERM_00569100	XP_001027616.1	2|0	2	1	2	0|2|0|0|0|3|0|0|0|2|0|2|0|0|0|0|0|3	0.02	0.03	0.83	0.59
H3	TTHERM_00160670	XP_001009797.1	0|2	2	1	2	0|0|0|0|0|0|0|0|0|0|0|0|3|3|0|3|3|0	0.02	0.04	0.83	0.59
H3	TTHERM_01084370	XP_001030432.1	10|12	22	11	2	0|3|9|0|14|18|0|0|3|0|0|0|0|2|0|0|0|0	0.02	0.03	2.24	0.6
H3	TTHERM_00294640	XP_001013096.1	5|3	8	4	2	3|0|7|5|4|2|0|0|0|2|0|0|0|0|2|0|0|0	0.01	0.02	1.6	0.6
H3	TTHERM_00446190	XP_001023381.1	4|3	7	3.5	2	5|0|4|0|0|0|0|0|0|0|0|5|0|2|3|0|3|0	0.01	0.02	1.59	0.6
H3	TTHERM_01028770	XP_001015139.1	10|12	22	11	2	0|0|0|0|0|0|0|0|0|0|0|9|10|8|0|11|7|6	0.01	0.01	2.16	0.61
H3	TTHERM_00557840	XP_001022348.2	2|4	6	3	2	2|0|3|0|0|0|0|0|0|3|0|3|0|0|4|0|4|2	0.01	0.02	1.43	0.61
H3	TTHERM_00136440	XP_001019725.1	2|0	2	1	2	0|0|6|0|0|0|0|0|0|7|0|0|0|0|2|0|0|0	0.01	0.02	0.67	0.61
H3	TTHERM_00628610	XP_001019547.3	2|0	2	1	2	4|0|2|2|3|3|0|0|0|0|0|0|0|0|0|0|0|0	0.01	0.02	0.71	0.61
H3	TTHERM_00399360	XP_001014009.2	0|2	2	1	2	0|3|2|0|0|0|0|0|0|4|0|3|0|0|0|2|0|0	0.01	0.02	0.71	0.61
H3	TTHERM_00938750	XP_001031050.1	5|2	7	3.5	2	2|0|6|2|0|2|0|2|3|5|0|2|0|3|0|0|0|0	0.01	0.01	1.3	0.62
H3	TTHERM_00470810	XP_001032971.3	0|3	3	1.5	2	0|2|9|0|0|0|0|0|0|0|0|3|0|0|0|4|0|2	0.01	0.01	0.75	0.62
H3	TTHERM_00705040	XP_001010933.2	0|3	3	1.5	2	0|0|0|2|0|0|0|0|0|0|0|3|3|4|0|0|6|2	0	0.01	0.75	0.62
H3	TTHERM_00193750	XP_001017128.2	0|2	2	1	2	3|0|4|0|0|0|0|0|3|5|0|0|0|0|0|0|0|0	0.01	0.02	0.67	0.62
H3	TTHERM_00190830	XP_001016660.1	0|2	2	1	2	0|0|0|0|0|0|0|0|0|0|0|0|3|7|0|3|3|0	0.01	0.01	0.62	0.62
H3	TTHERM_00649060	XP_001032300.1	7|8	15	7.5	2	2|4|11|0|0|0|4|0|2|5|0|0|0|0|0|4|4|4	0	0.01	1.88	0.63
H3	TTHERM_00971930	XP_001026113.1	5|3	8	4	2	0|0|0|0|2|0|0|0|0|0|0|5|4|6|0|6|6|0	0	0.01	1.38	0.63
H3	#N/A	rpl14	3|3	6	3	2	0|0|0|0|5|0|0|0|0|0|0|5|4|3|0|3|2|0	0	0	1.36	0.63
H3	TTHERM_00494490	XP_001023233.1	3|2	5	2.5	2	2|0|3|3|0|0|0|0|0|0|0|2|3|3|2|0|2|0	0	0.01	1.25	0.63
H3	TTHERM_00074320	XP_001015571.1	0|2	2	1	2	0|4|0|3|0|3|0|0|0|2|0|0|0|0|0|0|0|4	0	0.01	0.62	0.63
H3	TTHERM_01014740	XP_001030820.1	2|2	4	2	2	0|0|0|0|0|2|0|2|2|0|0|2|2|2|2|3|0|2	0	0	1.05	0.64
H3	TTHERM_00162870	XP_001008640.1	3|0	3	1.5	2	0|0|0|0|2|0|0|0|0|0|0|3|5|3|0|5|4|0	0	0	0.68	0.64
H3	TTHERM_00499350	XP_001022193.3	0|2	2	1	2	0|0|2|2|0|0|0|0|0|0|0|2|0|4|0|2|2|2	0	0.01	0.62	0.64
H3	TTHERM_00849320	XP_001019234.1	7|6	13	6.5	2	6|8|0|8|4|0|0|0|5|9|0|0|0|0|0|0|0|0	0	0	1.62	0.65
H3	TTHERM_00446310	XP_001023394.1	3|6	9	4.5	2	0|0|0|0|2|0|0|0|0|0|0|3|6|7|0|9|6|2	0	0	1.29	0.65
H3	TTHERM_00660180	XP_001020081.3	3|0	3	1.5	2	2|3|2|0|0|0|0|0|0|3|0|0|0|3|0|3|3|3	0	0	0.68	0.65
H3	TTHERM_00068120	XP_001007749.2	0|2	2	1	2	0|0|3|0|0|0|0|0|0|4|0|2|0|0|2|2|3|2	0	0	0.56	0.65
H3	TTHERM_00078920	XP_001015733.2	0|2	2	1	2	0|2|3|5|0|5|0|0|0|0|0|2|0|0|2|0|0|0	0	0	0.53	0.65
H3	TTHERM_00218410	XP_001020513.2	7|5	12	6	2	0|3|2|0|4|4|0|0|0|7|0|3|4|4|0|2|3|5	0	0	1.54	0.66
H3	TTHERM_01345760	XP_001029694.1	2|3	5	2.5	2	0|3|4|3|0|0|0|0|0|2|0|5|2|0|2|0|0|2	0	0	1.09	0.66
H3	TTHERM_00628709	XP_001471426.1	2|0	2	1	2	0|0|0|0|0|0|0|0|0|0|0|3|4|3|0|4|3|2	0	0	0.53	0.66
H3	TTHERM_00361490	XP_001007359.2	0|2	2	1	2	0|0|3|4|0|0|0|0|0|0|0|0|0|2|0|4|7|0	0	0	0.5	0.66
H3	TTHERM_00487060	XP_001032918.1	0|2	2	1	2	0|0|0|0|0|0|0|0|0|0|0|3|6|4|0|2|5|0	0	0	0.5	0.66
H3	TTHERM_00332200	XP_001026587.1	0|2	2	1	2	0|0|0|3|4|0|0|0|0|0|0|4|0|2|0|7|0|0	0	0	0.5	0.66
H3	TTHERM_00218790	XP_001020551.1	3|3	6	3	2	0|6|0|0|8|6|2|0|3|0|0|0|0|0|0|2|0|0	0	0	1.11	0.67
H3	TTHERM_00628420	XP_001019528.1	2|2	4	2	2	0|0|0|0|0|0|0|0|0|0|0|4|4|5|0|6|4|0	0	0	0.87	0.67
H3	TTHERM_01339580	XP_001027546.2	3|0	3	1.5	2	4|0|5|0|0|0|10|0|0|2|2|0|0|0|0|2|0|0	0	0	0.6	0.67
H3	TTHERM_00193660	XP_001017119.1	2|0	2	1	2	0|4|3|0|3|4|0|0|2|4|0|0|0|0|0|0|0|0	0	0	0.5	0.67
H3	TTHERM_00784530	XP_001011511.3	2|0	2	1	2	0|4|5|0|0|0|0|0|0|4|0|4|0|0|0|0|0|4	0	0	0.48	0.67
H3	TTHERM_00046440	XP_001014639.1	0|2	2	1	2	0|0|3|3|0|0|0|0|0|0|0|4|0|0|0|4|7|0	0	0	0.48	0.67
H3	TTHERM_00723290	XP_001031807.1	6|3	9	4.5	2	4|0|0|0|5|0|0|0|0|0|0|5|5|7|0|5|4|2	0	0	1.22	0.68
H3	TTHERM_00145440	XP_001011184.2	3|6	9	4.5	2	0|2|12|3|0|8|0|0|3|0|0|5|0|0|0|2|3|0	0	0	1.18	0.68
H3	TTHERM_00558070	XP_001022371.1	3|4	7	3.5	2	0|0|0|0|0|0|0|0|0|0|0|2|7|6|0|8|8|0	0	0	1.13	0.68
H3	TTHERM_00713190	XP_001025871.2	2|4	6	3	2	0|0|19|2|3|3|0|0|0|0|0|0|0|3|0|0|2|0	0	0	0.94	0.68
H3	TTHERM_00688600	XP_001026962.1	2|0	2	1	2	0|0|0|0|2|0|0|0|0|0|0|2|5|3|0|3|4|2	0	0	0.48	0.68
H3	#N/A	ymf73	0|2	2	1	2	0|0|0|0|5|0|0|0|0|0|0|5|0|2|0|6|4|0	0	0	0.45	0.68
H3	TTHERM_01094890	XP_001010921.1	4|3	7	3.5	2	0|0|0|0|0|0|2|0|5|4|0|3|0|3|3|3|4|3	0	0	1.17	0.69
H3	TTHERM_00237560	XP_001024786.2	6|0	6	3	2	2|5|0|5|6|13|0|0|0|0|0|2|0|0|3|0|4|0	0	0	0.75	0.69
H3	TTHERM_00558350	XP_001022398.3	3|0	3	1.5	2	5|0|0|0|0|0|0|0|9|0|0|7|0|0|0|2|0|4	0	0	0.56	0.69
H3	TTHERM_00500890	XP_001022248.1	2|0	2	1	2	0|5|2|2|3|2|0|0|0|3|0|0|2|2|0|0|0|0	0	0	0.48	0.69
H3	TTHERM_00047460	XP_001014741.1	0|2	2	1	2	0|0|0|0|0|0|0|0|0|0|0|3|6|5|0|4|4|0	0	0	0.45	0.69
H3	TTHERM_00268070	XP_001015942.1	0|2	2	1	2	0|0|3|5|0|0|0|0|0|6|0|0|0|0|3|3|2|0	0	0	0.45	0.69
H3	TTHERM_00221100	XP_001020682.1	0|2	2	1	2	0|4|5|3|0|4|3|0|0|0|0|0|0|3|0|0|0|0	0	0	0.45	0.69
H3	TTHERM_01289160	XP_001029818.2	0|2	2	1	2	0|3|0|2|3|5|0|0|0|3|0|2|2|2|0|0|0|0	0	0	0.45	0.69
H3	TTHERM_00052400	XP_001014936.1	2|4	6	3	2	2|8|3|0|0|3|0|0|0|5|0|0|0|0|0|5|3|3	0	0	0.94	0.7
H3	TTHERM_00975380	XP_001009983.2	2|3	5	2.5	2	3|0|3|7|0|0|0|0|0|5|0|4|0|3|0|0|0|3	0	0	0.89	0.7
H3	TTHERM_00444470	XP_001023309.1	4|0	4	2	2	5|2|8|5|0|0|0|0|0|0|0|4|0|3|0|0|0|5	0	0	0.62	0.7
H3	TTHERM_00068170	XP_001007754.2	0|2	2	1	2	2|3|2|3|0|0|0|0|0|5|0|2|0|3|0|3|0|0	0	0	0.43	0.7
H3	TTHERM_00051720	XP_001014869.1	0|2	2	1	2	0|0|0|0|0|0|0|0|0|0|0|5|8|5|0|3|3|0	0	0	0.42	0.7
H3	TTHERM_00444870	XP_001023350.1	0|2	2	1	2	0|2|3|3|0|0|0|0|0|3|0|2|3|3|0|0|0|4	0	0	0.43	0.7
H3	TTHERM_00633150	XP_001010053.1	10|7	17	8.5	2	3|2|0|0|3|0|3|0|0|0|0|8|7|6|2|9|10|6	0	0	1.49	0.71
H3	TTHERM_00554270	XP_001009217.2	3|7	10	5	2	3|4|4|11|0|0|5|0|0|0|0|9|0|2|0|2|0|5	0	0	1.11	0.71
H3	TTHERM_00068140	XP_001007751.3	6|2	8	4	2	2|4|3|2|3|5|0|0|0|6|0|5|4|5|2|0|3|3	0	0	0.98	0.71
H3	TTHERM_00117590	XP_001010758.2	0|8	8	4	2	2|2|12|0|0|4|4|0|2|0|0|0|0|9|0|6|5|2	0	0	0.83	0.71
H3	TTHERM_01188360	XP_001013499.1	4|3	7	3.5	2	2|2|8|3|0|0|0|2|2|2|0|2|0|3|2|5|3|0	0	0	1.09	0.71
H3	TTHERM_00684790	XP_001025180.2	5|0	5	2.5	2	2|5|2|2|3|3|0|0|0|0|0|5|3|2|0|5|5|4	0	0	0.68	0.71
H3	TTHERM_01123840	XP_001030164.1	0|4	4	2	2	5|4|2|0|0|0|0|0|0|4|0|0|0|0|2|7|6|3	0	0	0.61	0.71
H3	TTHERM_00624720	XP_001022598.3	21|7	28	14	2	8|0|0|0|4|0|2|0|67|0|0|9|0|0|0|0|0|9	0	0	1.41	0.72
H3	TTHERM_01002870	XP_001030885.3	14|3	17	8.5	2	8|4|6|6|0|0|16|0|21|2|0|2|0|0|0|0|0|9	0	0	1.15	0.72
H3	TTHERM_00823660	XP_001031468.1	5|3	8	4	2	0|4|10|4|3|4|0|0|3|4|0|3|0|0|2|2|2|0	0	0	1.03	0.72
H3	TTHERM_01128580	XP_001026652.1	3|2	5	2.5	2	0|0|0|0|0|0|0|0|0|0|0|8|6|5|0|7|5|0	0	0	0.81	0.72
H3	TTHERM_00837950	XP_001025269.1	5|0	5	2.5	2	0|0|0|2|2|0|2|0|0|2|0|8|7|8|0|3|3|2	0	0	0.64	0.72
H3	TTHERM_00636980	XP_001032359.3	2|2	4	2	2	4|0|0|4|0|0|0|0|0|0|0|5|3|5|0|4|0|3	0	0	0.71	0.72
H3	TTHERM_00794540	XP_001020973.1	3|0	3	1.5	2	6|0|8|4|0|0|0|0|0|7|0|0|0|0|6|0|0|0	0	0	0.48	0.72
H3	TTHERM_00077220	XP_001015663.2	2|0	2	1	2	0|0|0|0|2|0|0|0|0|0|0|6|9|5|0|2|3|0	0	0	0.37	0.72
H3	TTHERM_00697420	XP_001025649.1	6|9	15	7.5	2	2|4|0|0|8|0|0|0|0|0|0|7|6|8|0|7|9|5	0	0	1.34	0.73
H3	TTHERM_00941520	XP_001026912.1	2|4	6	3	2	0|0|0|0|2|0|0|0|0|0|0|3|7|8|0|9|8|0	0	0	0.81	0.73
H3	TTHERM_00030190	XP_976916.1	2|0	2	1	2	2|6|0|0|4|0|0|0|0|3|0|2|0|3|0|0|3|4	0	0	0.37	0.73
H3	TTHERM_00616380	XP_001024708.1	2|0	2	1	2	0|2|0|0|2|0|0|0|0|0|0|4|4|7|0|3|3|3	0	0	0.36	0.73
H3	TTHERM_00853120	XP_001026318.2	0|2	2	1	2	4|4|0|4|3|0|0|0|0|3|0|3|0|0|2|2|0|2	0	0	0.37	0.73
H3	TTHERM_00585250	XP_001032630.1	0|2	2	1	2	0|0|0|0|0|0|0|0|0|0|0|4|6|10|0|4|5|0	0	0	0.34	0.73
H3	TTHERM_00343440	XP_001018390.3	0|2	2	1	2	3|0|0|0|0|0|0|0|0|0|0|4|5|3|0|6|4|3	0	0	0.36	0.73
H3	TTHERM_00601860	XP_001010520.2	0|2	2	1	2	2|0|2|6|3|2|0|0|0|3|0|3|3|0|0|2|2|2	0	0	0.36	0.73
H3	TTHERM_00787140	XP_001022153.1	0|2	2	1	2	2|2|0|6|2|2|0|0|0|3|0|0|0|0|3|3|0|5	0	0	0.36	0.73
H3	TTHERM_00333220	XP_001017489.2	8|5	13	6.5	2	4|6|2|5|4|11|0|0|0|7|0|0|0|0|3|2|3|9	0	0	1.2	0.74
H3	TTHERM_01194830	XP_001029987.1	3|5	8	4	2	0|8|10|0|4|5|3|0|0|0|0|0|2|3|3|0|0|4	0	0	0.95	0.74
H3	TTHERM_00786930	XP_001022132.2	4|2	6	3	2	2|3|2|2|0|0|0|0|0|2|0|3|7|6|2|5|5|2	0	0	0.81	0.74
H3	TTHERM_00529760	XP_001032687.2	3|3	6	3	2	2|2|3|3|2|0|0|0|0|5|0|3|3|3|0|5|5|3	0	0	0.86	0.74
H3	TTHERM_01000190	XP_001027468.1	3|2	5	2.5	2	2|5|2|3|0|2|0|0|0|4|0|6|2|0|0|4|2|4	0	0	0.74	0.74
H3	TTHERM_00773720	XP_001031625.3	2|3	5	2.5	2	0|0|0|3|0|0|0|0|0|0|0|6|6|5|0|6|5|3	0	0	0.74	0.74
H3	TTHERM_00294610	XP_001013093.1	0|3	3	1.5	2	3|0|10|2|0|0|0|0|0|0|0|7|0|0|2|6|2|3	0	0	0.43	0.74
H3	TTHERM_00145360	XP_001011176.1	0|2	2	1	2	3|3|3|4|2|3|2|0|0|3|0|3|0|0|2|3|0|2	0	0	0.34	0.74
H3	TTHERM_00502600	XP_001022314.1	39|50	89	44.5	2	6|7|4|3|29|17|0|0|0|8|0|9|25|21|13|24|31|24	0	0	2.21	0.75
H3	TTHERM_00316500	XP_001021342.1	9|11	20	10	2	8|9|0|0|0|0|0|0|0|5|0|11|0|0|6|23|0|9	0	0	1.41	0.75
H3	TTHERM_00136220	XP_001019703.1	9|8	17	8.5	2	3|3|12|5|3|4|2|0|0|9|0|8|4|3|0|6|5|4	0	0	1.42	0.75
H3	TTHERM_01212860	XP_001027015.1	7|4	11	5.5	2	0|0|0|0|8|0|0|0|0|0|0|9|10|8|0|8|12|0	0	0	1	0.75
H3	TTHERM_00925340	XP_001031151.1	3|4	7	3.5	2	2|3|4|3|0|5|0|0|2|6|0|7|0|2|0|3|0|4	0	0	0.9	0.75
H3	TTHERM_00046480	XP_001014643.1	2|4	6	3	2	3|3|0|6|0|2|0|0|3|2|0|4|4|2|4|3|5|6	0	0	0.73	0.75
H3	TTHERM_00160810	XP_001009811.1	0|3	3	1.5	2	9|3|0|0|0|0|0|0|0|3|0|0|0|0|2|4|6|11	0	0	0.39	0.75
H3	TTHERM_00538790	XP_001007903.1	2|0	2	1	2	0|2|4|5|0|0|0|0|0|0|0|5|3|4|0|0|4|5	0	0	0.31	0.75
H3	TTHERM_00657460	XP_001024046.1	2|0	2	1	2	0|0|0|0|0|0|0|0|0|0|0|4|10|8|0|4|7|0	0	0	0.3	0.75
H3	TTHERM_00242500	XP_001024973.1	18|22	40	20	2	3|0|0|0|5|0|0|0|0|0|0|12|22|20|0|20|17|10	0	0	1.83	0.76
H3	TTHERM_00127260	XP_001016306.1	13|11	24	12	2	3|8|12|5|3|0|2|2|9|10|0|5|3|7|4|7|7|8	0	0	1.54	0.76
H3	TTHERM_01528510	XP_001029413.2	10|8	18	9	2	5|6|11|7|3|0|2|0|8|11|0|2|0|2|8|4|0|4	0	0	1.34	0.76
H3	TTHERM_00379000	XP_001015481.2	5|9	14	7	2	3|3|0|7|6|7|7|2|6|6|0|8|0|3|5|0|0|8	0	0	1.11	0.76
H3	TTHERM_01014570	XP_001030803.2	6|7	13	6.5	2	0|6|2|7|4|3|0|0|0|6|0|5|7|2|3|9|3|5	0	0	1.18	0.76
H3	TTHERM_00280990	XP_001018154.1	5|4	9	4.5	2	2|3|0|0|2|0|0|0|0|4|0|5|7|8|0|6|8|2	0	0	0.96	0.76
H3	TTHERM_00408950	XP_001020787.1	4|4	8	4	2	0|3|0|0|4|0|0|0|0|0|0|8|9|9|0|4|2|5	0	0	0.91	0.76
H3	TTHERM_00221170	XP_001020689.2	3|5	8	4	2	4|4|0|2|3|0|0|0|0|0|0|5|5|7|3|6|6|4	0	0	0.85	0.76
H3	TTHERM_00433610	XP_001011387.2	2|3	5	2.5	2	3|6|4|2|5|4|0|0|3|7|0|4|0|0|0|0|0|0	0	0	0.66	0.76
H3	TTHERM_00297140	XP_001013247.2	4|0	4	2	2	2|4|3|5|2|5|2|0|0|3|0|6|6|7|0|0|2|2	0	0	0.47	0.76
H3	TTHERM_00486480	XP_001032860.1	0|4	4	2	2	0|4|0|5|7|7|0|0|0|10|0|0|0|0|3|0|4|3	0	0	0.47	0.76
H3	TTHERM_00471040	XP_001032994.1	3|0	3	1.5	2	10|0|0|0|0|0|0|0|8|0|0|9|0|0|0|0|0|14	0	0	0.37	0.76
H3	TTHERM_00697370	XP_001025644.1	0|2	2	1	2	3|3|6|2|5|3|0|0|0|4|0|0|0|0|3|2|3|0	0	0	0.29	0.76
H3	TTHERM_00494370	XP_001023227.1	6|7	13	6.5	2	0|0|0|0|3|0|0|0|0|0|0|8|11|14|0|9|10|6	0	0	1.07	0.77
H3	TTHERM_00193230	XP_001017076.2	3|5	8	4	2	7|5|8|0|0|0|5|0|0|10|0|2|0|0|3|3|2|6	0	0	0.78	0.77
H3	TTHERM_00785870	XP_001022125.1	3|5	8	4	2	3|3|0|0|6|0|0|0|0|5|0|5|5|6|3|4|6|5	0	0	0.83	0.77
H3	TTHERM_00535550	XP_001023464.1	3|5	8	4	2	2|0|0|0|5|0|0|0|0|0|0|7|7|9|0|6|11|3	0	0	0.8	0.77
H3	TTHERM_00145210	XP_001011161.1	3|4	7	3.5	2	5|2|0|2|0|2|0|0|0|0|0|7|7|3|3|5|5|5	0	0	0.8	0.77
H3	TTHERM_00859260	XP_001021966.1	4|2	6	3	2	5|6|5|6|2|0|2|0|0|6|0|5|2|3|0|0|0|5	0	0	0.67	0.77
H3	TTHERM_00248430	XP_001023873.1	2|3	5	2.5	2	3|0|0|0|3|0|0|0|4|0|0|6|8|5|0|3|6|4	0	0	0.6	0.77
H3	TTHERM_00456790	XP_001024186.1	3|0	3	1.5	2	3|2|2|4|5|6|0|0|0|6|0|3|3|3|5|2|3|3	0	0	0.37	0.77
H3	TTHERM_00035630	XP_977063.1	0|3	3	1.5	2	0|0|0|0|2|0|0|0|0|0|0|6|15|9|0|5|6|0	0	0	0.35	0.77
H3	TTHERM_00219250	XP_001020597.2	2|0	2	1	2	3|3|4|4|0|0|0|0|3|5|2|0|0|0|8|0|0|3	0	0	0.29	0.77
H3	TTHERM_00140980	XP_001011035.2	12|15	27	13.5	2	6|6|3|0|9|3|0|0|0|4|0|8|9|16|5|11|17|9	0	0	1.41	0.78
H3	TTHERM_00043870	XP_001014580.2	9|13	22	11	2	0|6|0|4|10|10|0|2|3|9|0|13|9|6|6|3|6|10	0	0	1.29	0.78
H3	TTHERM_00497150	XP_001027904.1	10|6	16	8	2	0|0|0|0|2|0|0|0|0|0|0|15|12|11|0|17|15|2	0	0	1.08	0.78
H3	TTHERM_00823980	XP_001031498.2	7|9	16	8	2	0|2|0|0|2|2|0|0|0|0|0|9|10|10|0|14|16|7	0	0	1.11	0.78
H3	TTHERM_00316160	XP_001021308.2	3|6	9	4.5	2	4|3|0|0|3|0|0|0|0|2|0|7|8|11|2|7|12|3	0	0	0.75	0.78
H3	TTHERM_00532610	XP_001024382.2	3|5	8	4	2	0|0|0|0|5|0|0|0|0|0|0|7|14|6|0|10|9|4	0	0	0.73	0.78
H3	TTHERM_00292170	XP_001018735.1	2|6	8	4	2	5|4|3|2|0|3|0|0|0|6|0|4|10|7|4|7|5|7	0	0	0.68	0.78
H3	TTHERM_00600480	XP_001032519.2	4|3	7	3.5	2	4|3|2|3|5|4|0|0|0|4|0|4|5|7|0|7|7|5	0	0	0.67	0.78
H3	TTHERM_00295340	XP_001013166.1	4|3	7	3.5	2	3|4|3|0|5|3|0|0|2|3|0|9|7|3|0|5|8|3	0	0	0.7	0.78
H3	TTHERM_00390040	XP_001019409.1	2|4	6	3	2	4|3|5|4|3|5|0|0|0|4|0|4|5|5|2|5|6|6	0	0	0.61	0.78
H3	TTHERM_00189080	XP_001016584.1	3|3	6	3	2	2|6|10|0|3|7|0|0|3|8|0|0|0|4|0|0|0|3	0	0	0.65	0.78
H3	TTHERM_00430060	XP_001011330.1	3|2	5	2.5	2	0|0|0|0|2|0|0|0|0|0|0|7|9|11|0|8|7|2	0	0	0.54	0.78
H3	TTHERM_00227880	XP_001014319.1	0|3	3	1.5	2	3|2|2|3|5|2|3|0|0|7|0|3|3|0|2|6|6|4	0	0	0.35	0.78
H3	TTHERM_00622710	XP_001022496.1	14|13	27	13.5	2	0|14|5|18|0|6|0|0|4|9|0|10|0|8|5|10|4|13	0	0	1.38	0.79
H3	TTHERM_01197120	XP_001020279.1	11|13	24	12	2	10|8|11|10|9|9|6|2|3|4|0|10|8|8|8|8|5|11	0	0	1.28	0.79
H3	TTHERM_00136240	XP_001019705.1	8|10	18	9	2	4|6|0|0|10|0|0|0|0|2|0|9|12|15|0|9|9|8	0	0	1.07	0.79
H3	TTHERM_00476820	XP_001017389.2	6|10	16	8	2	8|9|7|12|6|7|3|0|0|9|0|9|7|3|0|2|3|8	0	0	0.98	0.79
H3	TTHERM_00220590	XP_001020631.2	6|6	12	6	2	5|2|0|0|0|0|0|0|0|0|0|11|11|12|0|10|13|5	0	0	0.87	0.79
H3	TTHERM_00594220	XP_001011682.1	4|7	11	5.5	2	0|0|0|0|3|0|0|0|0|0|0|12|12|13|0|10|11|6	0	0	0.82	0.79
H3	TTHERM_00145230	XP_001011163.2	6|4	10	5	2	7|5|5|8|5|9|0|0|0|2|0|5|4|5|5|9|2|0	0	0	0.79	0.79
H3	TTHERM_00170320	XP_001008692.1	3|7	10	5	2	2|9|5|9|9|12|0|0|0|5|0|5|3|0|0|8|5|2	0	0	0.71	0.79
H3	TTHERM_00023980	XP_001008484.2	4|5	9	4.5	2	4|7|4|5|6|6|0|0|3|5|0|6|7|8|0|5|4|4	0	0	0.76	0.79
H3	TTHERM_00016270	XP_001008407.1	2|6	8	4	2	0|0|0|0|8|0|0|0|0|0|0|11|12|13|0|9|11|4	0	0	0.59	0.79
H3	TTHERM_00196200	XP_001017274.1	3|4	7	3.5	2	3|6|8|2|6|5|5|0|2|10|0|3|0|0|3|3|0|5	0	0	0.65	0.79
H3	TTHERM_00989460	XP_001022450.2	3|4	7	3.5	2	3|3|0|0|4|0|0|0|0|2|0|7|9|9|0|10|9|4	0	0	0.58	0.79
H3	TTHERM_00532090	XP_001024332.1	4|2	6	3	2	5|7|8|5|5|4|2|0|0|5|0|5|2|2|6|4|4|3	0	0	0.56	0.79
H3	TTHERM_00420900	XP_001033345.1	2|4	6	3	2	4|5|0|5|8|11|0|0|0|12|0|3|0|0|0|0|2|6	0	0	0.54	0.79
H3	TTHERM_00660330	XP_001020096.1	0|5	5	2.5	2	2|0|0|0|3|0|0|0|0|0|0|14|16|11|0|9|9|2	0	0	0.38	0.79
H3	TTHERM_00721830	XP_001031915.1	0|4	4	2	2	3|5|6|5|11|13|0|0|0|2|0|0|0|0|4|0|0|5	0	0	0.37	0.79
H3	TTHERM_00780960	XP_001026252.1	18|18	36	18	2	6|4|0|5|11|3|7|7|5|0|0|8|14|14|6|22|29|9	0	0	1.42	0.8
H3	TTHERM_00075670	XP_001015607.1	15|12	27	13.5	2	5|5|2|3|13|0|4|0|3|4|2|12|15|16|5|22|23|9	0	0	1.08	0.8
H3	TTHERM_00434040	XP_001011429.2	11|13	24	12	2	8|5|3|4|12|3|5|2|2|2|0|13|19|15|4|17|17|6	0	0	1.03	0.8
H3	TTHERM_01207660	XP_001021911.1	10|11	21	10.5	2	2|5|4|6|9|3|0|0|2|7|0|9|14|16|0|12|11|10	0	0	1.06	0.8
H3	TTHERM_00106969	XP_001471263.1	6|14	20	10	2	7|6|0|0|16|2|0|0|0|0|0|11|14|14|3|13|14|7	0	0	0.95	0.8
H3	TTHERM_00106940	XP_001012338.1	10|9	19	9.5	2	5|10|8|3|17|20|0|2|0|9|0|0|0|2|3|6|6|10	0	0	1.01	0.8
H3	TTHERM_00216010	XP_001020471.1	9|7	16	8	2	9|10|8|10|4|8|8|2|4|6|0|9|5|6|8|0|3|8	0	0	0.95	0.8
H3	TTHERM_00220600	XP_001020632.1	7|9	16	8	2	5|5|0|0|13|0|0|0|0|0|0|7|15|22|0|13|13|7	0	0	0.8	0.8
H3	TTHERM_00131110	XP_001019588.1	9|7	16	8	2	7|4|7|7|9|12|6|6|6|9|0|8|7|10|7|11|9|8	0	0	0.89	0.8
H3	TTHERM_00151670	XP_001021700.1	8|6	14	7	2	8|14|9|8|4|7|0|4|4|11|0|6|7|4|4|6|4|5	0	0	0.86	0.8
H3	TTHERM_00558550	XP_001022417.1	7|7	14	7	2	0|0|0|2|5|0|0|0|0|0|0|9|16|14|0|13|13|6	0	0	0.9	0.8
H3	TTHERM_01034460	XP_001012463.1	7|7	14	7	2	3|4|0|4|11|0|0|0|0|3|0|7|12|16|0|12|11|6	0	0	0.81	0.8
H3	TTHERM_00047280	XP_001014723.2	5|9	14	7	2	4|7|3|2|8|0|0|0|0|0|0|6|11|16|4|17|19|5	0	0	0.72	0.8
H3	TTHERM_00419850	XP_001033245.1	4|5	9	4.5	2	0|0|0|0|8|0|0|0|0|0|0|11|12|14|0|14|12|3	0	0	0.61	0.8
H3	TTHERM_00929590	XP_001025722.1	4|3	7	3.5	2	2|0|0|0|4|0|0|0|0|0|0|11|13|10|0|9|10|4	0	0	0.56	0.8
H3	TTHERM_00649110	XP_001032305.2	5|2	7	3.5	2	3|6|2|8|2|0|0|0|3|12|0|10|2|7|2|9|9|6	0	0	0.48	0.8
H3	TTHERM_00954300	XP_001018053.1	2|5	7	3.5	2	0|0|0|0|0|0|0|0|0|0|0|12|15|15|0|12|12|3	0	0	0.51	0.8
H3	TTHERM_00657270	XP_001024027.1	4|0	4	2	2	5|8|17|0|10|11|0|0|0|5|0|0|0|0|0|0|0|6	0	0	0.32	0.8
H3	TTHERM_00633360	XP_001010074.1	52|67	119	59.5	2	7|13|6|5|86|2|12|3|6|5|0|35|45|0|11|66|0|25	0	0	1.94	0.81
H3	TTHERM_00585260	XP_001032631.2	25|31	56	28	2	8|17|18|18|12|14|11|11|16|31|0|25|19|17|11|23|26|12	0	0	1.33	0.81
H3	TTHERM_00926980	XP_001031107.1	17|23	40	20	2	5|16|8|14|23|23|9|0|16|10|3|12|5|9|14|13|16|13	0	0	1.25	0.81
H3	TTHERM_00138080	XP_001019790.1	14|17	31	15.5	2	9|5|8|5|2|7|3|0|5|16|0|10|21|18|5|23|17|10	0	0	1.12	0.81
H3	TTHERM_00160960	XP_001009826.1	11|18	29	14.5	2	6|8|3|5|26|3|0|0|0|8|0|16|15|25|3|15|17|13	0	0	0.97	0.81
H3	TTHERM_00317440	XP_001021425.1	9|10	19	9.5	2	7|14|20|9|10|5|0|3|4|6|0|10|11|18|2|11|12|6	0	0	0.78	0.81
H3	TTHERM_00171850	XP_001008743.1	6|13	19	9.5	2	21|10|21|14|3|4|9|2|3|7|0|10|8|8|6|8|0|11	0	0	0.79	0.81
H3	TTHERM_01113100	XP_001025944.1	5|11	16	8	2	12|18|11|8|7|10|12|0|4|14|4|8|7|7|15|5|5|13	0	0	0.66	0.81
H3	TTHERM_00488340	XP_001016809.2	9|7	16	8	2	5|3|3|4|22|5|4|3|3|3|0|8|15|14|5|14|16|5	0	0	0.73	0.81
H3	TTHERM_00194260	XP_001017179.2	9|6	15	7.5	2	10|12|10|8|10|10|0|0|0|13|0|14|5|9|6|14|12|9	0	0	0.66	0.81
H3	TTHERM_01129660	XP_001026661.1	8|7	15	7.5	2	6|4|0|4|14|0|6|0|4|4|2|7|16|18|4|15|19|11	0	0	0.65	0.81
H3	TTHERM_00918510	XP_001027843.2	8|7	15	7.5	2	9|11|2|9|5|3|2|0|0|9|0|12|15|19|6|8|11|13	0	0	0.65	0.81
H3	TTHERM_00046550	XP_001014650.1	6|9	15	7.5	2	5|4|0|0|12|0|0|0|0|0|0|16|13|18|3|15|18|10	0	0	0.66	0.81
H3	TTHERM_00365340	XP_001007447.1	5|8	13	6.5	2	3|4|0|12|19|22|0|0|0|5|0|8|8|10|11|3|9|12	0	0	0.56	0.81
H3	TTHERM_00686220	XP_001025224.2	5|8	13	6.5	2	8|4|4|2|5|2|3|0|2|8|0|10|15|18|3|12|15|18	0	0	0.58	0.81
H3	TTHERM_00691890	XP_001032154.1	7|5	12	6	2	3|14|5|9|5|13|3|2|3|9|0|5|8|5|5|13|10|8	0	0	0.64	0.81
H3	TTHERM_00016360	XP_001008415.2	5|7	12	6	2	4|14|9|6|6|9|0|0|4|13|0|5|3|5|9|9|9|8	0	0	0.65	0.81
H3	#N/A	rpl2	4|6	10	5	2	6|3|0|2|11|0|0|0|0|0|0|13|11|11|5|12|14|12	0	0	0.51	0.81
H3	TTHERM_00614680	XP_001024637.1	3|6	9	4.5	2	8|7|0|2|13|0|0|0|0|3|0|10|9|13|0|9|10|10	0	0	0.49	0.81
H3	TTHERM_00190950	XP_001016672.1	20|25	45	22.5	2	19|22|20|36|22|22|23|7|16|23|5|26|17|18|17|24|22|22	0	0	0.93	0.82
H3	TTHERM_01386050	XP_001009990.1	19|16	35	17.5	2	19|21|14|22|28|22|17|10|10|17|2|17|19|13|13|29|23|20	0	0	0.8	0.82
H3	TTHERM_00134940	XP_001019674.1	11|23	34	17	2	13|6|3|2|11|3|2|0|3|0|0|16|30|30|6|35|43|12	0	0	0.84	0.82
H3	TTHERM_00353280	XP_001023087.1	15|16	31	15.5	2	16|10|26|24|9|17|9|7|4|8|0|2|5|6|22|3|3|23	0	0	0.95	0.82
H3	TTHERM_00571860	XP_001027692.2	15|11	26	13	2	12|12|16|14|10|14|7|10|14|29|0|21|11|11|12|17|16|12	0	0	0.79	0.82
H3	TTHERM_00637400	XP_001032401.3	14|11	25	12.5	2	9|11|0|3|18|0|0|0|0|7|0|14|16|26|8|17|22|15	0	0	0.8	0.82
H3	TTHERM_00052510	XP_001014947.1	11|14	25	12.5	2	10|12|3|5|20|3|0|0|0|9|0|20|25|28|7|22|27|15	0	0	0.66	0.82
H3	TTHERM_00339810	XP_001017645.2	14|11	25	12.5	2	9|7|6|8|21|14|4|2|10|9|2|14|24|17|6|30|23|8	0	0	0.73	0.82
H3	TTHERM_00037060	XP_977107.2	9|12	21	10.5	2	14|19|17|15|13|13|11|4|5|17|0|15|11|10|10|7|8|16	0	0	0.7	0.82
H3	TTHERM_00564280	XP_001022027.2	9|9	18	9	2	6|8|0|0|14|0|0|0|0|4|0|13|25|26|0|14|17|8	0	0	0.67	0.82
H3	TTHERM_00797930	XP_001020377.2	7|11	18	9	2	4|10|0|3|15|0|0|0|0|5|0|19|20|19|3|28|33|13	0	0	0.54	0.82
H3	TTHERM_00050590	XP_001014855.1	7|11	18	9	2	11|7|6|9|7|0|0|0|0|3|0|27|27|22|4|26|26|12	0	0	0.52	0.82
H3	TTHERM_00095540	XP_001012103.1	9|9	18	9	2	9|2|0|0|8|0|0|0|0|0|0|20|21|10|0|22|27|11	0	0	0.69	0.82
H3	TTHERM_00522980	XP_001014476.1	5|13	18	9	2	11|26|2|20|3|0|10|5|7|16|7|11|4|6|19|15|21|20	0	0	0.53	0.82
H3	TTHERM_00777250	XP_001021260.3	10|6	16	8	2	11|0|0|2|4|0|0|0|30|0|0|16|6|6|0|32|14|20	0	0	0.57	0.82
H3	TTHERM_00558040	XP_001022368.1	6|9	15	7.5	2	6|4|5|10|6|6|0|0|0|13|0|14|19|19|3|18|17|11	0	0	0.56	0.82
H3	TTHERM_00499420	XP_001022200.2	60|71	131	65.5	2	36|20|3|10|12|0|13|0|4|11|0|98|110|121|20|79|121|49	0	0	0.98	0.83
H3	TTHERM_00497880	XP_001027976.1	60|62	122	61	2	26|26|6|12|104|7|17|4|7|11|2|90|137|141|26|118|134|41	0	0	0.72	0.83
H3	TTHERM_00348510	XP_001023006.1	45|41	86	43	2	47|60|62|101|95|99|52|25|49|86|21|86|79|99|59|141|110|67	0	0	0.45	0.83
H3	TTHERM_00551160	XP_001009203.1	33|43	76	38	2	22|51|18|30|35|39|26|5|29|101|19|13|16|10|31|33|36|44	0	0	0.89	0.83
H3	TTHERM_00938820	XP_001031057.2	38|36	74	37	2	37|38|30|44|28|33|36|8|23|41|3|38|36|27|29|32|36|37	0	0	0.98	0.83
H3	TTHERM_01289110	XP_001029813.1	34|40	74	37	2	14|12|4|3|54|2|11|3|7|5|0|32|46|43|8|37|40|20	0	0	1.2	0.83
H3	TTHERM_00333210	XP_001017488.2	34|36	70	35	2	33|28|21|27|78|20|22|14|17|38|5|70|79|66|28|93|103|43	0	0	0.55	0.83
H3	TTHERM_00558620	XP_001022424.1	35|35	70	35	2	32|43|44|55|72|78|35|16|24|78|12|39|30|36|31|44|28|46	0	0	0.65	0.83
H3	TTHERM_00149798	XP_001470942.1	38|30	68	34	2	31|21|9|13|44|8|13|6|7|16|0|46|63|60|19|63|64|43	0	0	0.75	0.83
H3	TTHERM_01151600	XP_001030092.1	35|33	68	34	2	22|14|5|7|87|3|5|3|4|5|0|32|51|54|13|62|56|23	0	0	0.82	0.83
H3	TTHERM_00145010	XP_001011141.1	34|33	67	33.5	2	35|39|9|23|63|5|2|0|0|7|0|61|71|80|20|83|88|51	0	0	0.56	0.83
H3	TTHERM_00414440	XP_001007209.2	29|29	58	29	2	25|25|5|9|64|2|3|0|3|7|0|58|74|81|16|93|92|43	0	0	0.51	0.83
H3	TTHERM_01207720	XP_001021917.1	29|29	58	29	2	17|13|0|8|30|0|2|0|0|7|0|39|37|43|6|38|46|31	0	0	0.96	0.83
H3	TTHERM_00655820	XP_001032213.1	29|21	50	25	2	18|27|27|17|21|18|28|7|8|31|12|25|37|27|17|34|28|20	0	0	0.88	0.83
H3	TTHERM_00578640	XP_001022864.1	21|28	49	24.5	2	19|22|0|4|37|2|13|3|6|7|0|39|78|88|10|79|87|32	0	0	0.5	0.83
H3	TTHERM_00773340	XP_001031587.1	26|22	48	24	2	15|10|0|6|33|0|7|0|5|4|3|30|51|50|10|46|46|20	0	0	0.77	0.83
H3	TTHERM_00158520	XP_001009780.1	23|24	47	23.5	2	54|46|49|67|31|41|29|13|20|66|3|58|40|30|44|41|30|47	0	0	0.46	0.83
H3	TTHERM_00550810	XP_001009172.1	20|26	46	23	2	24|30|2|21|47|0|0|0|0|10|0|49|50|57|8|52|71|40	0	0	0.52	0.83
H3	TTHERM_00105110	XP_001012263.1	15|31	46	23	2	34|21|32|34|5|7|33|8|14|22|0|32|25|26|21|21|19|27	0	0	0.8	0.83
H3	TTHERM_01151500	XP_001030083.3	22|23	45	22.5	2	30|26|28|27|45|33|18|5|8|26|5|47|65|67|21|68|58|41	0	0	0.47	0.83
H3	TTHERM_00773350	XP_001031588.1	21|20	41	20.5	2	17|15|2|4|23|2|4|0|5|6|2|24|41|37|4|31|38|18	0	0	0.82	0.83
H3	TTHERM_00136120	XP_001019693.2	18|19	37	18.5	2	21|7|6|6|11|5|3|7|13|8|0|23|48|60|8|49|60|26	0	0	0.58	0.83
H3	TTHERM_00149300	XP_001021565.1	20|17	37	18.5	2	20|18|13|5|11|14|0|3|9|12|2|14|43|36|10|45|38|20	0	0	0.71	0.83
H3	TTHERM_01053000	XP_001012497.1	18|17	35	17.5	2	15|14|6|3|43|7|5|2|5|11|0|32|51|48|6|49|47|19	0	0	0.53	0.83
H3	TTHERM_00529860	XP_001032697.1	16|18	34	17	2	28|41|42|39|37|34|19|8|14|43|2|32|28|47|27|48|34|37	0	0	0.42	0.83
H3	TTHERM_00013070	XP_001008287.1	12|22	34	17	2	13|9|0|5|34|0|0|0|0|4|0|32|31|30|0|33|43|26	0	0	0.66	0.83
H3	TTHERM_00339640	XP_001017628.2	13|20	33	16.5	2	22|24|30|38|25|33|15|11|19|47|0|25|19|23|27|15|18|22	0	0	0.56	0.83
H3	TTHERM_00052310	XP_001014927.1	17|16	33	16.5	2	21|28|28|28|34|41|14|3|10|55|6|36|19|12|26|22|21|22	0	0	0.52	0.83
H3	TTHERM_00716240	XP_001031981.2	17|16	33	16.5	2	8|8|2|3|29|0|4|0|4|4|0|23|28|34|10|36|35|12	0	0	0.74	0.83
H3	TTHERM_00647339	XP_001471063.1	17|15	32	16	2	26|21|0|12|35|0|0|0|0|6|0|49|50|52|0|63|64|37	0	0	0.39	0.83
H3	TTHERM_01014750	XP_001030821.1	13|18	31	15.5	2	21|21|38|25|9|14|9|9|8|39|0|17|15|23|22|15|15|18	0	0	0.65	0.83
H3	TTHERM_00047480	XP_001014743.2	18|12	30	15	2	26|24|23|25|26|21|13|7|9|20|2|33|34|37|17|44|47|26	0	0	0.47	0.83
H3	TTHERM_00476670	XP_001017375.2	12|18	30	15	2	29|22|14|16|26|16|8|9|13|20|3|43|51|56|16|51|50|29	0	0	0.4	0.83
H3	TTHERM_00670170	XP_001026338.2	13|15	28	14	2	15|13|0|2|30|0|3|0|0|3|0|29|34|37|9|31|40|19	0	0	0.54	0.83
H3	TTHERM_01049200	XP_001025515.1	13|14	27	13.5	2	34|44|37|70|35|44|24|7|8|30|3|41|42|26|41|15|38|36	0	0	0.32	0.83
H3	TTHERM_00502380	XP_001022292.2	12|15	27	13.5	2	13|27|21|13|18|25|8|5|12|29|0|21|13|11|16|13|11|16	0	0	0.68	0.83
H3	TTHERM_00444670	XP_001023330.1	16|10	26	13	2	33|33|23|38|14|19|7|4|10|39|0|28|16|11|23|16|8|30	0	0	0.46	0.83
H3	TTHERM_00706300	XP_001010960.2	13|13	26	13	2	19|21|18|17|19|21|9|2|9|15|5|24|16|17|15|24|24|20	0	0	0.63	0.83
H3	TTHERM_00736480	XP_001011598.1	11|15	26	13	2	13|14|13|8|24|13|7|2|9|20|0|37|34|26|10|49|39|17	0	0	0.48	0.83
H3	TTHERM_00275740	XP_001016015.1	12|13	25	12.5	2	32|46|50|45|26|31|12|4|11|80|0|34|20|17|39|29|22|44	0	0	0.29	0.83
H3	TTHERM_00773330	XP_001031586.2	13|12	25	12.5	2	9|8|2|4|20|0|5|3|6|5|0|25|31|46|7|34|46|12	0	0	0.53	0.83
H3	TTHERM_00137990	XP_001019781.2	15|9	24	12	2	19|28|27|34|16|26|20|5|12|23|2|30|18|20|15|19|17|19	0	0	0.49	0.83
H3	TTHERM_00382330	XP_001015517.2	10|14	24	12	2	21|28|33|18|16|22|5|7|6|34|2|19|9|7|19|15|9|20	0	0	0.52	0.83
H3	TTHERM_00434070	XP_001011432.2	13|11	24	12	2	17|15|12|15|28|25|7|7|10|19|2|21|19|24|15|24|23|24	0	0	0.54	0.83
H3	TTHERM_00697490	XP_001025656.2	10|12	22	11	2	9|6|3|3|13|4|5|7|6|9|0|23|39|26|7|37|31|10	0	0	0.54	0.83
H3	TTHERM_00047080	XP_001014703.2	13|8	21	10.5	2	13|23|18|30|14|20|12|3|10|36|2|23|14|16|25|24|14|15	0	0	0.46	0.83
H3	TTHERM_00721150	XP_001031847.1	11|10	21	10.5	2	27|18|8|9|36|5|7|4|5|11|4|46|72|68|15|68|74|23	0	0	0.23	0.83
H3	TTHERM_00420290	XP_001033284.1	9|12	21	10.5	2	15|9|0|4|22|0|0|0|0|0|0|33|35|31|0|28|30|17	0	0	0.47	0.83
H3	TTHERM_00836690	XP_001025242.2	9|12	21	10.5	2	22|24|21|18|15|23|5|6|10|27|3|17|13|9|15|17|11|16	0	0	0.53	0.83
H3	TTHERM_00725970	XP_001027120.2	11|9	20	10	2	29|24|5|23|32|34|4|0|4|35|0|26|19|5|16|15|7|29	0	0	0.37	0.83
H3	TTHERM_01142730	XP_001030102.1	9|11	20	10	2	21|9|14|16|17|10|10|4|6|12|0|13|13|17|10|24|17|18	0	0	0.59	0.83
H3	TTHERM_00561490	XP_001010203.1	7|13	20	10	2	7|8|0|0|21|0|0|0|0|0|0|22|35|24|0|40|38|15	0	0	0.48	0.83
H3	TTHERM_00193740	XP_001017127.3	8|12	20	10	2	22|21|19|24|23|20|9|0|6|24|6|36|34|33|20|48|41|29	0	0	0.32	0.83
H3	TTHERM_00227270	XP_001014258.3	9|9	18	9	2	11|10|8|4|9|9|11|3|6|12|0|19|20|16|5|22|15|9	0	0	0.62	0.83
H3	TTHERM_00191800	XP_001016756.1	5|13	18	9	2	23|27|41|3|21|20|2|0|4|41|2|3|2|10|19|14|10|23	0	0	0.38	0.83
H3	TTHERM_00582070	XP_001018948.1	6|11	17	8.5	2	7|10|0|0|20|0|0|0|0|0|0|29|32|37|0|18|26|19	0	0	0.43	0.83
H3	TTHERM_00266390	XP_001015874.1	8|9	17	8.5	2	10|11|8|8|15|7|5|2|8|12|0|17|20|14|10|18|23|12	0	0	0.56	0.83
H3	TTHERM_00444510	XP_001023313.2	8|9	17	8.5	2	11|13|0|2|19|0|7|0|3|4|0|16|26|29|7|22|20|10	0	0	0.49	0.83
H3	TTHERM_00856520	XP_001014520.1	8|8	16	8	2	7|16|13|15|14|19|5|0|4|10|0|9|6|9|9|8|8|14	0	0	0.62	0.83
H3	TTHERM_00221140	XP_001020686.1	8|8	16	8	2	19|23|27|30|16|20|12|0|3|35|0|19|15|8|17|20|9|18	0	0	0.35	0.83
H3	TTHERM_00537300	XP_001023540.1	6|10	16	8	2	11|17|17|20|9|15|8|4|8|21|0|14|13|16|8|13|10|16	0	0	0.49	0.83
H3	TTHERM_00382350	XP_001015519.2	8|8	16	8	2	12|12|3|3|19|3|8|3|3|9|0|14|23|26|9|18|22|13	0	0	0.48	0.83
H3	TTHERM_00666540	XP_001020023.3	6|10	16	8	2	6|8|4|5|14|3|7|2|7|8|0|13|28|24|6|32|34|13	0	0	0.44	0.83
H3	TTHERM_00196370	XP_001017291.2	8|7	15	7.5	2	38|31|41|25|6|23|12|0|4|28|0|18|13|16|13|12|13|48	0	0	0.27	0.83
H3	TTHERM_00899460	XP_001021792.2	9|6	15	7.5	2	16|18|15|18|5|8|4|4|5|18|3|21|14|8|12|9|7|16	0	0	0.48	0.83
H3	TTHERM_00454080	XP_001013407.1	9|6	15	7.5	2	12|8|8|8|15|12|9|3|5|6|2|7|14|13|7|23|14|11	0	0	0.57	0.83
H3	TTHERM_01109770	XP_001030186.1	5|10	15	7.5	2	13|5|6|8|22|7|8|2|5|6|2|17|20|19|5|20|30|12	0	0	0.44	0.83
H3	TTHERM_00732640	XP_001023662.2	7|7	14	7	2	10|12|13|10|13|13|10|4|5|10|3|20|23|13|11|35|28|12	0	0	0.38	0.83
H3	TTHERM_00577240	XP_001009414.2	8|6	14	7	2	10|6|0|2|16|0|0|0|0|5|0|24|66|46|6|54|51|13	0	0	0.24	0.83
H3	TTHERM_00467660	XP_001025062.2	7|7	14	7	2	8|11|7|8|16|13|4|3|4|13|3|17|19|20|11|19|19|11	0	0	0.44	0.83
H3	TTHERM_00194530	XP_001017206.1	3|11	14	7	2	12|19|0|4|28|2|0|0|0|4|0|33|29|31|2|33|36|23	0	0	0.28	0.83
H3	TTHERM_00636970	XP_001032358.2	6|7	13	6.5	2	19|9|6|10|11|3|8|0|3|9|0|30|39|31|8|24|30|22	0	0	0.29	0.83
H3	TTHERM_00122290	XP_001010825.2	6|7	13	6.5	2	18|16|18|22|10|11|8|4|6|22|0|10|15|10|13|9|12|11	0	0	0.41	0.83
H3	TTHERM_00149340	XP_001021569.1	6|7	13	6.5	2	14|16|16|12|14|22|7|0|5|20|0|16|9|9|9|7|4|14	0	0	0.42	0.83
H3	TTHERM_00134970	XP_001019677.2	5|7	12	6	2	16|16|15|15|9|17|12|0|6|22|0|16|10|10|11|6|9|12	0	0	0.39	0.83
H3	TTHERM_00823670	XP_001031469.1	7|5	12	6	2	8|6|8|7|11|9|7|3|5|9|3|9|12|8|5|9|7|11	0	0	0.64	0.83
H3	TTHERM_00535740	XP_001023483.1	6|6	12	6	2	23|29|24|25|23|26|9|4|6|29|5|16|12|3|23|15|9|27	0	0	0.24	0.83
H3	TTHERM_00059330	XP_001007665.1	4|8	12	6	2	23|28|20|31|0|3|8|6|11|22|2|22|20|22|18|27|19|30	0	0	0.24	0.83
H3	TTHERM_00471090	XP_001032999.2	5|7	12	6	2	14|6|9|5|11|6|8|3|3|9|2|12|16|21|7|14|12|9	0	0	0.47	0.83
H3	TTHERM_00829380	XP_001013641.1	5|7	12	6	2	12|9|13|11|18|17|3|0|2|17|2|24|30|20|7|32|26|15	0	0	0.28	0.83
H3	TTHERM_00487090	XP_001032921.1	5|6	11	5.5	2	7|16|7|6|5|5|15|0|4|26|10|0|0|2|14|3|4|9	0	0	0.48	0.83
H3	TTHERM_00765300	XP_001025389.2	4|7	11	5.5	2	10|5|10|11|12|12|10|3|4|7|3|15|8|16|6|13|10|11	0	0	0.46	0.83
H3	TTHERM_00703660	XP_001032037.1	5|6	11	5.5	2	6|4|0|5|14|0|0|0|0|0|0|19|19|22|0|23|28|12	0	0	0.36	0.83
H3	TTHERM_00735240	XP_001011573.1	6|5	11	5.5	2	15|11|10|14|7|10|7|4|6|10|0|9|7|3|8|10|4|15	0	0	0.49	0.83
H3	TTHERM_00584700	XP_001032577.3	4|7	11	5.5	2	10|6|12|12|4|8|11|3|5|10|0|9|5|6|10|8|0|11	0	0	0.54	0.83
H3	TTHERM_00943010	XP_001031042.1	5|6	11	5.5	2	10|12|9|10|16|11|4|2|0|10|0|13|17|16|9|18|17|9	0	0	0.39	0.83
H3	TTHERM_00442880	XP_001033201.1	4|7	11	5.5	2	16|26|17|13|0|0|19|0|4|10|0|13|7|11|24|18|13|21	0	0	0.31	0.83
H3	TTHERM_00339610	XP_001017625.1	4|6	10	5	2	18|24|14|30|3|7|17|0|4|49|0|21|6|15|10|19|16|26	0	0	0.21	0.83
H3	TTHERM_00046920	XP_001014687.1	5|5	10	5	2	13|9|12|13|5|5|5|0|0|17|0|9|7|8|0|7|6|14	0	0	0.46	0.83
H3	TTHERM_00713470	XP_001025898.2	5|5	10	5	2	9|12|7|18|7|15|6|2|3|13|0|14|8|0|10|14|7|9	0	0	0.41	0.83
H3	TTHERM_01054220	XP_001030600.2	5|5	10	5	2	3|4|0|0|7|0|0|0|0|0|0|11|16|17|2|13|15|10	0	0	0.51	0.83
H3	TTHERM_00085180	XP_001012665.1	5|5	10	5	2	11|10|6|5|20|4|4|0|3|6|0|19|26|25|6|27|35|11	0	0	0.26	0.83
H3	TTHERM_00459390	XP_001024247.1	4|6	10	5	2	16|12|14|12|7|10|6|0|0|6|0|11|9|9|8|5|7|9	0	0	0.45	0.83
H3	TTHERM_00344030	XP_001018448.2	5|5	10	5	2	9|12|12|11|6|11|8|2|7|13|0|11|8|8|9|8|11|12	0	0	0.45	0.83
H3	TTHERM_00151810	XP_001021714.1	4|6	10	5	2	8|17|21|15|0|3|0|3|8|7|0|21|12|17|4|11|4|11	0	0	0.35	0.83
H3	TTHERM_00028740	XP_976870.2	4|6	10	5	2	6|0|0|0|2|0|5|2|0|4|0|8|21|14|4|17|16|13	0	0	0.46	0.83
H3	TTHERM_00487020	XP_001032914.1	5|4	9	4.5	2	19|16|20|25|10|18|10|0|3|22|0|21|10|7|16|9|8|16	0	0	0.25	0.83
H3	TTHERM_00363210	XP_001007432.1	4|5	9	4.5	2	9|11|12|12|9|20|10|2|4|11|2|10|4|5|8|8|3|8	0	0	0.4	0.83
H3	TTHERM_00037050	XP_977106.2	4|5	9	4.5	2	9|12|14|13|5|9|5|2|3|12|0|11|9|7|7|7|6|15	0	0	0.41	0.83
H3	TTHERM_00522630	XP_001014441.2	5|4	9	4.5	2	6|6|12|6|3|7|4|0|0|10|2|6|7|6|5|4|5|8	0	0	0.61	0.83
H3	TTHERM_00338210	XP_001017585.2	4|5	9	4.5	2	4|5|6|9|11|12|5|3|2|8|0|9|8|8|8|9|9|7	0	0	0.49	0.83
H3	TTHERM_00825190	XP_001031387.2	4|5	9	4.5	2	5|10|13|6|9|7|0|0|2|8|0|5|10|8|5|11|7|6	0	0	0.51	0.83
H3	TTHERM_00194650	XP_001017218.2	5|3	8	4	2	5|15|11|36|20|20|0|0|6|11|0|24|10|7|17|3|15|11	0	0	0.22	0.83
H3	TTHERM_00616050	XP_001024675.1	4|4	8	4	2	7|6|5|7|3|6|2|0|3|14|0|11|5|7|11|8|9|10	0	0	0.44	0.83
H3	TTHERM_00550700	XP_001009161.2	5|3	8	4	2	21|24|6|15|7|13|2|0|0|27|0|17|6|0|9|9|7|20	0	0	0.25	0.83
H3	TTHERM_00929450	XP_001025708.1	3|5	8	4	2	2|9|0|16|3|4|0|0|3|4|0|7|9|6|8|8|10|11	0	0	0.45	0.83
H3	TTHERM_00079270	XP_001015768.1	3|5	8	4	2	8|5|5|8|3|7|5|0|2|10|0|11|6|8|9|5|5|7	0	0	0.51	0.83
H3	TTHERM_00474970	XP_001023979.3	3|5	8	4	2	8|4|3|7|7|2|7|0|2|4|0|19|28|23|6|9|12|14	0	0	0.3	0.83
H3	TTHERM_00853090	XP_001026315.2	2|6	8	4	2	2|4|0|4|10|0|0|0|0|0|0|12|21|22|0|25|22|8	0	0	0.31	0.83
H3	TTHERM_00049030	XP_001014798.1	5|2	7	3.5	2	7|15|3|20|15|26|2|2|5|13|0|6|7|4|10|5|8|12	0	0	0.26	0.83
H3	TTHERM_00535260	XP_001023435.2	4|3	7	3.5	2	0|14|4|13|6|10|3|0|3|7|2|9|7|7|6|2|5|7	0	0	0.41	0.83
H3	TTHERM_00499440	XP_001022202.1	4|3	7	3.5	2	6|0|0|5|0|2|0|0|0|0|0|44|54|59|0|47|53|17	0	0	0.12	0.83
H3	TTHERM_00773610	XP_001031614.2	3|4	7	3.5	2	9|13|15|14|11|11|5|0|6|9|0|12|16|12|13|10|8|12	0	0	0.27	0.83
H3	TTHERM_00136360	XP_001019717.1	3|4	7	3.5	2	11|11|11|12|4|6|11|0|2|18|0|6|5|20|11|10|11|11	0	0	0.28	0.83
H3	TTHERM_00716190	XP_001031976.1	3|4	7	3.5	2	0|3|0|0|13|0|0|0|0|0|0|10|14|15|0|12|11|5	0	0	0.42	0.83
H3	TTHERM_00992730	XP_001030936.2	7|0	7	3.5	2	15|16|12|23|21|17|2|5|4|20|0|23|44|31|17|31|33|16	0	0	0.13	0.83
H3	TTHERM_00561680	XP_001010221.2	3|4	7	3.5	2	6|10|3|2|8|0|2|2|2|8|2|11|21|17|8|23|21|14	0	0	0.25	0.83
H3	TTHERM_00649420	XP_001032336.1	3|4	7	3.5	2	3|3|0|4|2|0|0|0|0|0|0|12|14|15|0|18|19|7	0	0	0.36	0.83
H3	TTHERM_00421060	XP_001033360.1	3|3	6	3	2	2|4|5|5|2|4|2|2|0|6|0|4|2|5|2|5|4|3	0	0	0.67	0.83
H3	TTHERM_00487140	XP_001032926.1	6|0	6	3	2	10|12|11|7|14|7|7|0|5|10|0|10|14|9|8|12|10|17	0	0	0.25	0.83
H3	TTHERM_00279670	XP_001018127.2	3|3	6	3	2	13|18|11|16|7|9|17|0|4|16|0|8|7|13|13|13|17|19	0	0	0.19	0.83
H3	TTHERM_00348060	XP_001022961.1	3|3	6	3	2	7|7|7|12|3|4|0|0|0|6|0|9|5|7|9|7|6|6	0	0	0.39	0.83
H3	TTHERM_00051840	XP_001014881.1	3|3	6	3	2	7|4|0|2|5|3|0|0|0|0|0|17|30|25|0|21|30|14	0	0	0.19	0.83
H3	TTHERM_00723390	XP_001031817.2	3|3	6	3	2	4|3|8|2|0|3|2|0|0|6|0|6|5|4|4|4|2|6	0	0	0.6	0.83
H3	TTHERM_00787250	XP_001022164.1	2|4	6	3	2	7|14|10|22|8|9|3|0|3|12|0|12|9|7|17|6|13|12	0	0	0.23	0.83
H3	TTHERM_01128560	XP_001026650.1	3|3	6	3	2	8|8|10|10|6|5|9|4|4|12|0|8|8|7|7|6|5|9	0	0	0.34	0.83
H3	TTHERM_00670500	XP_001026371.1	2|4	6	3	2	5|10|5|5|0|4|4|0|0|6|0|8|5|8|2|2|2|9	0	0	0.46	0.83
H3	TTHERM_00444330	XP_001023295.1	2|4	6	3	2	8|8|0|0|15|0|0|0|0|3|0|13|15|22|3|18|23|9	0	0	0.22	0.83
H3	TTHERM_00424720	XP_001013749.1	3|2	5	2.5	2	9|15|11|20|12|18|4|0|3|13|0|7|3|4|12|10|7|17	0	0	0.18	0.83
H3	TTHERM_00865270	XP_001026767.3	2|3	5	2.5	2	5|3|4|0|2|2|0|0|0|4|0|8|5|5|2|9|9|6	0	0	0.43	0.83
H3	TTHERM_00613630	XP_001010608.1	3|2	5	2.5	2	12|7|6|6|0|8|13|0|0|16|0|0|0|0|2|0|0|10	0	0	0.31	0.83
H3	TTHERM_00059190	XP_001007651.1	2|3	5	2.5	2	3|6|7|2|7|9|4|0|0|5|0|2|0|3|2|3|0|5	0	0	0.48	0.83
H3	TTHERM_00114360	XP_001010732.2	2|3	5	2.5	2	5|4|4|3|7|8|0|0|0|4|0|2|3|0|3|7|3|2	0	0	0.52	0.83
H3	TTHERM_00812780	XP_001008606.2	5|0	5	2.5	2	8|7|4|4|4|3|3|0|0|5|0|5|9|11|0|12|11|7	0	0	0.32	0.83
H3	TTHERM_00497960	XP_001027984.2	2|3	5	2.5	2	9|9|9|6|7|9|3|0|0|9|0|4|2|3|5|0|0|6	0	0	0.34	0.83
H3	TTHERM_00313080	XP_001033489.2	2|3	5	2.5	2	2|9|7|6|4|7|2|0|3|9|0|4|0|2|7|5|6|4	0	0	0.39	0.83
H3	TTHERM_00194540	XP_001017207.1	2|3	5	2.5	2	33|57|39|55|19|28|23|0|6|41|0|35|10|7|22|14|13|43	0	0	0.07	0.83
H3	TTHERM_00418580	XP_001007313.2	2|3	5	2.5	2	2|0|4|4|10|5|0|0|3|3|0|6|8|5|3|6|5|3	0	0	0.45	0.83
H3	TTHERM_00239290	XP_001024853.2	0|5	5	2.5	2	14|12|9|7|9|12|9|0|2|13|0|11|6|10|8|10|7|10	0	0	0.23	0.83
H3	TTHERM_00530750	XP_001032780.3	0|5	5	2.5	2	18|6|4|3|9|5|7|0|0|28|0|2|2|0|18|2|4|8	0	0	0.23	0.83
H3	TTHERM_00214830	XP_001007179.1	0|5	5	2.5	2	8|10|6|8|17|0|0|0|0|3|0|24|26|31|0|28|35|17	0	0	0.12	0.83
H3	TTHERM_01099050	XP_001030321.1	0|5	5	2.5	2	2|3|0|0|5|0|0|0|0|2|0|12|17|16|2|17|22|4	0	0	0.25	0.83
H3	TTHERM_00241700	XP_001024894.2	4|0	4	2	2	5|9|0|12|3|6|0|0|0|8|0|4|0|0|4|5|6|10	0	0	0.29	0.83
H3	TTHERM_01194660	XP_001029970.1	2|2	4	2	2	3|7|6|13|5|8|0|0|0|5|0|14|13|12|6|5|11|9	0	0	0.2	0.83
H3	TTHERM_00476640	XP_001017372.1	4|0	4	2	2	5|5|3|3|15|3|0|0|2|3|0|7|16|19|3|25|19|6	0	0	0.17	0.83
H3	TTHERM_00046250	XP_001014620.1	4|0	4	2	2	2|0|0|0|0|0|0|0|0|0|0|21|29|28|0|24|30|4	0	0	0.14	0.83
H3	TTHERM_00471820	XP_001033066.1	2|2	4	2	2	0|3|0|0|2|0|0|0|0|0|0|6|12|15|0|12|13|3	0	0	0.3	0.83
H3	TTHERM_00471950	XP_001033079.3	2|2	4	2	2	3|8|18|13|0|0|3|2|3|2|0|11|6|9|10|10|12|4	0	0	0.2	0.83
H3	TTHERM_00497790	XP_001027967.1	2|2	4	2	2	0|0|0|0|0|0|0|0|0|0|0|10|9|7|0|5|11|0	0	0	0.48	0.83
H3	TTHERM_00729250	XP_001022710.2	2|2	4	2	2	3|22|8|16|5|8|14|3|5|19|2|11|13|7|10|10|5|11	0	0	0.15	0.83
H3	TTHERM_00716020	XP_001031959.1	2|2	4	2	2	3|2|6|2|0|5|0|0|0|2|0|5|5|4|0|4|3|4	0	0	0.49	0.83
H3	TTHERM_00079540	XP_001015794.1	2|2	4	2	2	8|6|4|8|0|2|0|0|0|7|0|4|3|2|3|4|2|6	0	0	0.38	0.83
H3	TTHERM_01345820	XP_001029700.1	2|2	4	2	2	7|8|10|13|14|12|0|0|0|10|0|6|2|2|3|2|2|14	0	0	0.21	0.83
H3	TTHERM_00802450	XP_001012392.2	2|2	4	2	2	7|8|8|13|4|7|0|0|2|8|0|9|6|5|7|14|9|10	0	0	0.22	0.83
H3	TTHERM_00575360	XP_001009329.1	2|2	4	2	2	0|7|4|6|6|3|4|0|0|10|0|5|3|0|2|0|0|2	0	0	0.4	0.83
H3	TTHERM_00429910	XP_001011315.1	2|2	4	2	2	8|8|9|12|0|0|0|0|0|3|0|9|10|8|3|6|6|9	0	0	0.24	0.83
H3	TTHERM_00918500	XP_001027842.1	2|2	4	2	2	10|8|8|5|6|10|0|0|0|10|0|8|3|3|7|5|4|6	0	0	0.26	0.83
H3	TTHERM_00442210	XP_001033134.1	2|2	4	2	2	11|24|15|17|6|6|7|0|0|24|0|14|4|7|7|9|4|18	0	0	0.14	0.83
H3	TTHERM_00666640	XP_001020033.1	0|4	4	2	2	3|9|0|6|4|5|5|0|4|7|0|6|3|2|5|7|6|7	0	0	0.32	0.83
H3	TTHERM_00158020	XP_001009730.2	0|4	4	2	2	7|10|10|10|8|10|3|0|0|10|0|7|8|2|8|10|6|5	0	0	0.22	0.83
H3	TTHERM_00047550	XP_001014750.1	0|4	4	2	2	181|111|139|176|3|4|153|0|0|127|4|91|63|25|99|14|9|153	0	0	0.02	0.83
H3	TTHERM_00499300	XP_001022188.1	3|0	3	1.5	2	35|31|7|38|3|7|0|0|0|61|0|30|13|12|19|13|3|49	0	0	0.05	0.83
H3	TTHERM_00316280	XP_001021320.2	3|0	3	1.5	2	3|7|8|8|2|6|3|0|0|14|0|7|6|4|0|4|0|3	0	0	0.22	0.83
H3	TTHERM_00192090	XP_001016785.1	3|0	3	1.5	2	3|17|0|9|3|2|0|0|0|19|0|10|0|0|8|4|4|8	0	0	0.18	0.83
H3	TTHERM_00138370	XP_001019819.2	3|0	3	1.5	2	2|7|5|6|0|2|3|0|0|7|0|5|3|6|4|10|8|7	0	0	0.23	0.83
H3	TTHERM_00275750	XP_001016016.1	3|0	3	1.5	2	5|4|5|9|6|11|3|0|2|7|0|4|8|8|6|8|6|5	0	0	0.2	0.83
H3	TTHERM_01262830	XP_001026042.1	3|0	3	1.5	2	0|0|0|0|6|0|0|0|0|0|0|9|14|11|0|7|9|4	0	0	0.25	0.83
H3	TTHERM_00157810	XP_001009709.2	3|0	3	1.5	2	2|3|0|0|6|0|0|0|0|0|0|8|6|11|0|6|10|4	0	0	0.27	0.83
H3	TTHERM_00325580	XP_001026420.2	3|0	3	1.5	2	8|7|5|4|7|4|0|0|0|9|0|3|3|3|0|4|0|5	0	0	0.27	0.83
H3	TTHERM_00762890	XP_001025347.1	0|3	3	1.5	2	24|21|16|14|0|10|14|2|0|21|10|11|8|9|20|14|12|20	0	0	0.09	0.83
H3	TTHERM_01048110	XP_001025506.1	0|3	3	1.5	2	17|17|5|16|7|9|4|0|0|5|0|16|15|10|18|4|18|20	0	0	0.1	0.83
H3	#N/A	ymf64	0|3	3	1.5	2	3|0|0|0|9|0|0|0|0|0|0|10|10|4|0|13|9|5	0	0	0.24	0.83
H3	TTHERM_01146030	XP_001026590.2	0|3	3	1.5	2	11|10|8|2|0|3|2|0|0|15|0|3|2|3|7|0|3|8	0	0	0.21	0.83
H3	TTHERM_00382380	XP_001015522.1	0|3	3	1.5	2	17|23|16|18|9|14|0|4|3|19|0|6|0|0|12|9|0|16	0	0	0.1	0.83
H3	TTHERM_00455650	XP_001024171.1	2|0	2	1	2	7|0|0|0|0|0|0|0|0|0|0|12|18|12|2|8|11|8	0	0	0.13	0.83
H3	TTHERM_00659010	XP_001024102.1	2|0	2	1	2	4|5|0|4|0|0|0|0|0|5|0|6|5|4|0|0|0|3	0	0	0.28	0.83
H3	TTHERM_00469380	XP_001025134.2	2|0	2	1	2	4|5|4|9|2|5|2|0|2|2|0|5|5|8|2|4|2|3	0	0	0.19	0.83
H3	TTHERM_00780580	XP_001026214.1	2|0	2	1	2	5|9|0|10|0|2|2|0|0|10|0|4|0|0|7|6|4|6	0	0	0.16	0.83
H3	TTHERM_00238830	XP_001024808.2	2|0	2	1	2	5|3|2|7|6|5|5|0|0|7|0|6|3|2|6|4|4|7	0	0	0.17	0.83
H3	TTHERM_00295120	XP_001013144.1	2|0	2	1	2	7|4|3|12|3|5|0|0|0|4|0|6|0|0|4|3|0|8	0	0	0.18	0.83
H3	TTHERM_00028540	XP_976850.1	2|0	2	1	2	8|7|8|12|6|15|0|0|0|7|0|9|4|3|0|3|4|9	0	0	0.12	0.83
H3	TTHERM_00979780	XP_001016910.1	2|0	2	1	2	6|3|3|0|2|0|0|0|0|8|0|0|0|0|3|3|6|3	0	0	0.27	0.83
H3	TTHERM_00249870	XP_001019036.2	2|0	2	1	2	2|7|4|12|5|10|0|0|0|0|0|5|0|0|4|4|4|6	0	0	0.16	0.83
H3	TTHERM_01207690	XP_001021914.1	2|0	2	1	2	0|7|20|3|17|23|0|0|2|3|0|6|0|0|0|0|0|0	0	0	0.12	0.83
H3	TTHERM_00133690	XP_001019648.1	2|0	2	1	2	10|14|15|23|4|7|4|0|0|12|0|14|7|7|7|11|7|10	0	0	0.08	0.83
H3	TTHERM_00691180	XP_001032083.1	2|0	2	1	2	3|2|0|2|0|0|0|0|0|0|0|10|3|6|2|7|7|4	0	0	0.22	0.83
H3	TTHERM_00992760	XP_001030939.1	2|0	2	1	2	4|3|6|2|10|11|0|0|0|8|0|3|4|10|3|13|6|7	0	0	0.13	0.83
H3	TTHERM_00133500	XP_001019629.1	2|0	2	1	2	0|7|15|10|0|3|0|0|0|9|0|5|0|3|4|4|9|6	0	0	0.14	0.83
H3	TTHERM_00046310	XP_001014626.1	2|0	2	1	2	22|23|9|21|8|12|0|0|0|35|0|22|4|11|21|12|7|30	0	0	0.05	0.83
H3	TTHERM_00313119	XP_002348337.1	2|0	2	1	2	3|3|2|8|4|2|3|0|0|0|0|6|0|5|2|4|4|5	0	0	0.22	0.83
H3	TTHERM_00486600	XP_001032872.1	2|0	2	1	2	21|19|0|28|2|5|0|0|0|56|0|14|7|12|11|7|6|20	0	0	0.05	0.83
H3	#N/A	ymf76	2|0	2	1	2	5|7|0|3|11|0|0|0|0|0|0|16|14|12|3|17|12|9	0	0	0.09	0.83
H3	TTHERM_00283850	XP_001018241.2	2|0	2	1	2	3|3|7|4|5|7|3|3|4|5|0|5|2|0|0|4|3|0	0	0	0.21	0.83
H3	TTHERM_00668060	XP_001020075.1	2|0	2	1	2	7|8|9|5|6|7|2|0|0|10|0|11|12|7|7|9|8|6	0	0	0.11	0.83
H3	TTHERM_00137780	XP_001019760.1	2|0	2	1	2	5|2|0|11|4|7|2|0|0|3|0|8|0|0|4|4|2|3	0	0	0.2	0.83
H3	TTHERM_00161060	XP_001009836.1	2|0	2	1	2	14|10|9|3|4|7|6|0|0|5|3|11|10|8|4|7|8|7	0	0	0.11	0.83
H3	TTHERM_01107480	XP_001030263.1	2|0	2	1	2	0|7|4|5|0|0|0|0|0|3|0|6|2|3|2|4|0|8	0	0	0.23	0.83
H3	TTHERM_00160750	XP_001009805.1	2|0	2	1	2	0|2|0|0|2|0|0|0|0|0|0|5|5|10|0|7|7|5	0	0	0.23	0.83
H3	TTHERM_00497450	XP_001027934.1	0|2	2	1	2	3|3|0|0|18|0|0|0|0|0|0|11|23|21|3|29|29|10	0	0	0.07	0.83
H3	TTHERM_00318570	XP_001021439.1	0|2	2	1	2	5|5|0|2|8|11|0|0|0|12|0|2|3|0|7|7|9|10	0	0	0.13	0.83
H3	TTHERM_00189460	XP_001016622.2	0|2	2	1	2	2|4|2|5|0|3|0|0|0|5|0|5|3|2|3|3|0|3	0	0	0.28	0.83
H3	TTHERM_00446090	XP_001023373.2	0|2	2	1	2	10|14|11|19|3|4|7|0|0|17|0|6|2|6|5|5|2|11	0	0	0.09	0.83
H3	TTHERM_00193849	XP_001471367.1	0|2	2	1	2	6|9|10|12|3|11|3|10|0|10|0|0|2|0|3|0|0|7	0	0	0.12	0.83
H3	TTHERM_00295080	XP_001013140.2	0|2	2	1	2	7|7|7|4|6|9|0|0|0|13|0|3|0|0|6|3|0|4	0	0	0.15	0.83
H3	TTHERM_00257230	XP_001019178.1	0|2	2	1	2	2|2|0|0|0|0|0|0|0|4|0|0|7|11|3|11|10|8	0	0	0.17	0.83
H3	TTHERM_00688500	XP_001026952.1	0|2	2	1	2	4|6|15|3|6|10|6|0|0|0|0|0|0|0|3|0|0|2	0	0	0.18	0.83
H3	TTHERM_00469100	XP_001025106.1	0|2	2	1	2	8|14|8|15|2|4|3|0|0|24|0|10|5|9|13|10|9|10	0	0	0.08	0.83
H3	TTHERM_00691520	XP_001032117.1	0|2	2	1	2	3|4|5|3|7|7|0|0|0|10|0|6|0|2|3|2|4|3	0	0	0.19	0.83
H3	TTHERM_00446400	XP_001023403.3	0|2	2	1	2	6|4|4|9|0|2|0|0|0|5|0|7|4|3|2|3|0|0	0	0	0.21	0.83
H3	TTHERM_00784570	XP_001011515.2	0|2	2	1	2	4|5|4|0|2|0|0|0|0|4|0|2|0|0|5|4|5|4	0	0	0.26	0.83
H3	TTHERM_00310470	XP_001021122.1	0|2	2	1	2	5|0|4|5|3|6|0|0|0|6|0|3|0|0|6|2|0|0	0	0	0.25	0.83
H3	TTHERM_00498150	XP_001028003.1	0|2	2	1	2	3|3|6|8|2|2|0|0|0|0|0|4|4|0|2|2|2|0	0	0	0.28	0.83
H3	#N/A	ymf60	0|2	2	1	2	3|4|0|0|3|0|0|0|0|2|0|7|6|4|3|4|3|3	0	0	0.25	0.83
H3	TTHERM_00079300	XP_001015771.1	0|2	2	1	2	16|0|29|17|18|0|25|0|0|2|0|22|18|12|0|12|8|4	0	0	0.06	0.83
H3	TTHERM_00658750	XP_001024076.1	0|2	2	1	2	2|8|12|4|0|0|0|0|0|3|0|0|2|2|12|3|0|4	0	0	0.19	0.83
H3	TTHERM_00118610	XP_001010761.1	0|2	2	1	2	0|6|6|4|2|0|0|0|5|5|0|5|4|3|5|6|4|6	0	0	0.19	0.83
H3	TTHERM_00191240	XP_001016701.1	0|2	2	1	2	2|9|4|8|3|4|2|0|0|5|0|4|0|4|4|4|3|8	0	0	0.19	0.83
H3	TTHERM_00715730	XP_001031932.1	0|2	2	1	2	6|11|9|5|3|3|6|0|3|15|0|2|0|0|5|4|0|11	0	0	0.13	0.83
H3	TTHERM_00035580	XP_977058.2	0|2	2	1	2	11|7|8|14|11|14|4|0|3|7|0|13|4|2|5|7|4|11	0	0	0.1	0.83
H3	TTHERM_01207550	XP_001021901.2	0|2	2	1	2	3|6|6|7|6|7|0|0|0|6|0|5|3|2|3|0|0|6	0	0	0.18	0.83

## Sheet: Table S2-H3.3 APMS
Bait	Prey	PreyGene	Spec	SpecSum	AvgSpec	NumReplicates	ctrlCounts	AvgP	MaxP	FoldChange	BFDR	TGD annotation
H3_3	XP_001030823.3	XP_001030823.3	48|75	123	61.5	2	0|0|0|5|0|0|0|0|0|0|0|0|0|0|0|0|0|0|0|0|0|0|0|0|0|0|0|0|0|0|0|0|0|0|0|0|0|0|0|0|0	1	1	246	0	NRP1	TTHERM_01014770
H3_3	XP_001008397.1	XP_001008397.1	20|13	33	16.5	2	0|0|0|0|0|0|0|0|0|0|0|0|0|0|0|0|0|0|0|0|0|0|0|0|0|5|0|0|0|3|5|0|0|0|4|0|0|0|3|0|0	0.99	1	16.5	0	HHT3	TTHERM_00016170		Bait
H3_3	XP_001023703.2	XP_001023703.2	20|43	63	31.5	2	0|0|0|0|17|0|0|4|26|0|15|0|0|0|0|0|0|0|0|0|0|0|0|0|0|0|0|0|0|0|0|0|0|0|0|0|0|0|0|0|0	0.94	0.98	10.16	0.01	Glucosamine-6-phosphate deaminase	TTHERM_00243730
H3_3	XP_001016756.1	XP_001016756.1	7|16	23	11.5	2	0|0|0|0|4|0|0|0|0|0|0|2|0|0|0|4|0|2|0|2|0|0|0|0|2|0|0|0|0|0|0|0|0|0|0|0|0|0|5|0|0	0.93	1	10.95	0.01	Cytoplasmic-like aconitate hydratase	TTHERM_00191800
H3_3	XP_001022314.1	XP_001022314.1	8|30	38	19	2	0|0|0|0|0|0|0|3|0|0|0|0|0|0|0|0|2|0|0|0|0|0|0|0|0|4|0|0|0|0|0|0|0|0|3|0|0|0|13|0|0	0.92	1	15.2	0.02	PARP6	TTHERM_00502600
H3_3	XP_001010074.1	XP_001010074.1	107|125	232	116	2	0|0|0|0|7|0|0|3|0|69|0|0|56|2|33|0|0|0|0|27|0|0|14|0|0|0|29|0|4|11|11|0|2|5|111|0|2|0|112|8|0	0.86	0.95	4.58	0.03	H2B (HTB1)	TTHERM_00633360
H3_3	XP_001021700.1	XP_001021700.1	3|5	8	4	2	0|0|0|0|4|0|0|0|0|0|2|0|0|0|0|0|0|0|0|0|0|0|0|0|0|0|0|0|0|0|0|0|0|0|0|0|0|0|4|0|0	0.81	0.89	8	0.05	zinc-binding dehydrogenase family oxidoreductase	TTHERM_00151670
H3_3	XP_001007432.1	XP_001007432.1	4|5	9	4.5	2	0|0|0|0|2|0|0|2|0|0|4|0|0|0|0|0|0|0|0|0|0|0|0|0|0|0|0|0|4|0|0|0|0|0|0|0|2|0|6|0|0	0.65	0.71	4.5	0.1
H3_3	NP_149370.1	rpl2	3|2	5	2.5	2	0|0|0|0|0|0|0|0|0|0|0|0|0|0|0|0|0|0|0|2|0|0|0|0|0|4|0|0|0|0|0|0|0|0|0|0|0|0|10|0|0	0.54	0.64	3.12	0.14
H3_3	XP_001032305.2	XP_001032305.2	2|2	4	2	2	0|0|0|0|6|0|0|4|0|0|0|0|0|0|0|0|0|0|0|2|0|0|0|0|0|0|0|0|0|0|0|0|0|0|0|0|0|0|0|0|0	0.52	0.52	3.33	0.16
H3_3	XP_001018189.2	XP_001018189.2	0|11	11	5.5	2	0|0|0|0|0|0|0|0|0|0|0|0|0|0|0|0|0|0|0|0|0|0|0|0|0|0|0|0|0|0|0|0|0|0|0|0|0|0|0|0|0	0.5	1	55	0.18
H3_3	XP_001033143.3	XP_001033143.3	0|13	13	6.5	2	0|0|0|0|0|0|0|0|0|0|0|0|0|0|0|0|0|0|0|0|0|0|0|0|0|0|0|0|0|0|0|0|0|0|0|0|0|0|0|0|0	0.5	1	65	0.18	Asf1
H3_3	XP_001014803.2	XP_001014803.2	0|8	8	4	2	0|0|0|0|0|0|0|0|0|0|0|0|0|0|0|0|0|0|0|0|0|0|0|0|0|0|0|0|0|0|0|0|0|0|0|0|0|0|0|0|0	0.5	1	40	0.19
H3_3	XP_001471010.1	XP_001471010.1	0|5	5	2.5	2	0|0|0|0|0|0|0|0|0|0|0|0|0|0|0|0|0|0|0|0|0|0|0|0|0|0|0|0|0|0|0|0|0|0|0|0|0|0|0|0|0	0.5	1	25	0.22
H3_3	XP_001012507.1	XP_001012507.1	4|0	4	2	2	0|0|0|0|0|0|0|0|0|0|0|0|0|0|0|0|0|0|0|0|0|0|0|0|0|0|0|0|0|0|0|0|0|0|0|0|0|0|0|0|0	0.5	1	20	0.24
H3_3	XP_001009076.1	XP_001009076.1	0|4	4	2	2	0|0|0|0|0|0|0|0|0|0|0|0|0|0|0|0|0|0|0|0|0|0|0|0|0|0|0|0|0|0|0|0|0|0|0|0|0|0|0|0|0	0.5	1	20	0.24
H3_3	XP_001022202.1	XP_001022202.1	32|5	37	18.5	2	0|0|0|0|2|0|0|4|0|0|0|0|0|0|7|0|0|0|0|6|5|0|0|0|0|13|0|0|0|0|0|0|0|6|13|0|0|0|9|0|0	0.5	0.99	5.69	0.27
H3_3	XP_001027842.1	XP_001027842.1	0|7	7	3.5	2	0|0|0|0|0|0|0|2|0|0|2|0|0|0|0|0|0|0|0|0|0|0|0|0|0|0|0|0|0|0|0|0|0|0|0|0|0|0|0|0|0	0.5	1	17.5	0.27
H3_3	XP_977063.1	XP_977063.1	3|0	3	1.5	2	0|0|0|0|0|0|0|0|0|0|0|0|0|0|0|0|0|0|0|0|0|0|0|0|0|0|0|0|0|0|0|0|0|0|0|0|0|0|0|0|0	0.5	0.99	15	0.28
H3_3	XP_001026934.1	XP_001026934.1	3|0	3	1.5	2	0|0|0|0|0|0|0|0|0|0|0|0|0|0|0|0|0|0|0|0|0|0|0|0|0|0|0|0|0|0|0|0|0|0|0|0|0|0|0|0|0	0.5	0.99	15	0.28
H3_3	XP_001008002.1	XP_001008002.1	3|0	3	1.5	2	0|0|0|0|0|0|0|0|0|0|0|0|0|0|0|0|0|0|0|0|0|0|0|0|0|0|0|0|0|0|0|0|0|0|0|0|0|0|0|0|0	0.5	0.99	15	0.28
H3_3	XP_001017389.2	XP_001017389.2	0|3	3	1.5	2	0|0|0|0|0|0|0|0|0|0|0|0|0|0|0|0|0|0|0|0|0|0|0|0|0|0|0|0|0|0|0|0|0|0|0|0|0|0|0|0|0	0.5	0.99	15	0.28
H3_3	XP_001023990.1	XP_001023990.1	0|3	3	1.5	2	0|0|0|0|0|0|0|0|0|0|0|0|0|0|0|0|0|0|0|0|0|0|0|0|0|0|0|0|0|0|0|0|0|0|0|0|0|0|0|0|0	0.5	0.99	15	0.28
H3_3	XP_001013918.1	XP_001013918.1	0|3	3	1.5	2	0|0|0|0|0|0|0|0|0|0|0|0|0|0|0|0|0|0|0|0|0|0|0|0|0|0|0|0|0|0|0|0|0|0|0|0|0|0|0|0|0	0.5	0.99	15	0.28
H3_3	XP_001008184.1	XP_001008184.1	0|3	3	1.5	2	0|0|0|0|0|0|0|0|0|0|0|0|0|0|0|0|0|0|0|0|0|0|0|0|0|0|0|0|0|0|0|0|0|0|0|0|0|0|0|0|0	0.5	0.99	15	0.28
H3_3	XP_001017986.1	XP_001017986.1	0|3	3	1.5	2	0|0|0|0|0|0|0|0|0|0|0|0|0|0|0|0|0|0|0|0|0|0|0|0|0|0|0|0|0|0|0|0|0|0|0|0|0|0|0|0|0	0.5	0.99	15	0.28
H3_3	XP_001022866.1	XP_001022866.1	0|3	3	1.5	2	0|0|0|0|0|0|0|0|0|0|0|0|0|0|0|0|0|0|0|0|0|0|0|0|0|0|0|0|0|0|0|0|0|0|0|0|0|0|0|0|0	0.5	0.99	15	0.28
H3_3	XP_001027671.1	XP_001027671.1	3|3	6	3	2	0|0|0|0|3|0|0|6|0|0|4|0|0|0|0|0|0|0|0|0|0|0|0|0|0|3|0|0|2|0|0|0|0|0|0|0|0|0|0|0|0	0.49	0.49	3.33	0.33
H3_3	XP_001018174.1	XP_001018174.1	0|127	127	63.5	2	0|0|0|0|0|0|0|4|0|0|4|0|0|0|0|0|0|0|0|38|17|0|0|0|0|42|0|7|0|0|0|0|0|0|95|0|0|0|0|0|0	0.49	0.99	6.14	0.33
H3_3	XP_001012103.1	XP_001012103.1	17|0	17	8.5	2	0|0|0|0|3|0|0|2|0|0|0|0|0|0|0|0|0|0|0|2|5|0|0|0|0|6|5|0|0|0|0|0|0|0|4|0|0|0|9|0|0	0.49	0.98	4.72	0.34
H3_3	XP_001012263.1	XP_001012263.1	16|35	51	25.5	2	0|0|0|0|10|0|13|11|12|0|23|0|0|0|0|10|14|4|18|4|0|0|0|5|0|7|3|0|10|4|3|0|0|0|5|2|4|0|3|0|4	0.48	0.97	3.05	0.35
H3_3	XP_001011515.2	XP_001011515.2	0|4	4	2	2	0|0|0|0|0|0|0|0|0|0|0|0|0|0|0|0|0|0|0|0|0|0|0|0|0|0|0|0|0|0|0|0|0|0|0|0|0|0|3|0|0	0.49	0.97	13.33	0.35
H3_3	XP_977264.1	XP_977264.1	5|0	5	2.5	2	0|0|0|0|0|0|0|0|0|0|0|0|0|0|0|0|0|0|0|0|0|0|0|0|0|5|0|0|0|0|0|0|0|0|0|0|0|0|0|0|0	0.48	0.96	10	0.36
H3_3	XP_001023394.1	XP_001023394.1	2|0	2	1	2	0|0|0|0|0|0|0|0|0|0|0|0|0|0|0|0|0|0|0|0|0|0|0|0|0|0|0|0|0|0|0|0|0|0|0|0|0|0|0|0|0	0.47	0.94	10	0.37
H3_3	XP_001012405.2	XP_001012405.2	0|2	2	1	2	0|0|0|0|0|0|0|0|0|0|0|0|0|0|0|0|0|0|0|0|0|0|0|0|0|0|0|0|0|0|0|0|0|0|0|0|0|0|0|0|0	0.47	0.94	10	0.37
H3_3	XP_976626.1	XP_976626.1	0|2	2	1	2	0|0|0|0|0|0|0|0|0|0|0|0|0|0|0|0|0|0|0|0|0|0|0|0|0|0|0|0|0|0|0|0|0|0|0|0|0|0|0|0|0	0.47	0.94	10	0.37
H3_3	XP_001014687.1	XP_001014687.1	0|5	5	2.5	2	0|0|0|0|3|0|0|4|0|0|0|0|0|0|0|0|0|0|0|0|0|0|0|0|0|0|0|0|0|0|0|0|0|0|0|0|0|0|0|0|0	0.47	0.94	7.14	0.4
H3_3	XP_001014396.2	XP_001014396.2	0|5	5	2.5	2	0|0|0|0|0|0|0|0|0|0|7|0|0|0|0|0|0|0|0|0|0|0|0|0|0|0|0|0|0|0|0|0|0|0|0|0|0|0|0|0|0	0.47	0.94	7.14	0.4
H3_3	XP_001033276.1	XP_001033276.1	0|6	6	3	2	0|0|0|0|2|0|0|2|0|0|0|0|0|0|0|0|0|0|0|0|0|0|0|0|0|4|2|0|3|0|0|0|0|0|0|0|0|0|0|0|0	0.46	0.92	4.62	0.41
H3_3	XP_001022449.1	XP_001022449.1	0|7	7	3.5	2	0|0|0|0|0|0|4|0|7|0|0|0|0|0|0|0|0|0|0|0|0|0|0|0|0|0|0|0|0|0|0|0|0|0|0|0|2|0|0|0|0	0.46	0.92	5.38	0.41
H3_3	XP_001030820.1	XP_001030820.1	0|4	4	2	2	0|0|0|0|3|0|0|0|0|0|0|0|0|0|0|0|0|0|0|0|0|0|0|0|0|0|0|0|3|0|0|0|0|0|0|0|0|0|0|0|0	0.46	0.92	6.67	0.41
H3_3	XP_001021308.2	XP_001021308.2	8|0	8	4	2	0|0|0|0|0|0|0|0|0|0|0|0|0|0|0|0|0|0|0|2|0|0|2|0|0|8|0|0|0|0|0|0|0|0|2|0|0|0|5|0|0	0.45	0.9	4.21	0.42
H3_3	XP_001032634.2	XP_001032634.2	5|0	5	2.5	2	0|0|0|0|0|0|0|0|0|0|0|0|0|0|0|0|0|0|0|0|0|0|0|0|0|0|2|0|0|0|0|0|0|0|5|0|0|0|3|0|0	0.45	0.89	5	0.42
H3_3	XP_001017158.1	XP_001017158.1	0|4	4	2	2	0|0|0|0|5|0|0|0|0|0|0|0|0|0|0|0|0|0|0|0|0|0|0|0|0|0|0|0|2|0|0|0|0|0|0|0|0|0|0|0|0	0.45	0.9	5.71	0.42
H3_3	XP_001023227.1	XP_001023227.1	0|2	2	1	2	0|0|0|0|0|0|0|0|0|0|0|0|0|0|3|0|0|0|0|0|0|0|0|0|0|0|0|0|0|0|0|0|0|0|0|0|0|0|0|0|0	0.45	0.89	6.67	0.42
H3_3	XP_001022292.2	XP_001022292.2	9|17	26	13	2	0|0|0|0|7|0|0|8|4|0|8|0|0|0|0|0|4|0|0|0|0|0|0|14|0|0|0|0|2|3|3|0|0|0|2|0|5|0|15|0|5	0.43	0.82	3.25	0.43
H3_3	XP_001032421.1	XP_001032421.1	9|0	9	4.5	2	0|0|0|0|0|0|0|0|0|0|0|0|0|0|11|0|0|0|0|2|0|0|0|0|0|10|2|0|0|0|0|0|0|0|2|0|0|0|0|0|0	0.43	0.86	3.33	0.43
H3_3	XP_001030655.1	XP_001030655.1	4|4	8	4	2	0|0|0|0|3|0|0|2|0|0|0|0|0|0|0|0|0|0|0|2|0|0|0|0|0|9|7|0|0|2|0|0|0|0|2|0|0|0|0|0|0	0.44	0.44	2.96	0.43
H3_3	XP_001008407.1	XP_001008407.1	5|0	5	2.5	2	0|0|0|0|0|0|0|0|0|0|0|0|0|0|0|0|0|0|0|0|0|0|0|0|0|11|0|0|0|0|0|0|0|0|3|0|0|0|0|0|0	0.43	0.85	3.57	0.43
H3_3	XP_001010520.2	XP_001010520.2	0|3	3	1.5	2	0|0|0|0|0|0|0|0|0|0|0|0|0|0|0|0|0|0|0|0|0|0|2|0|0|0|0|0|0|0|3|0|0|0|0|0|0|0|0|0|0	0.44	0.88	6	0.43
H3_3	XP_001031498.2	XP_001031498.2	0|4	4	2	2	0|0|0|0|0|0|0|0|0|0|0|0|0|0|4|0|0|0|0|2|0|0|0|0|0|0|0|0|0|0|0|0|0|0|2|0|0|0|0|0|0	0.43	0.87	5	0.43
H3_3	XP_001008255.1	XP_001008255.1	0|4	4	2	2	0|0|0|0|0|0|0|0|0|0|0|0|0|0|0|0|6|0|0|0|0|0|0|0|0|0|0|0|2|0|0|0|0|0|0|0|0|0|0|0|0	0.44	0.87	5	0.43
H3_3	XP_001030985.1	XP_001030985.1	0|3	3	1.5	2	0|0|0|0|0|0|0|0|0|0|4|0|0|0|0|0|0|0|0|0|0|0|0|0|0|0|0|0|2|0|0|0|0|0|0|0|0|0|0|0|0	0.43	0.86	5	0.43
H3_3	XP_001014855.1	XP_001014855.1	18|0	18	9	2	0|0|0|0|0|0|0|0|0|0|0|0|0|0|0|0|0|0|0|9|5|0|0|0|0|11|0|2|0|0|0|0|0|10|7|0|0|0|28|0|0	0.42	0.85	2.5	0.44
H3_3	XP_001022027.2	XP_001022027.2	12|0	12	6	2	0|0|0|0|0|0|0|0|0|0|0|0|0|0|4|0|0|0|0|0|2|0|2|0|0|12|3|0|0|0|0|0|0|2|7|0|0|0|11|0|0	0.42	0.85	2.79	0.44
H3_3	XP_001021342.1	XP_001021342.1	70|14	84	42	2	0|0|0|0|2|12|0|0|0|56|0|0|0|0|168|0|0|0|0|6|4|0|3|7|0|0|0|0|0|0|0|0|0|0|25|0|0|0|39|4|0	0.43	0.85	2.58	0.44
H3_3	XP_001019717.1	XP_001019717.1	4|4	8	4	2	0|0|0|0|3|0|0|2|0|0|6|0|0|0|0|0|0|0|0|5|0|0|0|0|0|0|2|0|0|0|0|0|0|0|3|0|0|0|6|0|0	0.41	0.41	2.96	0.44
H3_3	XP_001032687.2	XP_001032687.2	2|0	2	1	2	0|0|0|0|0|0|0|0|0|0|0|0|0|0|0|0|0|0|0|0|0|0|0|4|0|0|0|0|0|0|0|0|0|0|0|0|0|0|0|0|0	0.41	0.83	5	0.44
H3_3	XP_001013140.2	XP_001013140.2	0|7	7	3.5	2	0|0|0|2|2|0|0|3|0|0|6|0|0|0|0|0|0|0|0|0|0|0|0|4|0|0|0|0|0|0|0|0|0|0|0|0|4|0|3|0|0	0.41	0.82	2.92	0.44
H3_3	XP_001033360.1	XP_001033360.1	0|4	4	2	2	0|0|0|0|4|0|0|0|0|0|0|0|0|0|0|0|0|0|0|0|0|0|0|0|0|0|0|0|3|0|0|0|0|0|2|0|0|0|0|0|0	0.42	0.85	4.44	0.44
H3_3	XP_001007651.1	XP_001007651.1	0|2	2	1	2	0|0|0|0|4|0|0|0|0|0|0|0|0|0|0|0|0|0|0|0|0|0|0|0|0|0|0|0|0|0|0|0|0|0|0|0|0|0|0|0|0	0.41	0.83	5	0.44
H3_3	XP_001010953.2	XP_001010953.2	6|0	6	3	2	0|0|0|0|0|0|0|0|0|0|0|0|0|0|0|0|0|0|0|2|0|0|0|0|0|4|3|0|0|0|0|0|0|3|5|0|0|0|4|0|0	0.4	0.79	2.86	0.45
H3_3	XP_001024973.1	XP_001024973.1	7|0	7	3.5	2	0|0|0|0|0|0|0|0|0|0|0|0|0|0|0|0|0|0|0|4|0|0|0|0|0|0|3|0|0|0|0|0|0|2|6|0|0|0|12|0|0	0.39	0.78	2.59	0.45
H3_3	XP_001031976.1	XP_001031976.1	8|0	8	4	2	0|0|0|0|0|0|0|0|0|0|0|0|0|0|0|0|0|0|0|0|2|0|2|0|0|14|0|0|0|0|0|0|0|0|4|0|0|0|6|0|0	0.41	0.82	2.86	0.45
H3_3	XP_001026905.1	XP_001026905.1	0|10	10	5	2	0|0|0|0|6|0|0|4|3|0|14|0|0|0|0|0|0|0|0|0|0|0|0|0|0|0|0|0|10|0|0|0|0|0|0|4|0|0|0|0|0	0.39	0.79	2.44	0.45
H3_3	XP_001016910.1	XP_001016910.1	0|4	4	2	2	0|0|0|0|2|0|0|0|0|0|0|0|0|0|0|0|0|0|0|0|0|0|0|0|0|0|0|0|0|0|0|0|0|0|0|0|0|0|13|0|0	0.4	0.8	2.67	0.45
H3_3	XP_001008415.2	XP_001008415.2	0|3	3	1.5	2	0|0|0|0|3|0|0|2|0|0|0|0|0|0|0|0|0|0|0|0|0|0|0|0|0|0|0|0|0|0|0|0|0|0|0|0|0|0|2|0|0	0.41	0.82	4.29	0.45
H3_3	XP_001019705.1	XP_001019705.1	8|0	8	4	2	0|0|0|0|0|0|0|0|0|0|0|0|0|0|5|0|0|0|0|0|0|0|0|0|0|14|0|0|0|2|0|0|0|0|5|0|0|0|8|0|0	0.38	0.77	2.35	0.46
H3_3	XP_001011006.3	XP_001011006.3	4|0	4	2	2	0|0|0|0|0|0|0|0|0|0|0|0|0|0|3|0|0|0|0|2|0|0|2|0|0|0|0|0|0|0|0|0|0|0|5|0|0|0|0|0|0	0.38	0.77	3.33	0.46
H3_3	XP_001025649.1	XP_001025649.1	8|0	8	4	2	0|0|0|0|0|0|0|0|0|0|0|0|0|0|0|0|0|0|0|3|0|0|0|0|0|18|0|0|0|0|0|0|0|0|5|0|0|0|12|0|0	0.38	0.75	2.11	0.46
H3_3	XP_001011682.1	XP_001011682.1	5|0	5	2.5	2	0|0|0|0|0|0|0|0|0|0|0|0|0|0|4|0|0|0|0|0|0|0|0|0|0|4|0|0|0|0|0|0|0|0|3|0|0|0|5|0|0	0.39	0.78	3.12	0.46
H3_3	XP_001008743.1	XP_001008743.1	0|5	5	2.5	2	0|0|0|0|7|0|0|4|0|0|0|0|0|0|0|0|0|0|0|0|0|0|0|0|0|7|0|0|0|0|0|0|0|0|0|0|0|0|0|0|0	0.38	0.77	2.78	0.46
H3_3	XP_001015624.1	XP_001015624.1	0|3	3	1.5	2	0|0|0|0|2|0|0|2|0|0|2|0|0|0|0|0|0|0|0|0|0|0|0|0|0|0|0|0|2|0|0|0|0|0|0|0|0|0|0|0|0	0.39	0.77	3.75	0.46
H3_3	XP_001009805.1	XP_001009805.1	3|0	3	1.5	2	0|0|0|0|0|0|0|0|0|0|0|0|0|0|0|0|0|0|0|4|0|0|0|0|0|7|0|0|0|0|0|0|0|0|0|0|0|0|0|0|0	0.37	0.74	2.73	0.47
H3_3	XP_001012283.1	XP_001012283.1	3|0	3	1.5	2	0|0|0|0|0|0|0|0|0|0|0|0|0|0|0|0|0|0|0|0|0|0|0|0|0|5|0|0|0|0|0|0|0|0|0|0|0|0|5|0|0	0.38	0.75	3	0.47
H3_3	XP_001022907.1	XP_001022907.1	0|7	7	3.5	2	0|0|0|0|7|0|0|7|0|0|13|0|0|0|0|0|0|0|0|2|0|0|0|0|0|0|4|0|0|0|0|0|0|0|0|0|0|0|0|0|0	0.36	0.72	2.12	0.47
H3_3	XP_001011313.3	XP_001011313.3	0|6	6	3	2	0|0|0|0|0|0|0|0|0|0|0|0|0|0|0|12|8|0|0|0|0|0|0|2|0|3|0|0|2|0|0|0|0|0|0|0|0|0|0|0|0	0.36	0.73	2.22	0.47
H3_3	XP_001018948.1	XP_001018948.1	10|0	10	5	2	0|0|0|0|0|0|0|0|0|0|0|0|0|0|4|0|0|0|0|2|2|0|0|0|0|11|2|0|0|0|0|0|0|0|20|0|0|0|12|0|0	0.34	0.69	1.89	0.48
H3_3	XP_001009709.2	XP_001009709.2	5|0	5	2.5	2	0|0|0|0|0|0|0|0|0|0|0|0|0|0|6|0|0|0|0|2|0|0|0|0|0|5|3|0|0|0|0|0|0|0|3|0|0|0|4|0|0	0.33	0.66	2.17	0.48
H3_3	XP_001023464.1	XP_001023464.1	4|0	4	2	2	0|0|0|0|0|0|0|0|0|0|0|0|0|0|10|0|0|0|0|0|0|0|0|0|0|5|0|0|0|0|0|0|0|0|3|0|0|0|0|0|0	0.35	0.7	2.22	0.48
H3_3	XP_001022417.1	XP_001022417.1	8|0	8	4	2	0|0|0|0|0|0|0|0|0|0|0|0|0|0|2|0|0|0|0|5|3|0|0|0|0|12|0|0|0|0|0|0|0|0|9|0|0|0|10|0|0	0.34	0.68	1.95	0.48
H3_3	XP_001024637.1	XP_001024637.1	6|0	6	3	2	0|0|0|0|0|0|0|0|0|0|0|0|0|0|0|0|0|0|0|2|0|0|0|0|0|5|6|0|0|0|2|0|0|0|7|0|0|0|6|0|0	0.34	0.69	2.14	0.48
H3_3	XP_001033245.1	XP_001033245.1	5|0	5	2.5	2	0|0|0|0|0|0|0|0|0|0|0|0|0|0|0|0|0|0|0|3|0|0|0|0|0|12|0|0|0|0|2|0|0|0|4|0|0|0|3|0|0	0.34	0.69	2.08	0.48
H3_3	XP_001470787.1	XP_001470787.1	0|24	24	12	2	0|0|0|0|25|0|0|22|4|0|36|0|0|0|0|0|0|0|0|0|0|0|0|0|0|0|0|0|27|0|0|0|0|0|0|4|5|2|0|0|0	0.35	0.7	1.92	0.48
H3_3	XP_001032690.1	XP_001032690.1	0|2	2	1	2	0|0|0|0|4|0|0|0|0|0|0|0|0|0|0|0|0|0|0|0|0|0|0|0|0|0|0|0|0|0|0|0|0|0|0|0|0|0|3|0|0	0.34	0.69	2.86	0.48
H3_3	XP_001022368.1	XP_001022368.1	8|5	13	6.5	2	0|0|0|0|9|0|0|5|0|0|0|0|0|0|0|0|0|0|0|5|0|0|0|0|0|4|4|0|4|0|0|0|0|2|5|0|0|0|10|0|0	0.31	0.52	2.71	0.49
H3_3	XP_001009414.2	XP_001009414.2	22|4	26	13	2	0|0|0|0|7|0|0|2|0|0|0|0|0|0|22|0|0|0|0|3|10|0|0|0|0|13|0|5|5|0|0|0|0|0|51|2|0|0|3|0|0	0.3	0.6	2.11	0.49
H3_3	XP_001014881.1	XP_001014881.1	8|0	8	4	2	0|0|0|0|3|0|0|5|0|0|0|0|0|0|0|0|0|0|0|5|2|0|0|0|0|3|2|0|0|0|0|0|0|8|14|0|0|0|2|0|0	0.31	0.62	1.82	0.49
H3_3	XP_001014723.2	XP_001014723.2	7|0	7	3.5	2	0|0|0|0|0|0|0|0|0|0|0|0|0|0|0|0|0|0|0|5|3|0|0|0|0|4|8|0|0|0|0|0|0|0|7|0|0|0|10|0|0	0.32	0.64	1.89	0.49
H3_3	XP_001023330.1	XP_001023330.1	4|10	14	7	2	0|0|0|0|6|0|0|8|0|0|11|0|0|0|0|6|0|0|0|0|0|0|0|4|0|6|3|0|0|2|0|0|0|0|4|0|0|0|6|0|0	0.31	0.61	2.5	0.49
H3_3	XP_001023873.1	XP_001023873.1	3|0	3	1.5	2	0|0|0|0|0|0|0|0|0|0|0|0|0|0|0|0|0|0|0|0|0|0|0|2|0|0|6|0|0|3|0|0|0|0|2|0|0|0|0|0|0	0.32	0.63	2.31	0.49
H3_3	XP_001021569.1	XP_001021569.1	0|3	3	1.5	2	0|0|0|0|8|0|0|7|0|0|0|0|0|0|0|0|0|0|0|0|0|0|0|0|0|0|0|0|2|0|0|0|0|0|0|0|0|0|0|0|0	0.3	0.6	1.76	0.49
H3_3	XP_001032780.3	XP_001032780.3	0|6	6	3	2	0|0|0|0|6|0|0|3|0|0|0|0|0|0|0|0|0|0|0|0|0|0|2|2|0|0|0|0|0|0|0|0|0|0|0|10|3|0|6|0|0	0.31	0.62	1.88	0.49
H3_3	XP_001024247.1	XP_001024247.1	0|3	3	1.5	2	0|0|0|0|7|0|0|4|0|0|0|0|0|0|0|0|0|0|0|0|0|0|0|0|0|0|0|0|2|0|0|0|0|0|2|0|0|0|0|0|0	0.3	0.61	2	0.49
H3_3	XP_001011035.2	XP_001011035.2	13|0	13	6.5	2	0|0|0|0|0|0|0|0|0|0|0|0|0|0|8|0|0|0|0|9|6|0|0|0|0|19|5|0|0|0|2|0|0|0|12|0|0|0|14|0|0	0.28	0.57	1.73	0.5
H3_3	XP_001012463.1	XP_001012463.1	8|3	11	5.5	2	0|0|0|0|0|0|0|0|0|0|0|0|0|0|11|0|0|0|0|5|4|0|0|0|0|2|4|0|0|2|0|0|0|0|7|0|0|0|12|0|0	0.28	0.55	2.34	0.5
H3_3	XP_001030600.2	XP_001030600.2	6|0	6	3	2	0|0|0|0|0|0|0|0|0|0|0|0|0|0|4|0|0|0|0|0|2|0|0|0|0|9|3|0|0|0|0|0|0|0|5|0|0|0|11|0|0	0.3	0.59	1.76	0.5
H3_3	XP_001031614.2	XP_001031614.2	4|2	6	3	2	0|0|0|0|0|0|0|0|0|0|6|0|0|0|0|0|0|0|0|2|0|0|3|0|0|2|3|0|0|0|2|0|0|0|3|0|0|0|3|0|0	0.29	0.48	2.5	0.5
H3_3	XP_001020033.1	XP_001020033.1	0|5	5	2.5	2	0|0|0|0|0|0|0|0|0|0|0|0|0|0|0|0|0|0|0|3|0|0|0|5|0|9|2|0|0|0|0|0|0|0|0|3|0|0|7|0|0	0.28	0.56	1.72	0.5
H3_3	XP_001025722.1	XP_001025722.1	4|0	4	2	2	0|0|0|0|0|0|0|0|0|0|0|0|0|0|0|0|0|10|0|3|0|0|0|0|0|0|4|0|0|0|0|0|0|0|3|0|0|0|4|0|0	0.27	0.55	1.67	0.51
H3_3	XP_001024675.1	XP_001024675.1	5|5	10	5	2	0|0|0|0|4|0|0|6|0|0|6|0|0|0|0|0|0|0|0|3|0|0|2|7|0|0|0|0|2|0|0|0|0|0|2|0|0|0|7|0|0	0.26	0.26	2.56	0.51
H3_3	XP_001032921.1	XP_001032921.1	0|5	5	2.5	2	0|0|0|0|3|0|0|0|0|0|7|0|0|0|0|0|0|0|0|0|0|0|0|0|0|0|0|0|5|0|0|0|0|0|0|4|3|8|0|0|0	0.26	0.52	1.67	0.51
H3_3	XP_001030812.2	XP_001030812.2	0|3	3	1.5	2	0|0|0|0|3|0|0|2|0|0|0|0|0|0|0|0|0|0|0|6|0|0|0|0|0|0|2|0|0|0|0|0|0|0|0|0|0|0|4|0|0	0.26	0.52	1.76	0.51
H3_3	XP_001020081.3	XP_001020081.3	0|3	3	1.5	2	0|0|0|0|3|0|0|2|0|0|0|0|0|0|0|0|0|0|0|0|0|0|0|0|0|7|0|0|2|0|0|0|0|0|0|0|0|0|3|0|0	0.27	0.54	1.76	0.51
H3_3	XP_001007665.1	XP_001007665.1	17|11	28	14	2	0|0|0|0|9|0|0|4|0|0|28|0|0|0|0|0|0|0|0|11|0|0|0|5|0|9|0|0|4|6|5|0|0|0|8|0|2|0|11|0|0	0.24	0.46	2.75	0.52
H3_3	XP_001030821.1	XP_001030821.1	6|15	21	10.5	2	0|0|0|0|11|0|0|4|2|0|4|0|0|0|0|18|8|22|0|2|0|0|3|0|0|6|0|0|8|0|0|0|0|0|0|2|2|0|0|0|0	0.22	0.44	2.28	0.52
H3_3	XP_001033284.1	XP_001033284.1	7|0	7	3.5	2	0|0|0|0|0|0|0|0|0|0|0|0|0|0|7|0|0|0|0|0|2|0|0|0|0|30|2|0|0|0|0|0|0|0|7|0|0|0|2|0|0	0.23	0.45	1.4	0.52
H3_3	NP_149367.1	rps13	3|0	3	1.5	2	0|0|0|0|0|0|0|0|0|0|0|0|0|0|0|0|0|0|0|4|0|0|0|0|0|3|0|0|0|0|0|0|0|0|3|0|0|0|12|0|0	0.23	0.46	1.36	0.52
H3_3	XP_001032914.1	XP_001032914.1	0|6	6	3	2	0|0|0|0|8|0|0|3|0|0|5|0|0|0|0|0|0|0|0|0|0|0|0|4|0|5|0|0|4|0|0|0|0|0|0|0|0|0|8|0|0	0.25	0.49	1.62	0.52
H3_3	XP_001007748.1	XP_001007748.1	0|3	3	1.5	2	0|0|0|0|2|0|0|3|0|0|5|0|0|0|0|0|2|0|0|5|0|0|0|0|0|2|0|0|0|0|0|0|0|0|0|0|0|0|0|0|0	0.22	0.45	1.58	0.52
H3_3	XP_001021792.2	XP_001021792.2	5|7	12	6	2	0|0|0|0|6|0|0|3|0|0|19|0|0|0|0|0|0|0|0|3|0|0|0|5|0|5|2|0|2|2|2|0|0|0|2|0|0|0|0|0|0	0.2	0.32	2.35	0.53
H3_3	XP_001032037.1	XP_001032037.1	6|0	6	3	2	0|0|0|0|0|0|0|0|0|0|0|0|0|0|0|0|0|0|0|2|5|0|0|0|0|7|6|0|0|0|0|0|0|0|9|0|0|0|13|0|0	0.2	0.4	1.43	0.53
H3_3	XP_001021439.1	XP_001021439.1	0|2	2	1	2	0|0|0|0|5|0|0|6|0|0|0|0|0|0|0|0|0|0|0|0|0|0|0|0|0|0|0|0|0|0|0|0|0|0|2|0|0|0|3|0|0	0.18	0.37	1.25	0.53
H3_3	XP_001009826.1	XP_001009826.1	13|2	15	7.5	2	0|0|0|0|2|0|0|0|0|0|0|0|0|0|10|0|0|0|0|9|6|0|3|0|0|26|7|0|0|0|0|0|0|0|11|0|0|0|13|0|0	0.16	0.32	1.72	0.54
H3_3	XP_001025242.2	XP_001025242.2	6|17	23	11.5	2	0|0|0|0|12|0|0|12|0|0|12|0|0|0|0|9|4|6|0|3|0|0|2|7|0|12|0|0|5|0|4|0|0|0|3|2|8|0|12|0|0	0.14	0.29	2.04	0.54
H3_3	XP_001023295.1	XP_001023295.1	10|0	10	5	2	0|0|0|0|0|0|0|0|0|0|0|0|0|0|7|0|0|0|0|0|3|0|0|0|0|10|3|0|0|0|4|0|0|9|13|0|0|0|23|0|0	0.14	0.27	1.39	0.55
H3_3	XP_001016594.3	XP_001016594.3	11|8	19	9.5	2	0|0|0|0|0|0|0|5|0|0|0|0|0|0|5|0|0|0|0|2|5|0|3|0|0|24|6|0|0|0|0|0|0|0|11|0|0|0|20|0|0	0.12	0.22	2.35	0.55
H3_3	XP_001020689.2	XP_001020689.2	3|0	3	1.5	2	0|0|0|0|0|0|0|0|0|0|0|0|0|0|0|0|0|0|0|3|3|0|0|0|0|5|5|0|0|0|0|0|0|0|5|0|0|0|5|0|0	0.12	0.24	1.15	0.55
H3_3	XP_001032336.1	XP_001032336.1	4|0	4	2	2	0|0|0|0|2|0|0|0|0|0|0|0|0|0|4|0|0|0|0|0|0|0|0|0|0|15|4|0|0|0|0|0|0|0|6|0|0|0|7|0|0	0.09	0.18	1.05	0.56
H3_3	XP_001023177.1	XP_001023177.1	0|34	34	17	2	0|0|0|0|39|0|15|21|16|0|48|2|0|0|0|7|10|14|8|0|0|0|0|0|0|15|0|4|6|0|0|0|0|0|0|0|0|0|0|0|3	0.1	0.2	1.63	0.56
H3_3	XP_001471263.1	XP_001471263.1	6|0	6	3	2	0|0|0|0|0|0|0|0|0|0|0|0|0|0|4|0|0|0|0|4|3|0|0|0|0|14|0|0|0|2|2|0|0|0|9|0|0|0|14|0|0	0.08	0.17	1.15	0.57
H3_3	XP_001019790.1	XP_001019790.1	7|4	11	5.5	2	0|0|2|0|4|0|0|4|0|0|0|0|0|0|0|4|4|0|0|3|5|0|0|0|0|7|0|0|3|0|3|0|0|4|6|0|2|0|6|0|0	0.08	0.15	1.93	0.57
H3_3	XP_001017628.2	XP_001017628.2	12|10	22	11	2	0|0|0|0|11|0|0|11|0|0|15|0|0|0|0|0|0|0|0|5|3|0|0|8|0|4|7|0|7|0|0|0|0|0|5|0|2|0|15|0|0	0.06	0.1	2.37	0.58
H3_3	XP_001021911.1	XP_001021911.1	5|0	5	2.5	2	0|0|0|0|0|0|0|0|0|0|0|0|0|0|9|0|0|0|0|4|4|0|0|0|0|12|4|0|0|0|0|0|0|0|7|0|0|0|9|0|0	0.05	0.1	1.02	0.58
H3_3	XP_001015768.1	XP_001015768.1	2|3	5	2.5	2	0|0|0|0|9|0|0|2|0|0|13|0|0|0|0|0|0|0|0|0|0|0|0|3|0|0|2|0|4|0|0|0|0|0|2|0|0|0|0|0|0	0.06	0.1	1.43	0.58
H3_3	XP_001018967.1	XP_001018967.1	0|5	5	2.5	2	0|0|0|0|4|0|0|6|0|0|4|0|0|0|0|0|8|13|0|0|0|0|0|0|0|0|0|0|13|0|0|0|0|0|0|0|0|0|0|0|0	0.06	0.12	1.04	0.58
H3_3	XP_001019674.1	XP_001019674.1	38|6	44	22	2	0|0|0|0|5|20|0|3|0|0|0|0|0|0|84|0|0|0|0|6|6|0|5|0|0|20|7|8|0|12|5|3|0|20|24|0|0|0|18|0|0	0.03	0.06	1.79	0.6
H3_3	XP_001025217.1	XP_001025217.1	9|0	9	4.5	2	0|0|0|0|0|0|0|0|0|0|0|0|0|0|47|0|0|0|0|3|0|0|0|0|0|8|0|0|0|3|3|0|0|0|13|0|0|0|10|0|0	0.02	0.04	1.03	0.6
H3_3	XP_001033079.3	XP_001033079.3	0|2	2	1	2	0|0|0|0|0|0|0|0|0|0|0|0|0|0|0|0|0|0|0|5|0|0|0|4|0|8|5|0|0|2|5|0|0|0|2|0|0|0|0|0|0	0.02	0.04	0.65	0.6
H3_3	XP_001032401.3	XP_001032401.3	8|3	11	5.5	2	0|0|0|0|0|0|0|0|0|0|0|0|0|0|2|0|0|0|0|8|5|0|0|0|0|23|5|0|0|3|3|0|0|2|6|0|0|0|21|0|0	0.02	0.04	1.41	0.61
H3_3	XP_001020377.2	XP_001020377.2	5|3	8	4	2	0|0|0|0|0|0|0|0|0|0|0|0|0|0|0|0|0|0|0|6|0|0|0|0|0|16|0|0|0|0|4|0|0|0|11|0|0|0|23|0|0	0.02	0.03	1.33	0.61
H3_3	XP_001014947.1	XP_001014947.1	9|3	12	6	2	0|0|0|0|4|0|0|0|0|0|0|0|0|0|5|0|0|0|0|6|4|0|3|0|0|27|0|4|0|3|4|0|0|4|9|0|0|0|17|0|0	0.01	0.02	1.33	0.62
H3_3	XP_001010825.2	XP_001010825.2	4|0	4	2	2	0|0|0|0|7|0|4|5|0|0|7|0|0|0|0|0|0|0|0|0|0|0|0|0|0|0|4|0|4|2|0|0|0|0|3|0|3|0|3|0|6	0.01	0.03	0.83	0.62
H3_3	XP_001023540.1	XP_001023540.1	4|5	9	4.5	2	0|0|0|0|6|0|0|5|0|0|6|0|0|0|0|0|0|0|0|2|3|0|2|5|0|6|4|0|3|2|0|0|0|0|4|0|0|2|10|0|0	0.01	0.01	1.5	0.62
H3_3	XP_001030321.1	XP_001030321.1	4|0	4	2	2	0|0|0|0|0|0|0|0|0|0|0|0|0|0|0|0|0|0|0|6|3|0|0|0|0|7|11|0|0|2|2|0|0|0|11|0|0|0|11|0|0	0.01	0.02	0.75	0.62
H3_3	XP_001007918.1	XP_001007918.1	0|7	7	3.5	2	0|0|0|0|2|0|0|14|0|0|34|0|0|0|0|0|0|0|2|0|0|0|0|0|0|0|0|0|22|0|0|0|0|0|0|0|3|0|0|0|0	0.01	0.02	0.91	0.62
H3_3	XP_001021565.1	XP_001021565.1	27|9	36	18	2	0|0|0|0|9|0|0|7|0|0|5|0|0|0|29|0|0|0|0|3|4|0|6|10|0|28|27|0|2|3|5|5|0|24|15|0|0|0|20|3|0	0	0.01	1.76	0.63
H3_3	XP_001032999.2	XP_001032999.2	17|6	23	11.5	2	0|0|0|2|6|0|0|3|0|11|0|0|0|0|5|0|0|0|0|9|6|0|2|11|0|11|6|0|3|3|3|0|0|0|33|3|3|2|19|2|0	0.01	0.01	1.61	0.63
H3_3	XP_001027692.2	XP_001027692.2	0|4	4	2	2	0|0|0|0|5|0|0|4|5|0|8|0|0|0|0|9|0|0|0|0|0|0|2|4|0|0|3|0|0|2|2|0|0|0|4|0|0|0|4|0|0	0.01	0.01	0.77	0.63
H3_3	XP_977107.2	XP_977107.2	0|4	4	2	2	0|0|0|0|10|0|0|9|0|0|4|0|0|0|0|2|0|0|8|4|0|0|0|0|0|0|3|0|3|0|2|0|0|0|0|0|0|0|0|0|11	0	0.01	0.71	0.63
H3_3	XP_001017207.1	XP_001017207.1	8|13	21	10.5	2	0|0|5|0|39|0|0|14|0|0|25|0|0|0|0|0|7|0|0|5|0|0|0|0|0|8|3|2|7|0|5|0|0|0|0|0|3|2|2|0|0	0	0	1.65	0.64
H3_3	XP_001008287.1	XP_001008287.1	11|0	11	5.5	2	0|0|0|0|0|0|0|0|0|0|0|0|0|0|4|0|0|0|0|7|7|0|0|0|0|29|11|0|0|0|5|0|0|11|8|0|0|0|28|0|0	0	0.01	1	0.64
H3_3	XP_001015517.2	XP_001015517.2	8|12	20	10	2	0|0|5|0|10|0|0|13|0|0|17|4|0|0|0|9|3|8|0|0|0|0|0|4|0|2|0|0|5|0|0|0|0|0|4|0|9|2|15|0|9	0	0	1.68	0.64
H3_3	XP_001017585.2	XP_001017585.2	5|5	10	5	2	0|0|0|0|3|0|0|2|0|0|3|0|0|0|0|0|0|0|0|7|5|0|0|6|0|8|8|2|2|6|4|2|0|0|6|0|0|0|7|0|0	0	0	1.41	0.64
H3_3	XP_001009836.1	XP_001009836.1	5|4	9	4.5	2	0|0|0|0|6|0|9|5|0|0|0|0|0|0|3|0|0|0|0|2|0|0|0|0|0|11|6|0|3|7|3|0|0|0|5|0|3|0|6|0|0	0	0	1.3	0.64
H3_3	XP_001012875.2	XP_001012875.2	0|14	14	7	2	0|0|0|0|7|0|13|5|16|0|26|4|0|0|0|0|17|5|14|0|0|0|0|0|0|0|0|0|9|0|0|0|0|0|0|4|2|0|0|0|9	0	0	1.07	0.64
H3_3	XP_001020686.1	XP_001020686.1	0|3	3	1.5	2	0|0|0|0|9|0|0|6|0|0|3|0|0|0|0|0|0|0|0|4|0|0|0|0|0|3|7|0|8|0|3|0|0|0|0|0|2|0|7|0|0	0	0	0.58	0.64
H3_3	XP_001026650.1	XP_001026650.1	8|10	18	9	2	0|0|0|0|8|0|0|5|5|0|7|0|0|0|5|0|0|0|0|8|2|0|0|3|0|11|9|0|2|5|3|2|0|8|7|2|2|3|12|0|0	0	0	1.65	0.65
H3_3	XP_001013407.1	XP_001013407.1	24|6	30	15	2	0|0|0|0|2|0|0|0|0|3|13|0|0|0|0|0|0|0|0|14|7|0|0|15|0|15|8|2|2|8|5|4|0|0|71|0|2|0|32|0|0	0	0	1.48	0.65
H3_3	XP_001012392.2	XP_001012392.2	0|7	7	3.5	2	0|0|0|0|8|0|0|4|0|0|6|0|0|0|0|11|0|0|0|3|0|0|2|11|0|3|0|0|5|0|0|0|0|0|3|2|6|0|3|0|18	0	0	0.82	0.65
H3_3	XP_001015664.1	XP_001015664.1	0|6	6	3	2	0|0|0|0|0|0|0|14|0|0|30|0|0|0|0|0|7|0|9|0|0|0|0|0|0|0|0|0|25|0|0|0|0|0|0|0|0|0|0|0|0	0	0	0.71	0.65
H3_3	XP_001018448.2	XP_001018448.2	0|4	4	2	2	0|0|0|0|6|0|0|2|0|0|8|0|0|0|0|0|0|0|0|3|0|0|0|5|0|9|5|0|2|4|0|0|0|0|9|0|0|0|11|0|0	0	0	0.62	0.65
H3_3	XP_001012497.1	XP_001012497.1	97|4	101	50.5	2	0|0|0|0|30|0|0|7|0|30|6|0|0|0|80|0|0|0|0|57|30|0|3|11|0|30|28|5|9|6|6|2|8|3|131|6|0|0|114|0|0	0	0	1.68	0.66
H3_3	XP_001010203.1	XP_001010203.1	8|0	8	4	2	0|0|0|0|0|0|0|0|0|0|0|0|0|0|7|6|0|0|0|13|6|0|0|0|0|14|11|0|0|0|0|0|0|0|25|0|0|0|21|0|0	0	0	0.78	0.66
H3_3	XP_001026590.2	XP_001026590.2	2|0	2	1	2	0|0|0|0|6|0|0|0|0|0|2|0|0|0|0|0|0|0|0|0|0|0|3|0|0|34|2|0|0|3|0|0|0|0|0|4|0|0|0|0|0	0	0	0.37	0.66
H3_3	XP_001026083.2	XP_001026083.2	0|6	6	3	2	0|0|0|0|12|0|0|0|17|0|18|0|0|0|0|0|0|0|0|0|0|0|0|0|0|0|0|0|36|0|0|0|0|0|0|4|2|0|0|0|0	0	0	0.67	0.66
H3_3	XP_001016593.1	XP_001016593.1	122|73	195	97.5	2	0|0|0|0|8|0|0|17|0|77|6|0|0|0|133|0|0|0|0|62|26|0|11|4|0|55|47|8|5|20|15|7|0|15|106|6|4|0|97|9|0	0	0	2.67	0.67
H3_3	XP_001026338.2	XP_001026338.2	13|0	13	6.5	2	0|0|0|0|0|0|0|0|0|0|0|0|0|0|4|0|0|0|0|24|7|0|0|0|0|14|23|0|0|5|0|0|0|0|27|0|0|0|38|0|0	0	0	0.92	0.67
H3_3	XP_001025224.2	XP_001025224.2	23|8	31	15.5	2	0|0|0|0|15|0|0|8|0|12|0|0|0|0|55|2|0|0|0|5|9|0|5|0|0|23|11|2|0|5|3|2|0|20|13|0|0|0|15|0|0	0	0	1.51	0.67
H3_3	XP_001027934.1	XP_001027934.1	4|0	4	2	2	0|0|0|0|2|0|0|0|0|0|0|0|0|0|2|0|0|0|0|11|4|0|0|0|0|6|14|0|0|0|3|0|0|0|18|0|0|0|12|0|0	0	0	0.56	0.67
H3_3	XP_001031042.1	XP_001031042.1	17|11	28	14	2	0|0|0|0|5|0|0|8|0|0|15|0|0|0|3|9|5|9|0|15|4|0|5|2|0|13|12|0|5|0|5|2|0|0|11|0|2|0|25|0|11	0	0	1.69	0.67
H3_3	XP_001022164.1	XP_001022164.1	0|3	3	1.5	2	0|0|9|0|5|0|0|5|0|0|12|0|0|0|0|6|7|0|0|4|0|0|0|0|0|3|5|0|5|0|0|0|0|0|5|0|0|0|0|0|0	0	0	0.45	0.67
H3_3	XP_001019781.2	XP_001019781.2	13|6	19	9.5	2	0|0|2|0|5|0|0|2|2|0|18|7|0|0|3|0|0|0|0|12|3|0|0|6|0|29|15|0|3|7|7|0|0|0|13|0|4|2|12|0|0	0	0	1.25	0.68
H3_3	XP_001017291.2	XP_001017291.2	5|20	25	12.5	2	0|0|4|0|19|0|13|15|27|0|29|0|0|0|0|22|15|0|12|3|0|0|3|0|0|0|0|0|10|0|0|0|0|0|2|4|6|0|0|0|6	0	0	1.32	0.68
H3_3	XP_001027843.2	XP_001027843.2	7|5	12	6	2	0|0|0|0|9|0|0|3|0|0|0|0|0|0|0|0|0|0|0|6|6|0|0|0|0|23|18|4|3|6|5|0|0|0|15|0|0|0|9|0|0	0	0	1.12	0.68
H3_3	XP_001021598.1	XP_001021598.1	20|4	24	12	2	0|0|0|0|4|0|0|3|0|47|0|0|0|0|41|0|0|0|0|9|7|0|0|0|0|22|17|0|0|0|0|0|0|0|35|0|0|0|17|0|0	0	0	1.19	0.68
H3_3	XP_001014650.1	XP_001014650.1	0|2	2	1	2	0|0|0|0|0|0|0|0|0|0|0|0|0|0|0|0|0|0|0|7|2|0|0|0|0|12|6|2|0|2|0|0|0|0|6|0|0|0|22|0|0	0	0	0.34	0.68
H3_3	XP_001032631.2	XP_001032631.2	9|3	12	6	2	0|0|0|0|9|0|0|12|3|0|13|0|0|0|6|0|0|0|0|15|2|0|0|18|0|8|12|0|3|3|7|0|0|0|10|0|0|0|5|0|0	0	0	0.95	0.69
H3_3	XP_001032358.2	XP_001032358.2	13|3	16	8	2	0|0|0|0|21|0|0|7|0|0|6|0|0|0|58|0|0|0|0|2|6|0|0|5|0|11|3|2|8|0|3|3|0|9|6|0|3|0|9|0|0	0	0	0.99	0.69
H3_3	XP_001031107.1	XP_001031107.1	9|5	14	7	2	0|0|0|0|4|0|0|7|0|0|7|0|0|0|0|2|0|0|0|14|2|0|0|21|0|14|3|0|8|0|7|0|0|0|18|0|2|0|25|0|0	0	0	1.04	0.69
H3_3	XP_001017206.1	XP_001017206.1	13|0	13	6.5	2	0|0|0|0|2|0|0|0|0|0|0|0|0|0|7|0|0|0|0|15|8|0|2|0|0|48|25|0|0|0|5|0|0|0|19|0|0|0|36|0|0	0	0	0.78	0.69
H3_3	XP_001013641.1	XP_001013641.1	6|5	11	5.5	2	0|0|0|2|4|0|0|2|5|0|4|5|0|0|7|0|0|0|0|6|10|0|0|3|0|11|6|0|3|7|5|0|0|2|10|4|0|0|12|0|0	0	0	1.02	0.69
H3_3	XP_001007179.1	XP_001007179.1	3|0	3	1.5	2	0|0|0|0|0|0|0|0|0|0|0|0|0|0|7|0|0|0|0|10|3|0|0|0|0|20|13|0|0|0|4|0|0|0|9|0|0|0|18|0|0	0	0	0.36	0.69
H3_3	XP_001025389.2	XP_001025389.2	17|5	22	11	2	0|0|0|2|12|0|0|5|0|0|8|0|0|0|0|0|33|0|22|18|9|0|5|6|0|12|13|4|5|4|4|3|0|12|8|5|5|2|14|0|0	0	0	1.08	0.7
H3_3	XP_001025347.1	XP_001025347.1	7|0	7	3.5	2	0|0|0|0|7|0|2|5|0|0|5|0|0|0|11|0|0|0|0|5|3|0|5|7|0|19|5|0|4|7|4|3|0|3|6|5|6|3|4|2|0	0	0	0.6	0.7
H3_3	XP_001031469.1	XP_001031469.1	8|11	19	9.5	2	0|0|0|0|13|0|0|8|2|0|9|0|0|0|45|0|0|0|0|8|5|0|3|5|0|7|13|2|5|4|3|2|0|0|14|2|2|3|8|0|0	0	0	1.18	0.7
H3_3	XP_001023483.1	XP_001023483.1	2|10	12	6	2	0|0|0|4|17|0|8|4|0|0|22|0|0|0|0|0|12|8|0|2|2|0|2|3|0|9|3|0|11|5|8|0|0|0|5|3|9|5|8|3|0	0	0	0.81	0.7
H3_3	XP_001016015.1	XP_001016015.1	5|5	10	5	2	0|0|0|0|23|0|0|7|3|0|17|0|0|0|0|2|8|16|0|7|0|0|0|3|0|0|6|0|7|0|2|0|0|0|8|0|3|0|3|0|0	0	0	0.87	0.7
H3_3	XP_001025898.2	XP_001025898.2	3|3	6	3	2	0|0|7|0|7|0|2|6|0|0|7|0|0|0|0|4|3|11|0|0|2|0|0|8|0|3|0|0|5|3|0|3|0|0|3|0|4|0|7|0|10	0	0	0.63	0.7
H3_3	XP_976709.1	XP_976709.1	0|9	9	4.5	2	0|0|7|0|4|0|0|6|7|0|6|0|0|0|0|0|20|30|22|0|0|0|0|0|0|0|0|0|13|0|0|0|0|0|0|0|7|0|0|0|15	0	0	0.66	0.7
H3_3	XP_001031057.2	XP_001031057.2	13|17	30	15	2	0|0|0|0|18|0|0|20|2|0|26|0|0|0|4|2|0|0|0|13|2|0|0|11|0|17|18|4|13|11|6|0|0|3|13|0|5|0|17|0|0	0	0	1.46	0.71
H3_3	XP_001019013.1	XP_001019013.1	8|14	22	11	2	0|0|15|0|25|0|0|10|4|0|32|0|0|0|0|0|29|24|0|0|0|0|0|0|0|0|0|0|29|0|0|0|0|0|0|20|2|9|0|0|0	0	0	1.11	0.71
H3_3	XP_001019588.1	XP_001019588.1	8|4	12	6	2	0|0|0|0|12|0|0|7|5|0|6|0|0|0|0|0|0|0|0|9|4|0|2|5|2|10|11|4|6|7|4|4|0|15|10|5|3|5|12|0|0	0	0	0.83	0.71
H3_3	XP_001032926.1	XP_001032926.1	10|4	14	7	2	0|0|0|0|11|0|14|3|0|0|9|0|0|0|17|0|0|0|0|5|6|0|3|13|3|18|12|2|3|7|3|2|0|6|9|0|0|0|8|2|0	0	0	0.91	0.71
H3_3	XP_001030557.1	XP_001030557.1	0|34	34	17	2	0|0|0|0|27|0|14|21|29|0|60|4|0|0|0|0|27|8|26|0|0|0|0|0|0|0|3|0|51|0|0|0|0|0|0|14|9|5|0|0|25	0	0	1.05	0.71
H3_3	XP_001023087.1	XP_001023087.1	0|10	10	5	2	0|0|0|0|9|0|8|19|0|0|0|0|0|0|0|13|22|0|13|6|0|0|4|0|0|8|0|5|39|0|4|0|0|0|2|4|7|0|0|0|0	0	0	0.61	0.71
H3_3	XP_001030102.1	XP_001030102.1	22|12	34	17	2	0|0|0|5|13|0|0|9|8|0|18|0|0|0|14|0|0|0|0|13|14|0|5|8|0|42|27|5|10|13|8|4|0|0|24|8|4|7|28|2|0	0	0	1.22	0.72
H3_3	XP_001026661.1	XP_001026661.1	16|6	22	11	2	0|0|0|0|2|12|0|2|0|10|0|0|0|0|93|0|0|0|0|4|7|0|0|0|0|27|0|2|4|3|3|0|0|30|14|0|0|0|17|0|0	0	0	0.96	0.72
H3_3	XP_001016809.2	XP_001016809.2	17|4	21	10.5	2	0|0|0|0|5|0|0|5|0|0|0|0|0|0|0|0|0|0|0|12|11|0|0|0|0|22|14|4|7|7|10|2|0|102|16|4|0|0|17|0|0	0	0	0.88	0.72
H3_3	XP_001023979.3	XP_001023979.3	6|3	9	4.5	2	0|0|0|0|43|0|0|11|0|0|7|0|0|0|0|0|0|0|0|7|5|0|0|0|0|8|12|5|13|2|3|2|0|8|7|11|0|0|4|0|0	0	0	0.61	0.72
H3_3	XP_001014703.2	XP_001014703.2	0|6	6	3	2	0|0|15|0|8|0|0|6|0|0|7|0|0|0|0|15|12|14|5|5|0|0|4|0|0|13|7|0|0|7|8|0|0|0|2|0|0|2|4|0|13	0	0	0.41	0.72
H3_3	XP_001007209.2	XP_001007209.2	19|0	19	9.5	2	0|0|0|0|5|0|0|0|0|0|0|0|0|0|6|0|0|0|0|29|14|0|0|0|0|48|29|0|2|3|7|0|0|7|30|0|0|0|93|0|0	0	0	0.7	0.73
H3_3	XP_001011432.2	XP_001011432.2	27|14	41	20.5	2	0|0|0|3|13|0|0|9|0|15|21|0|0|0|29|0|0|0|0|21|17|0|5|13|0|26|25|10|9|17|10|4|0|16|43|6|8|0|23|6|0	0	0	1.22	0.73
H3_3	XP_001009203.1	XP_001009203.1	27|51	78	39	2	0|0|2|4|137|0|0|29|0|0|27|11|0|0|0|18|10|8|5|17|9|0|11|7|4|32|11|3|30|16|14|0|0|3|23|3|16|9|44|9|3	0	0	1.62	0.73
H3_3	XP_001016672.1	XP_001016672.1	9|16	25	12.5	2	0|0|0|0|36|0|9|7|3|5|16|13|7|0|0|0|0|0|0|23|11|0|4|7|0|12|12|5|11|7|6|0|0|3|19|5|7|5|24|2|21	0	0	0.97	0.73
H3_3	XP_001021917.1	XP_001021917.1	12|0	12	6	2	0|0|0|0|3|0|0|3|0|0|0|0|0|0|10|0|0|0|0|31|20|0|3|0|0|49|13|4|0|6|8|0|0|2|27|0|0|0|48|0|0	0	0	0.53	0.73
H3_3	XP_001471063.1	XP_001471063.1	10|0	10	5	2	0|0|0|0|3|0|0|2|0|0|0|0|0|0|16|0|0|0|0|24|10|0|0|0|0|52|19|0|0|0|3|0|0|3|29|0|0|0|53|0|0	0	0	0.47	0.73
H3_3	XP_976870.2	XP_976870.2	9|0	9	4.5	2	0|0|0|0|3|0|0|3|0|0|0|0|0|0|57|6|0|0|0|11|12|0|2|0|0|7|23|6|2|4|6|6|0|18|17|3|0|0|10|2|0	0	0	0.45	0.73
H3_3	XP_001032697.1	XP_001032697.1	11|13	24	12	2	0|0|0|0|13|0|3|13|0|0|29|0|0|0|0|7|9|6|0|15|7|0|4|5|0|14|12|2|5|6|6|0|0|0|10|0|2|0|31|3|16	0	0	1.12	0.73
H3_3	XP_001028056.2	XP_001028056.2	6|0	6	3	2	0|0|0|0|6|0|0|6|0|0|0|0|0|0|0|0|0|0|0|12|5|0|2|0|0|18|14|2|0|2|11|0|0|56|12|0|0|0|19|0|0	0	0	0.36	0.73
H3_3	XP_001021260.3	XP_001021260.3	4|9	13	6.5	2	0|0|0|0|0|0|0|0|0|0|20|0|0|0|0|0|0|0|0|3|0|0|0|73|0|21|5|0|0|43|11|0|0|0|10|0|0|0|0|0|0	0	0	0.7	0.73
H3_3	XP_001009780.1	XP_001009780.1	27|42	69	34.5	2	0|0|37|3|43|0|14|31|4|0|57|0|0|0|4|25|17|25|13|14|4|0|8|28|0|23|18|3|22|17|15|0|0|0|12|3|8|7|44|6|22	0	0	1.42	0.74
H3_3	XP_001011141.1	XP_001011141.1	25|0	25	12.5	2	0|0|0|0|10|0|0|7|0|5|0|0|0|0|8|0|0|0|0|43|22|0|2|0|0|49|47|3|0|8|13|0|0|24|36|2|0|0|78|0|0	0	0	0.7	0.74
H3_3	XP_001025515.1	XP_001025515.1	18|22	40	20	2	0|0|4|0|42|0|0|36|0|0|45|0|0|0|0|5|6|4|0|15|2|0|8|12|0|18|31|0|21|0|6|2|0|0|11|5|6|0|16|0|18	0	0	1.29	0.74
H3_3	XP_001031586.2	XP_001031586.2	77|3	80	40	2	0|0|0|0|12|12|0|5|0|62|0|0|0|0|115|0|0|0|0|49|18|0|3|7|0|43|36|4|6|8|5|4|0|21|118|4|0|0|142|0|0	0	0	1.19	0.74
H3_3	XP_001031981.2	XP_001031981.2	45|8	53	26.5	2	0|0|0|0|10|0|0|3|3|132|5|0|0|2|75|0|14|0|0|13|10|0|3|4|0|58|26|4|5|5|11|5|0|21|70|3|0|0|41|0|0	0	0	1.03	0.74
H3_3	XP_001017645.2	XP_001017645.2	68|17	85	42.5	2	0|0|0|0|64|0|0|11|0|51|8|5|13|0|149|12|11|0|0|41|28|0|3|9|0|12|35|2|7|12|3|3|0|11|111|4|3|0|56|0|0	0	0	1.31	0.74
H3_3	XP_001015874.1	XP_001015874.1	25|7	32	16	2	0|0|0|0|62|0|0|12|0|0|6|0|0|0|124|0|0|0|0|17|17|0|0|7|0|19|14|2|3|4|3|3|0|0|59|2|2|0|13|0|0	0	0	0.87	0.74
H3_3	XP_001020023.3	XP_001020023.3	82|3	85	42.5	2	0|0|0|0|0|0|0|2|0|51|5|0|0|0|196|0|0|0|0|55|17|0|2|4|0|95|33|3|4|5|7|0|0|31|39|2|0|0|162|0|0	0	0	1.19	0.74
H3_3	XP_001024193.1	XP_001024193.1	3|10	13	6.5	2	0|0|0|0|8|0|0|6|49|0|44|14|0|0|0|0|0|33|0|0|0|0|0|0|0|0|0|0|30|0|0|0|0|0|0|24|7|16|0|0|0	0	0	0.56	0.74
H3_3	XP_001030936.2	XP_001030936.2	16|14	30	15	2	0|0|2|0|9|0|0|5|0|0|10|0|4|0|0|9|3|0|0|0|26|0|3|8|0|45|27|5|7|16|12|4|22|12|16|0|2|0|42|0|0	0	0	1.05	0.74
H3_3	XP_001010053.1	XP_001010053.1	18|0	18	9	2	0|0|0|0|11|0|0|0|0|0|0|0|0|0|0|0|0|0|0|65|9|0|0|0|0|0|36|4|2|4|6|0|0|0|75|2|0|0|74|0|0	0	0	0.62	0.74
H3_3	XP_001022424.1	XP_001022424.1	76|69	145	72.5	2	0|0|0|6|202|0|0|101|12|28|55|15|0|0|43|0|0|0|0|38|12|0|10|33|4|22|30|7|29|11|11|0|0|0|76|8|16|10|43|2|0	0	0	1.82	0.75
H3_3	XP_001009172.1	XP_001009172.1	22|2	24	12	2	0|0|0|0|11|0|0|10|0|0|0|0|0|0|22|0|0|0|0|41|25|0|8|0|0|57|49|2|6|9|12|0|0|12|38|0|0|0|77|0|0	0	0	0.63	0.75
H3_3	XP_001014750.1	XP_001014750.1	19|127	146	73	2	0|0|78|0|107|0|50|60|65|0|130|29|0|2|0|43|81|86|77|4|0|0|0|0|0|0|8|2|155|0|0|0|0|0|0|53|34|20|0|0|49	0	0	1.29	0.75
H3_3	XP_001017375.2	XP_001017375.2	34|16	50	25	2	0|0|0|3|7|0|0|7|2|0|12|3|62|0|122|25|9|0|0|30|14|0|6|12|3|33|28|5|6|5|6|2|9|20|30|5|0|0|70|2|0	0	0	0.97	0.75
H3_3	XP_001011598.1	XP_001011598.1	32|11	43	21.5	2	0|0|0|2|18|0|0|8|0|39|12|7|0|0|20|8|6|0|3|23|47|0|2|9|0|31|51|9|10|10|10|5|20|42|61|4|3|0|32|0|0	0	0	0.92	0.75
H3_3	XP_001025656.2	XP_001025656.2	25|4	29	14.5	2	0|0|0|0|5|0|0|3|0|6|6|0|0|0|18|0|5|0|0|54|18|0|4|10|0|27|54|6|5|6|8|2|0|26|93|2|0|0|61|0|0	0	0	0.7	0.75
H3_3	XP_001030186.1	XP_001030186.1	33|4	37	18.5	2	0|0|0|0|14|6|0|5|0|0|16|0|69|0|114|0|0|0|0|23|9|0|2|6|0|8|16|5|7|7|7|0|0|92|40|3|2|0|42|0|0	0	0	0.75	0.75
H3_3	XP_001014258.3	XP_001014258.3	10|6	16	8	2	0|0|0|0|50|0|0|15|0|28|10|0|0|0|0|0|0|0|0|21|14|0|4|14|0|21|28|5|9|6|6|0|0|5|52|4|3|0|25|2|0	0	0	0.5	0.75
H3_3	XP_001010221.2	XP_001010221.2	14|7	21	10.5	2	0|0|0|0|11|23|0|6|0|0|5|0|0|0|114|0|0|0|0|14|11|0|4|5|0|27|25|6|5|4|4|2|0|39|35|4|0|0|17|0|0	0	0	0.58	0.75
H3_3	XP_001014927.1	XP_001014927.1	14|21	35	17.5	2	0|0|33|4|31|0|7|17|15|0|27|26|0|0|0|38|12|33|29|8|0|0|5|10|0|12|10|2|10|2|2|4|6|0|5|4|5|4|13|0|37	0	0	0.92	0.75
H3_3	XP_001017372.1	XP_001017372.1	43|0	43	21.5	2	0|0|0|0|12|0|0|5|0|58|0|0|0|0|76|0|0|0|0|82|31|0|2|5|0|5|62|2|6|4|0|3|0|0|86|0|0|0|85|0|0	0	0	0.82	0.75
H3_3	XP_001011429.2	XP_001011429.2	10|0	10	5	2	0|0|0|0|0|0|0|4|0|0|0|0|56|0|0|0|0|0|0|20|11|0|0|0|0|13|6|4|4|11|10|2|0|117|42|0|0|0|25|0|0	0	0	0.31	0.75
H3_3	XP_001026252.1	XP_001026252.1	19|5	24	12	2	0|0|0|0|5|0|0|7|0|52|0|0|0|0|55|0|0|0|0|14|14|0|0|3|0|43|15|6|3|13|5|4|0|22|46|0|0|0|25|0|0	0	0	0.72	0.75
H3_3	XP_001022200.2	XP_001022200.2	65|29	94	47	2	0|0|0|0|24|0|0|14|0|24|4|0|96|0|217|23|16|0|0|55|28|0|3|0|0|73|13|14|15|11|11|0|0|38|53|0|2|0|51|0|0	0	0	1.2	0.76
H3_3	XP_001031588.1	XP_001031588.1	26|11	37	18.5	2	0|0|0|0|8|16|0|7|0|0|6|0|33|0|162|0|6|0|0|21|9|0|3|5|0|50|13|6|5|11|4|3|0|81|34|3|0|0|26|0|0	0	0	0.73	0.76
H3_3	XP_001031587.1	XP_001031587.1	36|10	46	23	2	0|0|0|0|7|2|0|7|0|0|5|0|49|0|22|0|3|0|0|20|23|0|2|0|0|65|23|8|5|16|14|4|20|204|38|4|0|0|40|0|0	0	0	0.8	0.76
H3_3	XP_001015607.1	XP_001015607.1	83|7	90	45	2	0|0|0|0|16|0|0|3|0|89|0|0|0|0|385|0|0|0|0|23|17|0|4|0|0|56|22|4|3|4|4|0|0|23|181|3|0|0|120|0|0	0	0	0.94	0.76
H3_3	XP_001029813.1	XP_001029813.1	67|16	83	41.5	2	0|0|0|0|17|0|0|12|0|108|3|0|0|0|11|0|0|0|0|58|24|0|6|8|0|84|68|11|13|11|12|5|0|10|173|5|0|0|131|0|0	0	0	1.08	0.76
H3_3	XP_001009990.1	XP_001009990.1	28|21	49	24.5	2	0|0|0|2|40|0|13|16|9|32|18|0|0|0|31|0|0|0|11|33|16|0|6|16|0|19|17|11|15|17|9|5|0|73|44|6|8|4|36|2|16	0	0	1.01	0.76
H3_3	XP_001032213.1	XP_001032213.1	18|14	32	16	2	0|0|0|2|49|0|16|24|18|0|24|0|0|0|3|0|35|0|37|18|7|0|3|12|0|28|25|4|11|13|6|7|0|26|24|12|6|5|23|2|0	0	0	0.77	0.76
H3_3	XP_001025062.2	XP_001025062.2	28|6	34	17	2	0|0|14|0|8|0|0|9|2|7|10|0|249|0|36|20|10|0|6|10|17|0|9|10|0|23|24|8|4|11|10|9|0|7|24|2|0|0|38|2|20	0	0	0.61	0.76
H3_3	XP_001014476.1	XP_001014476.1	10|20	30	15	2	0|0|42|0|20|0|0|11|0|0|11|0|0|0|6|27|55|51|0|18|8|0|0|20|2|36|18|8|23|11|13|2|0|0|19|6|5|2|13|2|8	0	0	0.72	0.76
H3_3	XP_001012665.1	XP_001012665.1	39|9	48	24	2	0|0|0|0|8|0|0|4|0|0|7|0|289|0|14|0|0|0|0|14|13|0|0|4|0|33|14|4|3|5|2|0|0|126|65|3|0|0|46|0|0	0	0	0.73	0.76
H3_3	XP_001019292.1	XP_001019292.1	5|36	41	20.5	2	0|0|0|0|102|0|40|58|8|12|55|0|0|0|0|2|39|24|41|0|0|0|0|5|0|0|2|0|92|0|0|0|0|0|0|29|13|10|0|0|58	0	0	0.69	0.76
H3_3	XP_001017488.2	XP_001017488.2	113|24	137	68.5	2	0|0|2|0|24|9|0|15|0|54|25|0|0|0|230|8|0|0|0|76|75|0|12|36|0|121|108|22|19|32|27|9|12|234|198|15|5|2|140|2|0	0	0	0.93	0.77
H3_3	XP_001014743.2	XP_001014743.2	35|23	58	29	2	0|0|0|0|16|14|34|11|6|29|21|0|119|0|107|0|0|0|0|20|27|0|7|15|0|48|47|6|13|12|12|9|0|48|36|6|5|4|42|3|0	0	0	0.85	0.77
H3_3	XP_001470942.1	XP_001470942.1	75|11	86	43	2	0|0|0|0|17|0|0|7|0|51|8|0|86|0|219|0|0|0|0|42|26|0|3|14|0|61|30|7|7|12|15|4|0|95|136|7|0|0|103|0|0	0	0	0.91	0.77
H3_3	XP_001019693.2	XP_001019693.2	37|5	42	21	2	0|0|0|0|7|0|0|3|2|7|0|0|313|0|90|0|0|0|0|5|5|0|5|6|0|30|7|9|4|7|7|3|0|262|65|0|2|0|23|0|0	0	0	0.49	0.77
H3_3	XP_001030083.3	XP_001030083.3	78|27	105	52.5	2	0|0|0|3|42|5|0|19|13|48|26|0|0|0|205|0|0|0|0|99|31|0|6|12|0|59|81|14|17|13|10|6|0|40|131|12|7|5|133|2|0	0	0	1.04	0.77
H3_3	XP_001017127.3	XP_001017127.3	26|21	47	23.5	2	0|0|40|2|26|0|15|9|13|40|28|0|0|0|45|20|17|19|9|53|28|0|3|27|0|34|34|13|16|31|16|5|0|12|68|5|11|7|60|4|34	0	0	0.72	0.77
H3_3	XP_001010960.2	XP_001010960.2	20|12	32	16	2	0|0|0|0|14|4|20|12|3|4|16|0|173|0|34|0|47|0|52|21|17|0|6|11|0|23|24|8|14|7|7|2|0|11|24|6|3|2|26|0|65	0	0	0.52	0.77
H3_3	XP_001015519.2	XP_001015519.2	24|6	30	15	2	0|0|0|0|14|4|0|10|0|0|4|0|70|0|128|4|3|0|0|17|29|0|4|0|0|29|29|10|6|8|12|2|8|113|35|3|0|0|53|0|0	0	0	0.51	0.77
H3_3	XP_001014912.2	XP_001014912.2	5|26	31	15.5	2	0|0|92|0|30|0|24|47|31|0|61|0|0|0|0|19|49|42|63|0|0|0|0|0|0|0|0|0|26|0|0|0|0|0|0|15|2|10|0|0|80	0	0	0.52	0.77
H3_3	XP_001015521.2	XP_001015521.2	0|16	16	8	2	0|0|59|0|34|0|32|25|85|0|107|0|0|0|0|0|34|64|15|0|0|0|0|0|0|0|0|0|51|0|0|0|0|0|0|30|10|28|0|0|6	0	0	0.28	0.77
H3_3	XP_001023006.1	XP_001023006.1	153|58	211	105.5	2	0|0|0|4|347|0|0|120|13|369|95|0|0|0|123|0|0|0|0|261|73|0|28|68|10|71|125|33|80|40|19|2|0|3|318|30|32|24|305|5|0	0	0	0.82	0.78
H3_3	XP_001022864.1	XP_001022864.1	107|9	116	58	2	0|0|0|0|48|8|0|9|0|35|6|0|128|3|660|0|0|0|0|126|82|0|4|25|0|77|112|6|12|14|9|3|0|328|243|7|0|0|165|0|0	0	0	0.55	0.78
H3_3	XP_001027976.1	XP_001027976.1	106|26	132	66	2	0|0|0|0|78|0|0|15|0|94|5|0|191|0|133|32|38|0|0|169|99|0|6|4|0|147|156|25|17|25|35|6|32|130|223|16|2|0|257|0|7	0	0	0.69	0.78
H3_3	XP_001031847.1	XP_001031847.1	20|10	30	15	2	0|0|0|0|9|11|0|9|0|51|11|0|358|0|24|0|0|0|0|26|23|0|3|2|0|32|17|10|7|15|14|2|0|230|33|0|0|0|48|0|0	0	0	0.32	0.78
H3_3	XP_001030092.1	XP_001030092.1	32|8	40	20	2	0|0|0|0|11|0|0|6|0|61|5|0|459|0|48|0|0|0|0|33|17|0|5|5|0|41|43|8|10|8|8|5|0|229|84|8|3|0|113|0|0	0	0	0.33	0.78
H3_3	XP_001023313.2	XP_001023313.2	21|5	26	13	2	0|0|0|0|9|0|0|5|0|62|0|0|0|0|34|0|0|0|0|78|24|0|3|8|0|89|69|5|7|10|7|2|7|104|165|3|0|0|115|0|0	0	0	0.32	0.78
H3_3	XP_001023662.2	XP_001023662.2	10|9	19	9.5	2	0|0|0|0|25|0|0|12|0|21|10|2|4|0|22|0|0|0|0|19|11|0|2|12|0|54|82|8|11|6|8|4|21|48|29|5|4|0|6|0|7	0	0	0.46	0.78
H3_3	XP_001007721.1	XP_001007721.1	2|0	2	1	2	0|0|0|0|21|0|41|0|36|0|13|0|0|0|0|0|8|9|46|0|0|0|0|0|0|0|0|0|159|0|0|0|0|0|0|0|12|0|0|0|16	0	0	0.06	0.78
H3_3	XP_001022598.3	XP_001022598.3	0|3	3	1.5	2	0|0|0|0|0|0|0|0|0|0|31|0|0|0|0|0|0|0|0|0|0|0|28|63|0|0|2|2|4|39|10|0|0|0|3|0|0|0|0|0|0	0	0	0.16	0.78

## Sheet: Table S3-NRP1
Bait	Prey	PreyGene	Spec	SpecSum	AvgSpec	NumReplicates	ctrlCounts	AvgP	MaxP	FoldChange	BFDR	TGD annotation
Nrp1	XP_001030823.3	XP_001030823.3	326|425	751	375.5	2	0|0|0|5|0|0|0|0|0|0|0|0|0|0|0|0|0|0|0|0|0|0|0|0|0|0|0|0|0|0|0|0|0|0|0|0|0|0|0|0|0	1	1	1502	0	Nrp1	TTHERM_01014770
Nrp1	XP_001026932.1	XP_001026932.1	3|12	15	7.5	2	0|0|0|0|0|0|0|0|0|0|0|0|0|0|0|0|0|0|0|0|0|0|0|0|0|0|0|0|0|0|0|0|0|0|0|0|0|0|0|0|0	1	1	75	0	DnaK HSP70	TTHERM_00688300
Nrp1	XP_001033143.3	XP_001033143.3	10|4	14	7	2	0|0|0|0|0|0|0|0|0|0|0|0|0|0|0|0|0|0|0|0|0|0|0|0|0|0|0|0|0|0|0|0|0|0|0|0|0|0|0|0|0	1	1	70	0	Asf1	TTHERM_00442300
Nrp1	XP_001026750.1	XP_001026750.1	0|3	3	1.5	2	0|0|0|0|0|0|0|0|0|0|0|0|0|0|0|0|0|0|0|0|0|0|0|0|0|0|0|0|0|0|0|0|0|0|0|0|0|0|0|0|0	0.5	0.99	15	0.28
Nrp1	XP_001019528.1	XP_001019528.1	0|3	3	1.5	2	0|0|0|0|0|0|0|0|0|0|0|0|0|0|0|0|0|0|0|0|0|0|0|0|0|0|0|0|0|0|0|0|0|0|0|0|0|0|0|0|0	0.5	0.99	15	0.28
Nrp1	XP_001016677.1	XP_001016677.1	0|3	3	1.5	2	0|0|0|0|0|0|0|0|0|0|0|0|0|0|0|0|0|0|0|0|0|0|0|0|0|0|0|0|0|0|0|0|0|0|0|0|0|0|0|0|0	0.5	0.99	15	0.28
Nrp1	XP_001032143.1	XP_001032143.1	0|4	4	2	2	0|0|0|0|0|0|0|0|2|0|0|0|0|0|0|0|0|0|0|0|0|0|0|0|0|0|0|0|0|0|0|0|0|0|0|0|0|0|0|0|0	0.5	0.99	20	0.32
Nrp1	XP_001018174.1	XP_001018174.1	0|133	133	66.5	2	0|0|0|0|0|0|0|4|0|0|4|0|0|0|0|0|0|0|0|38|17|0|0|0|0|42|0|7|0|0|0|0|0|0|95|0|0|0|0|0|0	0.49	0.99	6.43	0.33
Nrp1	XP_001022417.1	XP_001022417.1	0|29	29	14.5	2	0|0|0|0|0|0|0|0|0|0|0|0|0|0|2|0|0|0|0|5|3|0|0|0|0|12|0|0|0|0|0|0|0|0|9|0|0|0|10|0|0	0.49	0.99	7.07	0.33
Nrp1	XP_001023143.1	XP_001023143.1	0|3	3	1.5	2	0|0|0|0|0|0|0|0|0|0|0|0|0|0|0|0|0|0|0|0|0|0|0|0|0|0|0|0|0|0|0|0|0|0|2|0|0|0|0|0|0	0.49	0.98	15	0.34
Nrp1	XP_001027839.1	XP_001027839.1	0|3	3	1.5	2	0|0|0|0|0|0|0|0|0|0|0|0|0|0|0|0|0|0|0|0|0|0|0|0|0|0|0|0|0|0|0|0|0|0|0|0|0|0|0|0|2	0.49	0.98	15	0.34
Nrp1	XP_001017206.1	XP_001017206.1	0|64	64	32	2	0|0|0|0|2|0|0|0|0|0|0|0|0|0|7|0|0|0|0|15|8|0|2|0|0|48|25|0|0|0|5|0|0|0|19|0|0|0|36|0|0	0.48	0.97	3.83	0.35
Nrp1	XP_001026590.2	XP_001026590.2	0|25	25	12.5	2	0|0|0|0|6|0|0|0|0|0|2|0|0|0|0|0|0|0|0|0|0|0|3|0|0|34|2|0|0|3|0|0|0|0|0|4|0|0|0|0|0	0.48	0.95	4.63	0.36
Nrp1	XP_001025656.2	XP_001025656.2	0|103	103	51.5	2	0|0|0|0|5|0|0|3|0|6|6|0|0|0|18|0|5|0|0|54|18|0|4|10|0|27|54|6|5|6|8|2|0|26|93|2|0|0|61|0|0	0.47	0.95	2.47	0.36
Nrp1	XP_001021329.1	XP_001021329.1	0|4	4	2	2	0|0|0|0|0|0|0|0|0|0|0|0|0|0|0|0|0|0|0|0|0|0|0|0|0|0|4|0|0|0|0|0|0|0|0|0|0|0|0|0|0	0.47	0.95	10	0.36
Nrp1	XP_001010053.1	XP_001010053.1	0|89	89	44.5	2	0|0|0|0|11|0|0|0|0|0|0|0|0|0|0|0|0|0|0|65|9|0|0|0|0|0|36|4|2|4|6|0|0|0|75|2|0|0|74|0|0	0.48	0.95	3.09	0.36
Nrp1	XP_001032037.1	XP_001032037.1	0|18	18	9	2	0|0|0|0|0|0|0|0|0|0|0|0|0|0|0|0|0|0|0|2|5|0|0|0|0|7|6|0|0|0|0|0|0|0|9|0|0|0|13|0|0	0.47	0.95	4.29	0.37
Nrp1	XP_001012507.1	XP_001012507.1	0|2	2	1	2	0|0|0|0|0|0|0|0|0|0|0|0|0|0|0|0|0|0|0|0|0|0|0|0|0|0|0|0|0|0|0|0|0|0|0|0|0|0|0|0|0	0.47	0.94	10	0.37
Nrp1	XP_001024382.2	XP_001024382.2	0|2	2	1	2	0|0|0|0|0|0|0|0|0|0|0|0|0|0|0|0|0|0|0|0|0|0|0|0|0|0|0|0|0|0|0|0|0|0|0|0|0|0|0|0|0	0.47	0.94	10	0.37
Nrp1	XP_001470770.1	XP_001470770.1	0|2	2	1	2	0|0|0|0|0|0|0|0|0|0|0|0|0|0|0|0|0|0|0|0|0|0|0|0|0|0|0|0|0|0|0|0|0|0|0|0|0|0|0|0|0	0.47	0.94	10	0.37
Nrp1	XP_001015663.2	XP_001015663.2	0|2	2	1	2	0|0|0|0|0|0|0|0|0|0|0|0|0|0|0|0|0|0|0|0|0|0|0|0|0|0|0|0|0|0|0|0|0|0|0|0|0|0|0|0|0	0.47	0.94	10	0.37
Nrp1	XP_001022948.1	XP_001022948.1	0|2	2	1	2	0|0|0|0|0|0|0|0|0|0|0|0|0|0|0|0|0|0|0|0|0|0|0|0|0|0|0|0|0|0|0|0|0|0|0|0|0|0|0|0|0	0.47	0.94	10	0.37
Nrp1	XP_001018948.1	XP_001018948.1	0|21	21	10.5	2	0|0|0|0|0|0|0|0|0|0|0|0|0|0|4|0|0|0|0|2|2|0|0|0|0|11|2|0|0|0|0|0|0|0|20|0|0|0|12|0|0	0.47	0.93	3.96	0.4
Nrp1	XP_001012463.1	XP_001012463.1	5|11	16	8	2	0|0|0|0|0|0|0|0|0|0|0|0|0|0|11|0|0|0|0|5|4|0|0|0|0|2|4|0|0|2|0|0|0|0|7|0|0|0|12|0|0	0.46	0.79	3.4	0.41
Nrp1	XP_001010203.1	XP_001010203.1	0|29	29	14.5	2	0|0|0|0|0|0|0|0|0|0|0|0|0|0|7|6|0|0|0|13|6|0|0|0|0|14|11|0|0|0|0|0|0|0|25|0|0|0|21|0|0	0.45	0.91	2.82	0.41
Nrp1	XP_001032634.2	XP_001032634.2	0|6	6	3	2	0|0|0|0|0|0|0|0|0|0|0|0|0|0|0|0|0|0|0|0|0|0|0|0|0|0|2|0|0|0|0|0|0|0|5|0|0|0|3|0|0	0.47	0.93	6	0.41
Nrp1	XP_001026912.1	XP_001026912.1	0|2	2	1	2	0|0|0|0|0|0|0|0|0|0|0|0|0|0|0|0|0|0|0|2|0|0|0|0|0|0|0|0|0|0|0|0|0|0|0|0|0|0|0|0|0	0.47	0.93	10	0.41
Nrp1	XP_001010934.2	XP_001010934.2	0|2	2	1	2	0|0|0|0|2|0|0|0|0|0|0|0|0|0|0|0|0|0|0|0|0|0|0|0|0|0|0|0|0|0|0|0|0|0|0|0|0|0|0|0|0	0.47	0.93	10	0.41
Nrp1	XP_001017442.1	XP_001017442.1	0|6	6	3	2	0|0|0|0|0|0|0|0|0|0|0|0|0|0|0|0|0|0|0|0|0|0|0|5|0|4|0|0|0|0|3|0|0|0|0|0|0|0|0|0|0	0.45	0.9	5	0.42
Nrp1	XP_001032063.2	XP_001032063.2	0|2	2	1	2	0|0|0|0|0|0|0|0|0|0|0|0|0|0|0|0|0|0|0|0|0|0|0|3|0|0|0|0|0|0|0|0|0|0|0|0|0|0|0|0|0	0.45	0.89	6.67	0.42
Nrp1	XP_001014620.1	XP_001014620.1	0|2	2	1	2	0|0|0|0|0|0|0|0|0|0|0|0|0|0|0|0|0|0|0|3|0|0|0|0|0|0|0|0|0|0|0|0|0|0|0|0|0|0|0|0|0	0.45	0.89	6.67	0.42
Nrp1	XP_001020033.1	XP_001020033.1	10|0	10	5	2	0|0|0|0|0|0|0|0|0|0|0|0|0|0|0|0|0|0|0|3|0|0|0|5|0|9|2|0|0|0|0|0|0|0|0|3|0|0|7|0|0	0.44	0.88	3.45	0.43
Nrp1	XP_001025722.1	XP_001025722.1	0|9	9	4.5	2	0|0|0|0|0|0|0|0|0|0|0|0|0|0|0|0|0|10|0|3|0|0|0|0|0|0|4|0|0|0|0|0|0|0|3|0|0|0|4|0|0	0.44	0.88	3.75	0.43
Nrp1	XP_001018053.1	XP_001018053.1	0|3	3	1.5	2	0|0|0|0|0|0|0|0|0|0|0|0|0|0|0|0|0|0|0|2|0|0|0|0|0|0|0|0|0|0|0|0|0|0|0|0|0|0|3|0|0	0.44	0.88	6	0.43
Nrp1	NP_149388.1	ymf61	0|3	3	1.5	2	0|0|0|0|0|0|0|0|0|0|0|0|0|0|0|0|0|0|0|3|0|0|0|0|0|0|2|0|0|0|0|0|0|0|0|0|0|0|0|0|0	0.44	0.88	6	0.43
Nrp1	XP_001009805.1	XP_001009805.1	0|4	4	2	2	0|0|0|0|0|0|0|0|0|0|0|0|0|0|0|0|0|0|0|4|0|0|0|0|0|7|0|0|0|0|0|0|0|0|0|0|0|0|0|0|0	0.41	0.83	3.64	0.44
Nrp1	XP_001033066.1	XP_001033066.1	0|3	3	1.5	2	0|0|0|0|0|0|0|0|0|0|0|0|0|0|0|0|0|0|0|0|0|0|0|0|0|3|0|0|0|0|0|0|0|0|0|0|0|0|4|0|0	0.41	0.83	4.29	0.44
Nrp1	XP_001031387.2	XP_001031387.2	0|2	2	1	2	0|0|0|0|0|0|0|0|0|0|0|0|0|0|0|0|0|0|0|4|0|0|0|0|0|0|0|0|0|0|0|0|0|0|0|0|0|0|0|0|0	0.41	0.83	5	0.44
Nrp1	XP_001032336.1	XP_001032336.1	0|10	10	5	2	0|0|0|0|2|0|0|0|0|0|0|0|0|0|4|0|0|0|0|0|0|0|0|0|0|15|4|0|0|0|0|0|0|0|6|0|0|0|7|0|0	0.41	0.81	2.63	0.45
Nrp1	XP_001012103.1	XP_001012103.1	0|9	9	4.5	2	0|0|0|0|3|0|0|2|0|0|0|0|0|0|0|0|0|0|0|2|5|0|0|0|0|6|5|0|0|0|0|0|0|0|4|0|0|0|9|0|0	0.4	0.79	2.5	0.45
Nrp1	XP_001033245.1	XP_001033245.1	0|7	7	3.5	2	0|0|0|0|0|0|0|0|0|0|0|0|0|0|0|0|0|0|0|3|0|0|0|0|0|12|0|0|0|0|2|0|0|0|4|0|0|0|3|0|0	0.4	0.8	2.92	0.45
Nrp1	XP_001023464.1	XP_001023464.1	0|5	5	2.5	2	0|0|0|0|0|0|0|0|0|0|0|0|0|0|10|0|0|0|0|0|0|0|0|0|0|5|0|0|0|0|0|0|0|0|3|0|0|0|0|0|0	0.39	0.78	2.78	0.45
Nrp1	XP_001027198.1	XP_001027198.1	0|2	2	1	2	0|0|0|0|0|0|0|0|0|0|0|0|0|0|0|0|0|0|0|5|0|0|0|0|0|0|0|0|0|0|0|0|0|0|0|0|0|0|0|0|0	0.41	0.81	4	0.45
Nrp1	XP_001026315.2	XP_001026315.2	0|9	9	4.5	2	0|0|0|0|0|0|0|0|0|0|0|0|0|0|2|0|0|0|0|4|6|0|0|0|0|13|4|0|0|0|0|0|0|0|6|0|0|0|2|0|0	0.39	0.78	2.43	0.46
Nrp1	XP_001031976.1	XP_001031976.1	0|7	7	3.5	2	0|0|0|0|0|0|0|0|0|0|0|0|0|0|0|0|0|0|0|0|2|0|2|0|0|14|0|0|0|0|0|0|0|0|4|0|0|0|6|0|0	0.39	0.77	2.5	0.46
Nrp1	XP_001020631.2	XP_001020631.2	0|5	5	2.5	2	0|0|0|0|0|0|0|0|0|0|0|0|0|0|0|0|0|0|0|0|0|0|0|0|0|15|2|0|0|0|0|0|0|0|4|0|0|0|0|0|0	0.39	0.77	2.38	0.46
Nrp1	XP_001014723.2	XP_001014723.2	0|9	9	4.5	2	0|0|0|0|0|0|0|0|0|0|0|0|0|0|0|0|0|0|0|5|3|0|0|0|0|4|8|0|0|0|0|0|0|0|7|0|0|0|10|0|0	0.39	0.78	2.43	0.46
Nrp1	XP_001011682.1	XP_001011682.1	0|5	5	2.5	2	0|0|0|0|0|0|0|0|0|0|0|0|0|0|4|0|0|0|0|0|0|0|0|0|0|4|0|0|0|0|0|0|0|0|3|0|0|0|5|0|0	0.39	0.78	3.12	0.46
Nrp1	XP_001023873.1	XP_001023873.1	0|4	4	2	2	0|0|0|0|0|0|0|0|0|0|0|0|0|0|0|0|0|0|0|0|0|0|0|2|0|0|6|0|0|3|0|0|0|0|2|0|0|0|0|0|0	0.38	0.76	3.08	0.46
Nrp1	XP_001032305.2	XP_001032305.2	0|4	4	2	2	0|0|0|0|6|0|0|4|0|0|0|0|0|0|0|0|0|0|0|2|0|0|0|0|0|0|0|0|0|0|0|0|0|0|0|0|0|0|0|0|0	0.39	0.78	3.33	0.46
Nrp1	XP_001033542.3	XP_001033542.3	0|2	2	1	2	0|0|0|0|0|0|0|2|0|0|0|0|0|0|0|0|0|0|0|0|0|0|0|0|0|0|0|0|0|0|0|0|0|0|2|0|0|0|0|0|0	0.39	0.77	5	0.46
Nrp1	XP_001026338.2	XP_001026338.2	3|28	31	15.5	2	0|0|0|0|0|0|0|0|0|0|0|0|0|0|4|0|0|0|0|24|7|0|0|0|0|14|23|0|0|5|0|0|0|0|27|0|0|0|38|0|0	0.36	0.73	2.18	0.47
Nrp1	XP_001024973.1	XP_001024973.1	0|6	6	3	2	0|0|0|0|0|0|0|0|0|0|0|0|0|0|0|0|0|0|0|4|0|0|0|0|0|0|3|0|0|0|0|0|0|2|6|0|0|0|12|0|0	0.36	0.72	2.22	0.47
Nrp1	XP_001032780.3	XP_001032780.3	0|7	7	3.5	2	0|0|0|0|6|0|0|3|0|0|0|0|0|0|0|0|0|0|0|0|0|0|2|2|0|0|0|0|0|0|0|0|0|0|0|10|3|0|6|0|0	0.36	0.71	2.19	0.47
Nrp1	XP_001019178.1	XP_001019178.1	0|9	9	4.5	2	0|0|0|0|6|0|0|6|0|0|0|0|0|0|0|0|5|0|0|0|0|0|0|0|0|15|0|0|0|0|2|2|0|0|2|0|0|0|4|0|0	0.37	0.74	2.14	0.47
Nrp1	XP_001021342.1	XP_001021342.1	0|65	65	32.5	2	0|0|0|0|2|12|0|0|0|56|0|0|0|0|168|0|0|0|0|6|4|0|3|7|0|0|0|0|0|0|0|0|0|0|25|0|0|0|39|4|0	0.35	0.7	1.99	0.48
Nrp1	XP_001025649.1	XP_001025649.1	0|7	7	3.5	2	0|0|0|0|0|0|0|0|0|0|0|0|0|0|0|0|0|0|0|3|0|0|0|0|0|18|0|0|0|0|0|0|0|0|5|0|0|0|12|0|0	0.34	0.68	1.84	0.48
Nrp1	XP_001027015.1	XP_001027015.1	0|6	6	3	2	0|0|0|0|0|0|0|0|0|0|0|0|0|0|0|0|0|0|0|3|3|0|0|0|0|11|5|0|0|0|0|0|0|0|4|0|0|0|7|0|0	0.3	0.61	1.82	0.49
Nrp1	XP_001011006.3	XP_001011006.3	0|3	3	1.5	2	0|0|0|0|0|0|0|0|0|0|0|0|0|0|3|0|0|0|0|2|0|0|2|0|0|0|0|0|0|0|0|0|0|0|5|0|0|0|0|0|0	0.32	0.64	2.5	0.49
Nrp1	XP_001022371.1	XP_001022371.1	0|2	2	1	2	0|0|0|0|0|0|0|0|0|0|0|0|0|0|0|0|0|0|0|0|0|0|0|0|0|0|0|0|0|0|0|0|0|0|3|0|0|0|6|0|0	0.32	0.64	2.22	0.49
Nrp1	XP_001033284.1	XP_001033284.1	0|8	8	4	2	0|0|0|0|0|0|0|0|0|0|0|0|0|0|7|0|0|0|0|0|2|0|0|0|0|30|2|0|0|0|0|0|0|0|7|0|0|0|2|0|0	0.3	0.59	1.6	0.5
Nrp1	XP_001022450.2	XP_001022450.2	0|6	6	3	2	0|0|0|0|0|0|0|0|0|0|0|0|0|0|13|0|0|0|0|3|2|0|0|0|0|4|5|0|0|0|0|0|0|0|5|0|0|0|3|0|0	0.28	0.57	1.71	0.5
Nrp1	XP_001024637.1	XP_001024637.1	0|5	5	2.5	2	0|0|0|0|0|0|0|0|0|0|0|0|0|0|0|0|0|0|0|2|0|0|0|0|0|5|6|0|0|0|2|0|0|0|7|0|0|0|6|0|0	0.29	0.57	1.79	0.5
Nrp1	XP_001025134.2	XP_001025134.2	0|3	3	1.5	2	0|0|0|0|4|0|0|3|0|0|0|0|0|0|0|0|0|0|0|0|0|0|0|0|0|0|0|0|0|0|0|0|0|0|2|0|0|0|6|0|0	0.3	0.59	2	0.5
Nrp1	XP_001022027.2	XP_001022027.2	0|7	7	3.5	2	0|0|0|0|0|0|0|0|0|0|0|0|0|0|4|0|0|0|0|0|2|0|2|0|0|12|3|0|0|0|0|0|0|2|7|0|0|0|11|0|0	0.26	0.52	1.63	0.51
Nrp1	XP_001021911.1	XP_001021911.1	0|8	8	4	2	0|0|0|0|0|0|0|0|0|0|0|0|0|0|9|0|0|0|0|4|4|0|0|0|0|12|4|0|0|0|0|0|0|0|7|0|0|0|9|0|0	0.25	0.51	1.63	0.51
Nrp1	XP_001021308.2	XP_001021308.2	0|3	3	1.5	2	0|0|0|0|0|0|0|0|0|0|0|0|0|0|0|0|0|0|0|2|0|0|2|0|0|8|0|0|0|0|0|0|0|0|2|0|0|0|5|0|0	0.25	0.5	1.58	0.51
Nrp1	XP_001032843.3	XP_001032843.3	0|3	3	1.5	2	0|0|0|0|0|0|0|4|3|0|0|0|0|0|0|0|0|0|0|0|0|0|0|4|0|0|0|0|0|3|0|0|0|0|3|0|0|0|0|0|0	0.25	0.5	1.76	0.51
Nrp1	XP_001026962.1	XP_001026962.1	0|2	2	1	2	0|0|0|0|0|0|0|0|0|0|0|0|0|0|0|0|0|0|0|0|0|0|0|0|0|0|0|3|0|0|0|0|0|0|3|0|0|0|3|0|0	0.28	0.56	2.22	0.51
Nrp1	XP_001020632.1	XP_001020632.1	0|14	14	7	2	0|0|0|0|0|0|0|0|0|0|0|0|0|0|11|0|0|0|0|9|0|0|0|0|0|25|10|0|0|2|2|0|0|0|10|0|0|0|16|0|0	0.24	0.49	1.65	0.52
Nrp1	XP_001030321.1	XP_001030321.1	0|8	8	4	2	0|0|0|0|0|0|0|0|0|0|0|0|0|0|0|0|0|0|0|6|3|0|0|0|0|7|11|0|0|2|2|0|0|0|11|0|0|0|11|0|0	0.21	0.41	1.51	0.52
Nrp1	XP_001010953.2	XP_001010953.2	0|3	3	1.5	2	0|0|0|0|0|0|0|0|0|0|0|0|0|0|0|0|0|0|0|2|0|0|0|0|0|4|3|0|0|0|0|0|0|3|5|0|0|0|4|0|0	0.19	0.38	1.43	0.53
Nrp1	XP_001033276.1	XP_001033276.1	0|2	2	1	2	0|0|0|0|2|0|0|2|0|0|0|0|0|0|0|0|0|0|0|0|0|0|0|0|0|4|2|0|3|0|0|0|0|0|0|0|0|0|0|0|0	0.2	0.4	1.54	0.53
Nrp1	XP_001022314.1	XP_001022314.1	0|3	3	1.5	2	0|0|0|0|0|0|0|3|0|0|0|0|0|0|0|0|2|0|0|0|0|0|0|0|0|4|0|0|0|0|0|0|0|0|3|0|0|0|13|0|0	0.18	0.36	1.2	0.53
Nrp1	XP_001020149.1	XP_001020149.1	0|2	2	1	2	0|0|0|0|0|0|0|0|0|0|0|0|0|0|0|0|0|0|0|0|0|0|0|0|0|5|5|7|0|0|0|0|0|0|0|0|0|0|0|0|0	0.18	0.37	1.18	0.53
Nrp1	XP_001027904.1	XP_001027904.1	0|2	2	1	2	0|0|0|0|0|0|0|0|0|0|0|0|0|0|0|0|0|0|0|2|0|0|0|0|0|0|4|0|0|0|0|0|0|0|6|0|0|0|4|0|0	0.18	0.36	1.25	0.53
Nrp1	XP_001032421.1	XP_001032421.1	0|3	3	1.5	2	0|0|0|0|0|0|0|0|0|0|0|0|0|0|11|0|0|0|0|2|0|0|0|0|0|10|2|0|0|0|0|0|0|0|2|0|0|0|0|0|0	0.15	0.3	1.11	0.54
Nrp1	XP_001032154.1	XP_001032154.1	0|2	2	1	2	0|0|0|0|4|0|0|7|0|0|0|0|0|0|0|0|0|0|0|0|0|0|0|0|0|2|2|0|0|0|0|0|0|0|2|0|0|0|0|0|0	0.16	0.33	1.18	0.54
Nrp1	XP_001020689.2	XP_001020689.2	0|3	3	1.5	2	0|0|0|0|0|0|0|0|0|0|0|0|0|0|0|0|0|0|0|3|3|0|0|0|0|5|5|0|0|0|0|0|0|0|5|0|0|0|5|0|0	0.12	0.24	1.15	0.55
Nrp1	XP_001030753.2	XP_001030753.2	0|2	2	1	2	0|0|0|0|0|0|0|0|0|0|0|0|0|0|0|0|0|0|0|2|0|0|0|0|0|6|7|4|0|0|0|0|0|0|0|0|0|0|0|0|0	0.14	0.28	1.05	0.55
Nrp1	XP_001018846.1	XP_001018846.1	0|3	3	1.5	2	0|0|0|0|0|0|0|0|0|0|0|0|0|0|0|0|0|0|0|6|3|0|0|0|0|3|4|0|0|0|0|0|0|5|0|0|0|0|5|0|0	0.12	0.25	1.15	0.55
Nrp1	XP_001023540.1	XP_001023540.1	8|0	8	4	2	0|0|0|0|6|0|0|5|0|0|6|0|0|0|0|0|0|0|0|2|3|0|2|5|0|6|4|0|3|2|0|0|0|0|4|0|0|2|10|0|0	0.11	0.22	1.33	0.56
Nrp1	XP_001009826.1	XP_001009826.1	0|12	12	6	2	0|0|0|0|2|0|0|0|0|0|0|0|0|0|10|0|0|0|0|9|6|0|3|0|0|26|7|0|0|0|0|0|0|0|11|0|0|0|13|0|0	0.1	0.21	1.38	0.56
Nrp1	XP_001014881.1	XP_001014881.1	0|5	5	2.5	2	0|0|0|0|3|0|0|5|0|0|0|0|0|0|0|0|0|0|0|5|2|0|0|0|0|3|2|0|0|0|0|0|0|8|14|0|0|0|2|0|0	0.09	0.18	1.14	0.56
Nrp1	XP_001025944.1	XP_001025944.1	0|3	3	1.5	2	0|0|0|0|7|0|0|0|0|0|0|0|0|0|0|0|0|0|0|3|0|0|0|0|0|0|0|0|6|0|0|0|0|0|3|4|2|3|0|0|0	0.1	0.19	1.07	0.56
Nrp1	XP_001012497.1	XP_001012497.1	9|113	122	61	2	0|0|0|0|30|0|0|7|0|30|6|0|0|0|80|0|0|0|0|57|30|0|3|11|0|30|28|5|9|6|6|2|8|3|131|6|0|0|114|0|0	0.08	0.15	2.03	0.57
Nrp1	XP_001022907.1	XP_001022907.1	0|3	3	1.5	2	0|0|0|0|7|0|0|7|0|0|13|0|0|0|0|0|0|0|0|2|0|0|0|0|0|0|4|0|0|0|0|0|0|0|0|0|0|0|0|0|0	0.07	0.14	0.91	0.57
Nrp1	XP_001009709.2	XP_001009709.2	0|2	2	1	2	0|0|0|0|0|0|0|0|0|0|0|0|0|0|6|0|0|0|0|2|0|0|0|0|0|5|3|0|0|0|0|0|0|0|3|0|0|0|4|0|0	0.07	0.14	0.87	0.57
Nrp1	XP_001008287.1	XP_001008287.1	0|15	15	7.5	2	0|0|0|0|0|0|0|0|0|0|0|0|0|0|4|0|0|0|0|7|7|0|0|0|0|29|11|0|0|0|5|0|0|11|8|0|0|0|28|0|0	0.07	0.13	1.36	0.58
Nrp1	XP_001015768.1	XP_001015768.1	0|3	3	1.5	2	0|0|0|0|9|0|0|2|0|0|13|0|0|0|0|0|0|0|0|0|0|0|0|3|0|0|2|0|4|0|0|0|0|0|2|0|0|0|0|0|0	0.05	0.1	0.86	0.58
Nrp1	XP_001019705.1	XP_001019705.1	0|3	3	1.5	2	0|0|0|0|0|0|0|0|0|0|0|0|0|0|5|0|0|0|0|0|0|0|0|0|0|14|0|0|0|2|0|0|0|0|5|0|0|0|8|0|0	0.06	0.13	0.88	0.58
Nrp1	XP_001031614.2	XP_001031614.2	0|2	2	1	2	0|0|0|0|0|0|0|0|0|0|6|0|0|0|0|0|0|0|0|2|0|0|3|0|0|2|3|0|0|0|2|0|0|0|3|0|0|0|3|0|0	0.05	0.1	0.83	0.58
Nrp1	XP_001030655.1	XP_001030655.1	0|2	2	1	2	0|0|0|0|3|0|0|2|0|0|0|0|0|0|0|0|0|0|0|2|0|0|0|0|0|9|7|0|0|2|0|0|0|0|2|0|0|0|0|0|0	0.04	0.09	0.74	0.59
Nrp1	XP_001033079.3	XP_001033079.3	0|2	2	1	2	0|0|0|0|0|0|0|0|0|0|0|0|0|0|0|0|0|0|0|5|0|0|0|4|0|8|5|0|0|2|5|0|0|0|2|0|0|0|0|0|0	0.02	0.04	0.65	0.6
Nrp1	XP_001007447.1	XP_001007447.1	0|2	2	1	2	0|0|0|0|5|0|0|3|0|0|0|0|0|0|0|4|0|0|0|4|0|0|0|0|0|0|0|0|0|0|0|0|0|0|3|0|0|0|0|0|11	0.03	0.06	0.67	0.6
Nrp1	XP_001007179.1	XP_001007179.1	0|9	9	4.5	2	0|0|0|0|0|0|0|0|0|0|0|0|0|0|7|0|0|0|0|10|3|0|0|0|0|20|13|0|0|0|4|0|0|0|9|0|0|0|18|0|0	0.02	0.04	1.07	0.61
Nrp1	XP_001014650.1	XP_001014650.1	0|5	5	2.5	2	0|0|0|0|0|0|0|0|0|0|0|0|0|0|0|0|0|0|0|7|2|0|0|0|0|12|6|2|0|2|0|0|0|0|6|0|0|0|22|0|0	0.01	0.03	0.85	0.61
Nrp1	XP_001027934.1	XP_001027934.1	0|7	7	3.5	2	0|0|0|0|2|0|0|0|0|0|0|0|0|0|2|0|0|0|0|11|4|0|0|0|0|6|14|0|0|0|3|0|0|0|18|0|0|0|12|0|0	0.02	0.03	0.97	0.61
Nrp1	XP_001008484.2	XP_001008484.2	0|3	3	1.5	2	0|0|0|0|6|0|0|2|0|0|11|0|0|0|0|0|0|0|0|4|0|0|0|0|0|3|5|0|2|0|0|0|0|0|5|0|0|0|2|0|0	0.02	0.04	0.75	0.61
Nrp1	XP_001030600.2	XP_001030600.2	0|2	2	1	2	0|0|0|0|0|0|0|0|0|0|0|0|0|0|4|0|0|0|0|0|2|0|0|0|0|9|3|0|0|0|0|0|0|0|5|0|0|0|11|0|0	0.02	0.03	0.59	0.61
Nrp1	XP_001017218.2	XP_001017218.2	0|2	2	1	2	0|0|0|0|5|0|0|21|0|0|0|0|0|0|0|0|8|0|0|0|0|0|0|2|0|0|0|0|0|0|0|0|0|0|0|0|0|0|0|0|0	0.02	0.03	0.56	0.61
Nrp1	XP_001022125.1	XP_001022125.1	0|2	2	1	2	0|0|0|0|0|0|0|0|0|0|0|0|0|0|10|0|0|0|0|0|0|0|0|0|0|0|4|0|0|0|0|0|0|5|6|0|0|0|10|0|0	0.01	0.03	0.57	0.62
Nrp1	XP_001032401.3	XP_001032401.3	0|7	7	3.5	2	0|0|0|0|0|0|0|0|0|0|0|0|0|0|2|0|0|0|0|8|5|0|0|0|0|23|5|0|0|3|3|0|0|2|6|0|0|0|21|0|0	0.01	0.01	0.9	0.63
Nrp1	XP_001022202.1	XP_001022202.1	0|5	5	2.5	2	0|0|0|0|2|0|0|4|0|0|0|0|0|0|7|0|0|0|0|6|5|0|0|0|0|13|0|0|0|0|0|0|0|6|13|0|0|0|9|0|0	0	0.01	0.77	0.63
Nrp1	XP_001020377.2	XP_001020377.2	0|4	4	2	2	0|0|0|0|0|0|0|0|0|0|0|0|0|0|0|0|0|0|0|6|0|0|0|0|0|16|0|0|0|0|4|0|0|0|11|0|0|0|23|0|0	0	0.01	0.67	0.63
Nrp1	XP_001016594.3	XP_001016594.3	0|7	7	3.5	2	0|0|0|0|0|0|0|5|0|0|0|0|0|0|5|0|0|0|0|2|5|0|3|0|0|24|6|0|0|0|0|0|0|0|11|0|0|0|20|0|0	0	0.01	0.86	0.63
Nrp1	XP_001025506.1	XP_001025506.1	0|4	4	2	2	0|0|0|0|7|0|0|2|0|0|13|0|0|0|0|0|0|0|0|7|0|0|0|4|0|4|6|0|4|0|0|0|0|0|7|0|0|0|0|0|0	0.01	0.01	0.74	0.63
Nrp1	XP_001014855.1	XP_001014855.1	0|5	5	2.5	2	0|0|0|0|0|0|0|0|0|0|0|0|0|0|0|0|0|0|0|9|5|0|0|0|0|11|0|2|0|0|0|0|0|10|7|0|0|0|28|0|0	0	0	0.69	0.64
Nrp1	XP_001028056.2	XP_001028056.2	0|19	19	9.5	2	0|0|0|0|6|0|0|6|0|0|0|0|0|0|0|0|0|0|0|12|5|0|2|0|0|18|14|2|0|2|11|0|0|56|12|0|0|0|19|0|0	0	0	1.15	0.64
Nrp1	XP_001027692.2	XP_001027692.2	0|3	3	1.5	2	0|0|0|0|5|0|0|4|5|0|8|0|0|0|0|9|0|0|0|0|0|0|2|4|0|0|3|0|0|2|2|0|0|0|4|0|0|0|4|0|0	0	0	0.58	0.64
Nrp1	XP_001471263.1	XP_001471263.1	0|3	3	1.5	2	0|0|0|0|0|0|0|0|0|0|0|0|0|0|4|0|0|0|0|4|3|0|0|0|0|14|0|0|0|2|2|0|0|0|9|0|0|0|14|0|0	0	0.01	0.58	0.64
Nrp1	XP_001010074.1	XP_001010074.1	80|0	80	40	2	0|0|0|0|7|0|0|3|0|69|0|0|56|2|33|0|0|0|0|27|0|0|14|0|0|0|29|0|4|11|11|0|2|5|111|0|2|0|112|8|0	0	0	1.58	0.65
Nrp1	XP_001014258.3	XP_001014258.3	0|45	45	22.5	2	0|0|0|0|50|0|0|15|0|28|10|0|0|0|0|0|0|0|0|21|14|0|4|14|0|21|28|5|9|6|6|0|0|5|52|4|3|0|25|2|0	0	0	1.4	0.65
Nrp1	XP_001011105.2	XP_001011105.2	0|19	19	9.5	2	0|0|0|0|0|19|0|0|0|0|0|0|0|0|0|0|0|0|0|0|0|0|3|0|0|13|22|0|0|9|8|0|0|24|41|0|0|0|33|0|0	0	0	1.1	0.65
Nrp1	XP_001023295.1	XP_001023295.1	0|5	5	2.5	2	0|0|0|0|0|0|0|0|0|0|0|0|0|0|7|0|0|0|0|0|3|0|0|0|0|10|3|0|0|0|4|0|0|9|13|0|0|0|23|0|0	0	0	0.69	0.65
Nrp1	XP_001023330.1	XP_001023330.1	0|3	3	1.5	2	0|0|0|0|6|0|0|8|0|0|11|0|0|0|0|6|0|0|0|0|0|0|0|4|0|6|3|0|0|2|0|0|0|0|4|0|0|0|6|0|0	0	0	0.54	0.65
Nrp1	XP_001017372.1	XP_001017372.1	0|83	83	41.5	2	0|0|0|0|12|0|0|5|0|58|0|0|0|0|76|0|0|0|0|82|31|0|2|5|0|5|62|2|6|4|0|3|0|0|86|0|0|0|85|0|0	0	0	1.58	0.65
Nrp1	XP_001025217.1	XP_001025217.1	0|6	6	3	2	0|0|0|0|0|0|0|0|0|0|0|0|0|0|47|0|0|0|0|3|0|0|0|0|0|8|0|0|0|3|3|0|0|0|13|0|0|0|10|0|0	0	0	0.69	0.65
Nrp1	XP_001023703.2	XP_001023703.2	3|0	3	1.5	2	0|0|0|0|17|0|0|4|26|0|15|0|0|0|0|0|0|0|0|0|0|0|0|0|0|0|0|0|0|0|0|0|0|0|0|0|0|0|0|0|0	0	0	0.48	0.66
Nrp1	XP_001017628.2	XP_001017628.2	0|7	7	3.5	2	0|0|0|0|11|0|0|11|0|0|15|0|0|0|0|0|0|0|0|5|3|0|0|8|0|4|7|0|7|0|0|0|0|0|5|0|2|0|15|0|0	0	0	0.75	0.66
Nrp1	XP_001021792.2	XP_001021792.2	0|2	2	1	2	0|0|0|0|6|0|0|3|0|0|19|0|0|0|0|0|0|0|0|3|0|0|0|5|0|5|2|0|2|2|2|0|0|0|2|0|0|0|0|0|0	0	0	0.39	0.66
Nrp1	XP_001019790.1	XP_001019790.1	0|3	3	1.5	2	0|0|2|0|4|0|0|4|0|0|0|0|0|0|0|4|4|0|0|3|5|0|0|0|0|7|0|0|3|0|3|0|0|4|6|0|2|0|6|0|0	0	0	0.53	0.66
Nrp1	XP_001011035.2	XP_001011035.2	0|4	4	2	2	0|0|0|0|0|0|0|0|0|0|0|0|0|0|8|0|0|0|0|9|6|0|0|0|0|19|5|0|0|0|2|0|0|0|12|0|0|0|14|0|0	0	0	0.53	0.67
Nrp1	XP_001013641.1	XP_001013641.1	0|9	9	4.5	2	0|0|0|2|4|0|0|2|5|0|4|5|0|0|7|0|0|0|0|6|10|0|0|3|0|11|6|0|3|7|5|0|0|2|10|4|0|0|12|0|0	0	0	0.83	0.67
Nrp1	XP_001020686.1	XP_001020686.1	0|2	2	1	2	0|0|0|0|9|0|0|6|0|0|3|0|0|0|0|0|0|0|0|4|0|0|0|0|0|3|7|0|8|0|3|0|0|0|0|0|2|0|7|0|0	0	0	0.38	0.67
Nrp1	XP_001009836.1	XP_001009836.1	0|4	4	2	2	0|0|0|0|6|0|9|5|0|0|0|0|0|0|3|0|0|0|0|2|0|0|0|0|0|11|6|0|3|7|3|0|0|0|5|0|3|0|6|0|0	0	0	0.58	0.67
Nrp1	XP_001027812.1	XP_001027812.1	0|2	2	1	2	0|0|0|0|8|0|0|2|0|0|18|0|0|0|0|0|0|0|0|0|0|0|0|0|0|0|0|0|11|0|0|0|0|0|0|0|18|0|0|0|0	0	0	0.35	0.67
Nrp1	XP_001017625.1	XP_001017625.1	0|2	2	1	2	0|0|0|0|13|0|0|12|0|0|5|0|0|0|0|0|0|0|0|7|0|0|0|0|0|0|3|0|5|6|0|0|0|0|0|0|0|0|5|0|0	0	0	0.36	0.67
Nrp1	XP_001007665.1	XP_001007665.1	3|7	10	5	2	0|0|0|0|9|0|0|4|0|0|28|0|0|0|0|0|0|0|0|11|0|0|0|5|0|9|0|0|4|6|5|0|0|0|8|0|2|0|11|0|0	0	0	0.98	0.68
Nrp1	XP_001015607.1	XP_001015607.1	10|165	175	87.5	2	0|0|0|0|16|0|0|3|0|89|0|0|0|0|385|0|0|0|0|23|17|0|4|0|0|56|22|4|3|4|4|0|0|23|181|3|0|0|120|0|0	0	0	1.83	0.68
Nrp1	XP_001011141.1	XP_001011141.1	0|46	46	23	2	0|0|0|0|10|0|0|7|0|5|0|0|0|0|8|0|0|0|0|43|22|0|2|0|0|49|47|3|0|8|13|0|0|24|36|2|0|0|78|0|0	0	0	1.29	0.68
Nrp1	XP_001014947.1	XP_001014947.1	0|5	5	2.5	2	0|0|0|0|4|0|0|0|0|0|0|0|0|0|5|0|0|0|0|6|4|0|3|0|0|27|0|4|0|3|4|0|0|4|9|0|0|0|17|0|0	0	0	0.56	0.68
Nrp1	XP_001022292.2	XP_001022292.2	0|4	4	2	2	0|0|0|0|7|0|0|8|4|0|8|0|0|0|0|0|4|0|0|0|0|0|0|14|0|0|0|0|2|3|3|0|0|0|2|0|5|0|15|0|5	0	0	0.5	0.68
Nrp1	XP_001009172.1	XP_001009172.1	3|49	52	26	2	0|0|0|0|11|0|0|10|0|0|0|0|0|0|22|0|0|0|0|41|25|0|8|0|0|57|49|2|6|9|12|0|0|12|38|0|0|0|77|0|0	0	0	1.37	0.69
Nrp1	XP_001012263.1	XP_001012263.1	5|15	20	10	2	0|0|0|0|10|0|13|11|12|0|23|0|0|0|0|10|14|4|18|4|0|0|0|5|0|7|3|0|10|4|3|0|0|0|5|2|4|0|3|0|4	0	0	1.2	0.69
Nrp1	XP_001021565.1	XP_001021565.1	0|19	19	9.5	2	0|0|0|0|9|0|0|7|0|0|5|0|0|0|29|0|0|0|0|3|4|0|6|10|0|28|27|0|2|3|5|5|0|24|15|0|0|0|20|3|0	0	0	0.93	0.69
Nrp1	XP_001027843.2	XP_001027843.2	0|6	6	3	2	0|0|0|0|9|0|0|3|0|0|0|0|0|0|0|0|0|0|0|6|6|0|0|0|0|23|18|4|3|6|5|0|0|0|15|0|0|0|9|0|0	0	0	0.56	0.69
Nrp1	XP_001017207.1	XP_001017207.1	0|8	8	4	2	0|0|5|0|39|0|0|14|0|0|25|0|0|0|0|0|7|0|0|5|0|0|0|0|0|8|3|2|7|0|5|0|0|0|0|0|3|2|2|0|0	0	0	0.63	0.69
Nrp1	XP_001032999.2	XP_001032999.2	0|11	11	5.5	2	0|0|0|2|6|0|0|3|0|11|0|0|0|0|5|0|0|0|0|9|6|0|2|11|0|11|6|0|3|3|3|0|0|0|33|3|3|2|19|2|0	0	0	0.77	0.69
Nrp1	XP_001009414.2	XP_001009414.2	0|8	8	4	2	0|0|0|0|7|0|0|2|0|0|0|0|0|0|22|0|0|0|0|3|10|0|0|0|0|13|0|5|5|0|0|0|0|0|51|2|0|0|3|0|0	0	0	0.65	0.69
Nrp1	XP_001017585.2	XP_001017585.2	0|2	2	1	2	0|0|0|0|3|0|0|2|0|0|3|0|0|0|0|0|0|0|0|7|5|0|0|6|0|8|8|2|2|6|4|2|0|0|6|0|0|0|7|0|0	0	0	0.28	0.69
Nrp1	XP_001016593.1	XP_001016593.1	68|111	179	89.5	2	0|0|0|0|8|0|0|17|0|77|6|0|0|0|133|0|0|0|0|62|26|0|11|4|0|55|47|8|5|20|15|7|0|15|106|6|4|0|97|9|0	0	0	2.45	0.7
Nrp1	XP_001021917.1	XP_001021917.1	0|21	21	10.5	2	0|0|0|0|3|0|0|3|0|0|0|0|0|0|10|0|0|0|0|31|20|0|3|0|0|49|13|4|0|6|8|0|0|2|27|0|0|0|48|0|0	0	0	0.93	0.7
Nrp1	XP_001471063.1	XP_001471063.1	0|19	19	9.5	2	0|0|0|0|3|0|0|2|0|0|0|0|0|0|16|0|0|0|0|24|10|0|0|0|0|52|19|0|0|0|3|0|0|3|29|0|0|0|53|0|0	0	0	0.89	0.7
Nrp1	XP_001025224.2	XP_001025224.2	0|18	18	9	2	0|0|0|0|15|0|0|8|0|12|0|0|0|0|55|2|0|0|0|5|9|0|5|0|0|23|11|2|0|5|3|2|0|20|13|0|0|0|15|0|0	0	0	0.88	0.7
Nrp1	XP_001032631.2	XP_001032631.2	0|7	7	3.5	2	0|0|0|0|9|0|0|12|3|0|13|0|0|0|6|0|0|0|0|15|2|0|0|18|0|8|12|0|3|3|7|0|0|0|10|0|0|0|5|0|0	0	0	0.56	0.7
Nrp1	XP_001026650.1	XP_001026650.1	0|6	6	3	2	0|0|0|0|8|0|0|5|5|0|7|0|0|0|5|0|0|0|0|8|2|0|0|3|0|11|9|0|2|5|3|2|0|8|7|2|2|3|12|0|0	0	0	0.55	0.7
Nrp1	XP_001019674.1	XP_001019674.1	0|22	22	11	2	0|0|0|0|5|20|0|3|0|0|0|0|0|0|84|0|0|0|0|6|6|0|5|0|0|20|7|8|0|12|5|3|0|20|24|0|0|0|18|0|0	0	0	0.89	0.71
Nrp1	XP_001025242.2	XP_001025242.2	0|5	5	2.5	2	0|0|0|0|12|0|0|12|0|0|12|0|0|0|0|9|4|6|0|3|0|0|2|7|0|12|0|0|5|0|4|0|0|0|3|2|8|0|12|0|0	0	0	0.44	0.71
Nrp1	XP_001021260.3	XP_001021260.3	0|12	12	6	2	0|0|0|0|0|0|0|0|0|0|20|0|0|0|0|0|0|0|0|3|0|0|0|73|0|21|5|0|0|43|11|0|0|0|10|0|0|0|0|0|0	0	0	0.65	0.71
Nrp1	XP_001025347.1	XP_001025347.1	0|5	5	2.5	2	0|0|0|0|7|0|2|5|0|0|5|0|0|0|11|0|0|0|0|5|3|0|5|7|0|19|5|0|4|7|4|3|0|3|6|5|6|3|4|2|0	0	0	0.43	0.71
Nrp1	XP_001014703.2	XP_001014703.2	0|7	7	3.5	2	0|0|15|0|8|0|0|6|0|0|7|0|0|0|0|15|12|14|5|5|0|0|4|0|0|13|7|0|0|7|8|0|0|0|2|0|0|2|4|0|13	0	0	0.48	0.72
Nrp1	XP_001031042.1	XP_001031042.1	0|9	9	4.5	2	0|0|0|0|5|0|0|8|0|0|15|0|0|0|3|9|5|9|0|15|4|0|5|2|0|13|12|0|5|0|5|2|0|0|11|0|2|0|25|0|11	0	0	0.54	0.72
Nrp1	XP_001023979.3	XP_001023979.3	0|5	5	2.5	2	0|0|0|0|43|0|0|11|0|0|7|0|0|0|0|0|0|0|0|7|5|0|0|0|0|8|12|5|13|2|3|2|0|8|7|11|0|0|4|0|0	0	0	0.34	0.72
Nrp1	XP_001021598.1	XP_001021598.1	0|12	12	6	2	0|0|0|0|4|0|0|3|0|47|0|0|0|0|41|0|0|0|0|9|7|0|0|0|0|22|17|0|0|0|0|0|0|0|35|0|0|0|17|0|0	0	0	0.59	0.72
Nrp1	XP_001020023.3	XP_001020023.3	22|86	108	54	2	0|0|0|0|0|0|0|2|0|51|5|0|0|0|196|0|0|0|0|55|17|0|2|4|0|95|33|3|4|5|7|0|0|31|39|2|0|0|162|0|0	0	0	1.51	0.73
Nrp1	XP_001007209.2	XP_001007209.2	0|19	19	9.5	2	0|0|0|0|5|0|0|0|0|0|0|0|0|0|6|0|0|0|0|29|14|0|0|0|0|48|29|0|2|3|7|0|0|7|30|0|0|0|93|0|0	0	0	0.7	0.73
Nrp1	XP_001025515.1	XP_001025515.1	0|26	26	13	2	0|0|4|0|42|0|0|36|0|0|45|0|0|0|0|5|6|4|0|15|2|0|8|12|0|18|31|0|21|0|6|2|0|0|11|5|6|0|16|0|18	0	0	0.84	0.73
Nrp1	XP_001019781.2	XP_001019781.2	0|5	5	2.5	2	0|0|2|0|5|0|0|2|2|0|18|7|0|0|3|0|0|0|0|12|3|0|0|6|0|29|15|0|3|7|7|0|0|0|13|0|4|2|12|0|0	0	0	0.33	0.73
Nrp1	XP_001016809.2	XP_001016809.2	0|15	15	7.5	2	0|0|0|0|5|0|0|5|0|0|0|0|0|0|0|0|0|0|0|12|11|0|0|0|0|22|14|4|7|7|10|2|0|102|16|4|0|0|17|0|0	0	0	0.63	0.73
Nrp1	XP_001026252.1	XP_001026252.1	0|27	27	13.5	2	0|0|0|0|5|0|0|7|0|52|0|0|0|0|55|0|0|0|0|14|14|0|0|3|0|43|15|6|3|13|5|4|0|22|46|0|0|0|25|0|0	0	0	0.81	0.73
Nrp1	XP_001019588.1	XP_001019588.1	0|5	5	2.5	2	0|0|0|0|12|0|0|7|5|0|6|0|0|0|0|0|0|0|0|9|4|0|2|5|2|10|11|4|6|7|4|4|0|15|10|5|3|5|12|0|0	0	0	0.35	0.73
Nrp1	XP_001032926.1	XP_001032926.1	0|5	5	2.5	2	0|0|0|0|11|0|14|3|0|0|9|0|0|0|17|0|0|0|0|5|6|0|3|13|3|18|12|2|3|7|3|2|0|6|9|0|0|0|8|2|0	0	0	0.32	0.73
Nrp1	XP_001023483.1	XP_001023483.1	0|4	4	2	2	0|0|0|4|17|0|8|4|0|0|22|0|0|0|0|0|12|8|0|2|2|0|2|3|0|9|3|0|11|5|8|0|0|0|5|3|9|5|8|3|0	0	0	0.27	0.73
Nrp1	XP_001031057.2	XP_001031057.2	0|8	8	4	2	0|0|0|0|18|0|0|20|2|0|26|0|0|0|4|2|0|0|0|13|2|0|0|11|0|17|18|4|13|11|6|0|0|3|13|0|5|0|17|0|0	0	0	0.39	0.74
Nrp1	XP_001032213.1	XP_001032213.1	0|36	36	18	2	0|0|0|2|49|0|16|24|18|0|24|0|0|0|3|0|35|0|37|18|7|0|3|12|0|28|25|4|11|13|6|7|0|26|24|12|6|5|23|2|0	0	0	0.87	0.74
Nrp1	XP_001030102.1	XP_001030102.1	0|14	14	7	2	0|0|0|5|13|0|0|9|8|0|18|0|0|0|14|0|0|0|0|13|14|0|5|8|0|42|27|5|10|13|8|4|0|0|24|8|4|7|28|2|0	0	0	0.5	0.74
Nrp1	XP_001032697.1	XP_001032697.1	0|7	7	3.5	2	0|0|0|0|13|0|3|13|0|0|29|0|0|0|0|7|9|6|0|15|7|0|4|5|0|14|12|2|5|6|6|0|0|0|10|0|2|0|31|3|16	0	0	0.33	0.74
Nrp1	XP_001026661.1	XP_001026661.1	0|10	10	5	2	0|0|0|0|2|12|0|2|0|10|0|0|0|0|93|0|0|0|0|4|7|0|0|0|0|27|0|2|4|3|3|0|0|30|14|0|0|0|17|0|0	0	0	0.43	0.74
Nrp1	XP_001025389.2	XP_001025389.2	0|8	8	4	2	0|0|0|2|12|0|0|5|0|0|8|0|0|0|0|0|33|0|22|18|9|0|5|6|0|12|13|4|5|4|4|3|0|12|8|5|5|2|14|0|0	0	0	0.39	0.74
Nrp1	XP_001013407.1	XP_001013407.1	0|5	5	2.5	2	0|0|0|0|2|0|0|0|0|3|13|0|0|0|0|0|0|0|0|14|7|0|0|15|0|15|8|2|2|8|5|4|0|0|71|0|2|0|32|0|0	0	0	0.25	0.74
Nrp1	XP_001011598.1	XP_001011598.1	32|34	66	33	2	0|0|0|2|18|0|0|8|0|39|12|7|0|0|20|8|6|0|3|23|47|0|2|9|0|31|51|9|10|10|10|5|20|42|61|4|3|0|32|0|0	0	0	1.41	0.75
Nrp1	XP_001016672.1	XP_001016672.1	0|10	10	5	2	0|0|0|0|36|0|9|7|3|5|16|13|7|0|0|0|0|0|0|23|11|0|4|7|0|12|12|5|11|7|6|0|0|3|19|5|7|5|24|2|21	0	0	0.39	0.75
Nrp1	XP_001031981.2	XP_001031981.2	0|35	35	17.5	2	0|0|0|0|10|0|0|3|3|132|5|0|0|2|75|0|14|0|0|13|10|0|3|4|0|58|26|4|5|5|11|5|0|21|70|3|0|0|41|0|0	0	0	0.68	0.75
Nrp1	XP_001011432.2	XP_001011432.2	0|12	12	6	2	0|0|0|3|13|0|0|9|0|15|21|0|0|0|29|0|0|0|0|21|17|0|5|13|0|26|25|10|9|17|10|4|0|16|43|6|8|0|23|6|0	0	0	0.36	0.75
Nrp1	XP_001030936.2	XP_001030936.2	0|11	11	5.5	2	0|0|2|0|9|0|0|5|0|0|10|0|4|0|0|9|3|0|0|0|26|0|3|8|0|45|27|5|7|16|12|4|22|12|16|0|2|0|42|0|0	0	0	0.39	0.75
Nrp1	XP_001017645.2	XP_001017645.2	0|51	51	25.5	2	0|0|0|0|64|0|0|11|0|51|8|5|13|0|149|12|11|0|0|41|28|0|3|9|0|12|35|2|7|12|3|3|0|11|111|4|3|0|56|0|0	0	0	0.78	0.75
Nrp1	XP_001022424.1	XP_001022424.1	9|59	68	34	2	0|0|0|6|202|0|0|101|12|28|55|15|0|0|43|0|0|0|0|38|12|0|10|33|4|22|30|7|29|11|11|0|0|0|76|8|16|10|43|2|0	0	0	0.85	0.76
Nrp1	XP_001029813.1	XP_001029813.1	55|55	110	55	2	0|0|0|0|17|0|0|12|0|108|3|0|0|0|11|0|0|0|0|58|24|0|6|8|0|84|68|11|13|11|12|5|0|10|173|5|0|0|131|0|0	0	0	1.43	0.76
Nrp1	XP_001031586.2	XP_001031586.2	34|45	79	39.5	2	0|0|0|0|12|12|0|5|0|62|0|0|0|0|115|0|0|0|0|49|18|0|3|7|0|43|36|4|6|8|5|4|0|21|118|4|0|0|142|0|0	0	0	1.17	0.76
Nrp1	XP_001017127.3	XP_001017127.3	8|49	57	28.5	2	0|0|40|2|26|0|15|9|13|40|28|0|0|0|45|20|17|19|9|53|28|0|3|27|0|34|34|13|16|31|16|5|0|12|68|5|11|7|60|4|34	0	0	0.88	0.76
Nrp1	XP_001022200.2	XP_001022200.2	0|64	64	32	2	0|0|0|0|24|0|0|14|0|24|4|0|96|0|217|23|16|0|0|55|28|0|3|0|0|73|13|14|15|11|11|0|0|38|53|0|2|0|51|0|0	0	0	0.82	0.76
Nrp1	XP_001031588.1	XP_001031588.1	0|25	25	12.5	2	0|0|0|0|8|16|0|7|0|0|6|0|33|0|162|0|6|0|0|21|9|0|3|5|0|50|13|6|5|11|4|3|0|81|34|3|0|0|26|0|0	0	0	0.49	0.76
Nrp1	XP_001014476.1	XP_001014476.1	0|14	14	7	2	0|0|42|0|20|0|0|11|0|0|11|0|0|0|6|27|55|51|0|18|8|0|0|20|2|36|18|8|23|11|13|2|0|0|19|6|5|2|13|2|8	0	0	0.33	0.76
Nrp1	XP_001031587.1	XP_001031587.1	0|36	36	18	2	0|0|0|0|7|2|0|7|0|0|5|0|49|0|22|0|3|0|0|20|23|0|2|0|0|65|23|8|5|16|14|4|20|204|38|4|0|0|40|0|0	0	0	0.62	0.76
Nrp1	XP_001017375.2	XP_001017375.2	0|31	31	15.5	2	0|0|0|3|7|0|0|7|2|0|12|3|62|0|122|25|9|0|0|30|14|0|6|12|3|33|28|5|6|5|6|2|9|20|30|5|0|0|70|2|0	0	0	0.6	0.76
Nrp1	XP_001010221.2	XP_001010221.2	0|13	13	6.5	2	0|0|0|0|11|23|0|6|0|0|5|0|0|0|114|0|0|0|0|14|11|0|4|5|0|27|25|6|5|4|4|2|0|39|35|4|0|0|17|0|0	0	0	0.36	0.76
Nrp1	XP_001015874.1	XP_001015874.1	0|13	13	6.5	2	0|0|0|0|62|0|0|12|0|0|6|0|0|0|124|0|0|0|0|17|17|0|0|7|0|19|14|2|3|4|3|3|0|0|59|2|2|0|13|0|0	0	0	0.35	0.76
Nrp1	XP_001011429.2	XP_001011429.2	0|9	9	4.5	2	0|0|0|0|0|0|0|4|0|0|0|0|56|0|0|0|0|0|0|20|11|0|0|0|0|13|6|4|4|11|10|2|0|117|42|0|0|0|25|0|0	0	0	0.28	0.76
Nrp1	XP_001009990.1	XP_001009990.1	14|15	29	14.5	2	0|0|0|2|40|0|13|16|9|32|18|0|0|0|31|0|0|0|11|33|16|0|6|16|0|19|17|11|15|17|9|5|0|73|44|6|8|4|36|2|16	0	0	0.6	0.77
Nrp1	XP_001017488.2	XP_001017488.2	17|127	144	72	2	0|0|2|0|24|9|0|15|0|54|25|0|0|0|230|8|0|0|0|76|75|0|12|36|0|121|108|22|19|32|27|9|12|234|198|15|5|2|140|2|0	0	0	0.98	0.77
Nrp1	XP_001027976.1	XP_001027976.1	20|190	210	105	2	0|0|0|0|78|0|0|15|0|94|5|0|191|0|133|32|38|0|0|169|99|0|6|4|0|147|156|25|17|25|35|6|32|130|223|16|2|0|257|0|7	0	0	1.1	0.77
Nrp1	XP_001023313.2	XP_001023313.2	6|49	55	27.5	2	0|0|0|0|9|0|0|5|0|62|0|0|0|0|34|0|0|0|0|78|24|0|3|8|0|89|69|5|7|10|7|2|7|104|165|3|0|0|115|0|0	0	0	0.68	0.77
Nrp1	XP_001030083.3	XP_001030083.3	9|86	95	47.5	2	0|0|0|3|42|5|0|19|13|48|26|0|0|0|205|0|0|0|0|99|31|0|6|12|0|59|81|14|17|13|10|6|0|40|131|12|7|5|133|2|0	0	0	0.94	0.77
Nrp1	XP_001022864.1	XP_001022864.1	0|244	244	122	2	0|0|0|0|48|8|0|9|0|35|6|0|128|3|660|0|0|0|0|126|82|0|4|25|0|77|112|6|12|14|9|3|0|328|243|7|0|0|165|0|0	0	0	1.16	0.77
Nrp1	XP_001470942.1	XP_001470942.1	0|54	54	27	2	0|0|0|0|17|0|0|7|0|51|8|0|86|0|219|0|0|0|0|42|26|0|3|14|0|61|30|7|7|12|15|4|0|95|136|7|0|0|103|0|0	0	0	0.57	0.77
Nrp1	XP_001015519.2	XP_001015519.2	0|24	24	12	2	0|0|0|0|14|4|0|10|0|0|4|0|70|0|128|4|3|0|0|17|29|0|4|0|0|29|29|10|6|8|12|2|8|113|35|3|0|0|53|0|0	0	0	0.41	0.77
Nrp1	XP_001009203.1	XP_001009203.1	0|13	13	6.5	2	0|0|2|4|137|0|0|29|0|0|27|11|0|0|0|18|10|8|5|17|9|0|11|7|4|32|11|3|30|16|14|0|0|3|23|3|16|9|44|9|3	0	0	0.27	0.77
Nrp1	XP_001030186.1	XP_001030186.1	0|14	14	7	2	0|0|0|0|14|6|0|5|0|0|16|0|69|0|114|0|0|0|0|23|9|0|2|6|0|8|16|5|7|7|7|0|0|92|40|3|2|0|42|0|0	0	0	0.29	0.77
Nrp1	XP_001012665.1	XP_001012665.1	0|22	22	11	2	0|0|0|0|8|0|0|4|0|0|7|0|289|0|14|0|0|0|0|14|13|0|0|4|0|33|14|4|3|5|2|0|0|126|65|3|0|0|46|0|0	0	0	0.34	0.77
Nrp1	XP_001023006.1	XP_001023006.1	158|240	398	199	2	0|0|0|4|347|0|0|120|13|369|95|0|0|0|123|0|0|0|0|261|73|0|28|68|10|71|125|33|80|40|19|2|0|3|318|30|32|24|305|5|0	0	0	1.55	0.78
Nrp1	XP_001014750.1	XP_001014750.1	5|0	5	2.5	2	0|0|78|0|107|0|50|60|65|0|130|29|0|2|0|43|81|86|77|4|0|0|0|0|0|0|8|2|155|0|0|0|0|0|0|53|34|20|0|0|49	0	0	0.04	0.78
Nrp1	XP_001007721.1	XP_001007721.1	5|0	5	2.5	2	0|0|0|0|21|0|41|0|36|0|13|0|0|0|0|0|8|9|46|0|0|0|0|0|0|0|0|0|159|0|0|0|0|0|0|0|12|0|0|0|16	0	0	0.14	0.78
Nrp1	XP_001015521.2	XP_001015521.2	4|0	4	2	2	0|0|59|0|34|0|32|25|85|0|107|0|0|0|0|0|34|64|15|0|0|0|0|0|0|0|0|0|51|0|0|0|0|0|0|30|10|28|0|0|6	0	0	0.07	0.78
Nrp1	XP_001030092.1	XP_001030092.1	7|20	27	13.5	2	0|0|0|0|11|0|0|6|0|61|5|0|459|0|48|0|0|0|0|33|17|0|5|5|0|41|43|8|10|8|8|5|0|229|84|8|3|0|113|0|0	0	0	0.22	0.78
Nrp1	XP_001009780.1	XP_001009780.1	0|11	11	5.5	2	0|0|37|3|43|0|14|31|4|0|57|0|0|0|4|25|17|25|13|14|4|0|8|28|0|23|18|3|22|17|15|0|0|0|12|3|8|7|44|6|22	0	0	0.23	0.78
Nrp1	XP_001031847.1	XP_001031847.1	0|26	26	13	2	0|0|0|0|9|11|0|9|0|51|11|0|358|0|24|0|0|0|0|26|23|0|3|2|0|32|17|10|7|15|14|2|0|230|33|0|0|0|48|0|0	0	0	0.28	0.78
Nrp1	XP_001014743.2	XP_001014743.2	0|15	15	7.5	2	0|0|0|0|16|14|34|11|6|29|21|0|119|0|107|0|0|0|0|20|27|0|7|15|0|48|47|6|13|12|12|9|0|48|36|6|5|4|42|3|0	0	0	0.22	0.78
Nrp1	XP_001019693.2	XP_001019693.2	0|26	26	13	2	0|0|0|0|7|0|0|3|2|7|0|0|313|0|90|0|0|0|0|5|5|0|5|6|0|30|7|9|4|7|7|3|0|262|65|0|2|0|23|0|0	0	0	0.3	0.78
Nrp1	XP_001025062.2	XP_001025062.2	0|14	14	7	2	0|0|14|0|8|0|0|9|2|7|10|0|249|0|36|20|10|0|6|10|17|0|9|10|0|23|24|8|4|11|10|9|0|7|24|2|0|0|38|2|20	0	0	0.25	0.78
Nrp1	XP_001010960.2	XP_001010960.2	0|13	13	6.5	2	0|0|0|0|14|4|20|12|3|4|16|0|173|0|34|0|47|0|52|21|17|0|6|11|0|23|24|8|14|7|7|2|0|11|24|6|3|2|26|0|65	0	0	0.21	0.78
Nrp1	XP_001023662.2	XP_001023662.2	0|9	9	4.5	2	0|0|0|0|25|0|0|12|0|21|10|2|4|0|22|0|0|0|0|19|11|0|2|12|0|54|82|8|11|6|8|4|21|48|29|5|4|0|6|0|7	0	0	0.22	0.78
Nrp1	XP_001032358.2	XP_001032358.2	0|3	3	1.5	2	0|0|0|0|21|0|0|7|0|0|6|0|0|0|58|0|0|0|0|2|6|0|0|5|0|11|3|2|8|0|3|3|0|9|6|0|3|0|9|0|0	0	0	0.19	0.78
Nrp1	XP_001031107.1	XP_001031107.1	0|2	2	1	2	0|0|0|0|4|0|0|7|0|0|7|0|0|0|0|2|0|0|0|14|2|0|0|21|0|14|3|0|8|0|7|0|0|0|18|0|2|0|25|0|0	0	0	0.15	0.78
Nrp1	XP_001014927.1	XP_001014927.1	0|6	6	3	2	0|0|33|4|31|0|7|17|15|0|27|26|0|0|0|38|12|33|29|8|0|0|5|10|0|12|10|2|10|2|2|4|6|0|5|4|5|4|13|0|37	0	0	0.16	0.78
Nrp1	XP_001031469.1	XP_001031469.1	0|3	3	1.5	2	0|0|0|0|13|0|0|8|2|0|9|0|0|0|45|0|0|0|0|8|5|0|3|5|0|7|13|2|5|4|3|2|0|0|14|2|2|3|8|0|0	0	0	0.19	0.78
Nrp1	XP_001023177.1	XP_001023177.1	0|2	2	1	2	0|0|0|0|39|0|15|21|16|0|48|2|0|0|0|7|10|14|8|0|0|0|0|0|0|15|0|4|6|0|0|0|0|0|0|0|0|0|0|0|3	0	0	0.1	0.78
Nrp1	XP_976870.2	XP_976870.2	0|3	3	1.5	2	0|0|0|0|3|0|0|3|0|0|0|0|0|0|57|6|0|0|0|11|12|0|2|0|0|7|23|6|2|4|6|6|0|18|17|3|0|0|10|2|0	0	0	0.15	0.78
Nrp1	XP_001016015.1	XP_001016015.1	0|2	2	1	2	0|0|0|0|23|0|0|7|3|0|17|0|0|0|0|2|8|16|0|7|0|0|0|3|0|0|6|0|7|0|2|0|0|0|8|0|3|0|3|0|0	0	0	0.17	0.78
Nrp1	XP_001023087.1	XP_001023087.1	0|3	3	1.5	2	0|0|0|0|9|0|8|19|0|0|0|0|0|0|0|13|22|0|13|6|0|0|4|0|0|8|0|5|39|0|4|0|0|0|2|4|7|0|0|0|0	0	0	0.18	0.78
Nrp1	XP_001014441.2	XP_001014441.2	0|2	2	1	2	0|0|0|0|5|0|0|4|4|0|5|0|0|0|0|32|5|16|0|0|0|0|3|0|0|0|0|0|0|0|0|0|0|0|0|0|2|2|4|0|0	0	0	0.24	0.78
Nrp1	XP_001015517.2	XP_001015517.2	0|2	2	1	2	0|0|5|0|10|0|0|13|0|0|17|4|0|0|0|9|3|8|0|0|0|0|0|4|0|2|0|0|5|0|0|0|0|0|4|0|9|2|15|0|9	0	0	0.17	0.78
Nrp1	XP_001012392.2	XP_001012392.2	0|2	2	1	2	0|0|0|0|8|0|0|4|0|0|6|0|0|0|0|11|0|0|0|3|0|0|2|11|0|3|0|0|5|0|0|0|0|0|3|2|6|0|3|0|18	0	0	0.24	0.78

## Sheet: Table S4-AIP1
Bait	Locus Tag	PreyGene	Spec	SpecSum	AvgSpec	NumReplicates	ctrlCounts	AvgP	MaxP	FoldChange	BFDR	TGD annotation
AIP1	TTHERM_00530680	XP_001032773.1	1068|895	1963	981.5	2	0|0|0|0|0|0|0|0|0|0|0|0|0|0|0|0|0|0|0|0|0|0|0|0|0|0|0|0|0|0|0|4|0|0|0|0|0|0	1	1	4907.5	0	AIP1
AIP1	TTHERM_00118710	XP_001010768.2	2|3	5	2.5	2	0|0|0|0|0|0|0|0|0|0|0|0|0|0|0|0|0|0|0|0|0|0|0|0|0|0|0|0|0|0|0|0|0|0|0|0|0|0	0.86	0.95	25	0
AIP1	TTHERM_00216010	XP_001020471.1	5|10	15	7.5	2	0|0|0|0|0|6|0|0|0|0|0|0|0|9|0|0|0|0|0|0|3|0|0|0|0|0|0|0|0|0|0|0|0|0|0|0|0|0	0.56	0.74	8.33	0.07
AIP1	TTHERM_01345800	XP_001029698.2	0|6	6	3	2	0|0|0|0|0|0|0|0|0|0|0|0|0|0|0|0|0|0|0|0|0|0|0|0|0|0|0|0|0|0|0|0|0|0|0|0|0|0	0.5	1	30	0.19
AIP1	TTHERM_00013110	XP_001008290.2	0|5	5	2.5	2	0|0|0|0|0|0|0|0|0|0|0|0|0|0|0|0|0|0|0|0|0|0|0|0|0|0|0|0|0|0|0|0|0|0|0|0|0|0	0.5	1	25	0.27
AIP1	TTHERM_00823910	XP_001031491.1	3|0	3	1.5	2	0|0|0|0|0|0|0|0|0|0|0|0|0|0|0|0|0|0|0|0|0|0|0|0|0|0|0|0|0|0|0|0|0|0|0|0|0|0	0.48	0.95	15	0.32
AIP1	TTHERM_00632900	XP_001010028.1	3|0	3	1.5	2	0|0|0|0|0|0|0|0|0|0|0|0|0|0|0|0|0|0|0|0|0|0|0|0|0|0|0|0|0|0|0|0|0|0|0|0|0|0	0.48	0.95	15	0.32
AIP1	TTHERM_00780530	XP_001026209.1	0|4	4	2	2	0|0|2|0|0|0|0|0|0|0|0|0|0|0|0|0|0|0|0|0|0|0|0|0|2|0|0|0|0|0|0|0|0|0|0|0|0|0	0.41	0.83	10	0.38
AIP1	TTHERM_00339620	XP_001017626.1	0|2	2	1	2	0|0|0|0|0|0|0|0|0|0|0|0|0|0|0|0|0|0|0|0|0|0|0|0|0|3|0|0|0|0|0|0|0|0|0|0|0|0	0.3	0.61	6.67	0.4
AIP1	TTHERM_00636980	XP_001032359.3	0|3	3	1.5	2	0|0|2|0|0|0|0|0|0|0|0|0|0|0|0|0|0|3|0|0|0|0|0|0|0|0|0|0|0|0|2|2|0|0|0|0|0|0	0.17	0.34	3.33	0.43
AIP1	TTHERM_01113100	XP_001025944.1	2|3	5	2.5	2	0|0|7|0|0|0|0|0|0|0|0|0|0|0|0|0|0|3|0|0|0|0|0|0|0|6|0|0|0|0|0|3|4|0|3|0|0|0	0.04	0.06	1.92	0.47
AIP1	TTHERM_01043090	XP_001030655.1	2|2	4	2	2	0|0|3|0|0|0|0|0|0|0|0|0|0|0|0|0|0|2|0|0|0|0|9|7|0|0|0|0|0|0|0|2|0|0|0|0|0|0	0.04	0.04	1.74	0.52
AIP1	TTHERM_00998940	XP_001030905.1	0|2	2	1	2	0|0|0|0|0|0|0|0|3|0|0|0|0|0|0|0|0|0|0|0|13|0|0|0|0|0|3|2|0|0|0|0|0|0|0|0|0|0	0.03	0.07	0.95	0.56
AIP1	TTHERM_00297140	XP_001013247.2	3|0	3	1.5	2	0|0|2|0|0|0|0|0|0|0|0|0|0|0|0|0|0|6|0|2|0|0|5|0|0|0|4|0|0|0|0|0|2|0|0|7|0|0	0.02	0.04	1.07	0.59
AIP1	TTHERM_00023980	XP_001008484.2	4|3	7	3.5	2	0|0|6|0|0|2|0|0|11|0|0|0|0|0|0|0|0|4|0|0|0|0|3|5|0|2|0|0|0|0|0|5|0|0|0|2|0|0	0.01	0.02	1.75	0.62
AIP1	TTHERM_00853090	XP_001026315.2	3|0	3	1.5	2	0|0|0|0|0|0|0|0|0|0|0|0|2|0|0|0|0|4|6|0|0|0|13|4|0|0|0|0|0|0|0|6|0|0|0|0|0|0	0.01	0.02	0.86	0.64
AIP1	TTHERM_01197120	XP_001020279.1	2|0	2	1	2	0|0|7|0|0|5|0|0|3|0|0|0|0|5|0|0|0|4|0|0|0|0|0|0|0|3|0|0|0|0|0|0|0|0|0|0|0|0	0.01	0.02	0.74	0.66
AIP1	TTHERM_01054220	XP_001030600.2	2|0	2	1	2	0|0|0|0|0|0|0|0|0|0|0|0|4|0|0|0|0|0|2|0|0|0|9|3|0|0|0|0|0|0|0|5|0|0|0|11|0|0	0	0.01	0.59	0.68
AIP1	TTHERM_01146030	XP_001026590.2	0|4	4	2	2	0|0|6|0|0|0|0|0|2|0|0|0|0|0|0|0|0|0|0|3|0|0|34|2|0|0|3|0|0|0|0|0|4|0|0|0|0|0	0	0.01	0.74	0.7
AIP1	TTHERM_00785870	XP_001022125.1	2|0	2	1	2	0|0|0|0|0|0|0|0|0|0|0|0|10|0|0|0|0|0|0|0|0|0|0|4|0|0|0|0|0|0|5|6|0|0|0|10|0|0	0	0	0.57	0.71
AIP1	TTHERM_00616050	XP_001024675.1	2|0	2	1	2	0|0|4|0|0|6|0|0|6|0|0|0|0|0|0|0|0|3|0|2|7|0|0|0|0|2|0|0|0|0|0|2|0|0|0|7|0|0	0	0	0.51	0.73
AIP1	TTHERM_00703660	XP_001032037.1	2|0	2	1	2	0|0|0|0|0|0|0|0|0|0|0|0|0|0|0|0|0|2|5|0|0|0|7|6|0|0|0|0|0|0|0|9|0|0|0|13|0|0	0	0	0.48	0.74
AIP1	TTHERM_00257230	XP_001019178.1	0|2	2	1	2	0|0|6|0|0|6|0|0|0|0|0|0|0|0|5|0|0|0|0|0|0|0|15|0|0|0|0|2|2|0|0|2|0|0|0|4|0|0	0	0	0.48	0.75
AIP1	TTHERM_01034460	XP_001012463.1	2|0	2	1	2	0|0|0|0|0|0|0|0|0|0|0|0|11|0|0|0|0|5|4|0|0|0|0|4|0|0|2|0|0|0|0|7|0|0|0|12|0|0	0	0	0.44	0.76
AIP1	TTHERM_00189180	XP_001016594.3	5|0	5	2.5	2	0|0|0|0|0|5|0|0|0|0|0|0|0|0|0|0|0|2|5|3|0|0|24|6|0|0|0|0|0|0|0|11|0|0|0|20|0|0	0	0	0.66	0.77
AIP1	TTHERM_00221140	XP_001020686.1	2|0	2	1	2	0|0|9|0|0|6|0|0|3|0|0|0|0|0|0|0|0|4|0|0|0|0|3|7|0|8|0|3|0|0|0|0|0|0|0|7|0|0	0	0	0.4	0.78
AIP1	TTHERM_00046550	XP_001014650.1	2|0	2	1	2	0|0|0|0|0|0|0|0|0|0|0|0|0|0|0|0|0|7|2|0|0|0|12|6|2|0|0|0|0|0|0|6|0|0|0|22|0|0	0	0	0.35	0.79
AIP1	TTHERM_00220600	XP_001020632.1	5|0	5	2.5	2	0|0|0|0|0|0|0|0|0|0|0|0|11|0|0|0|0|9|0|0|0|0|25|10|0|0|2|2|0|0|0|10|0|0|0|16|0|0	0	0	0.59	0.8
AIP1	TTHERM_00050590	XP_001014855.1	3|0	3	1.5	2	0|0|0|0|0|0|0|0|0|0|0|0|0|0|0|0|0|9|5|0|0|0|11|0|2|0|0|0|0|0|10|7|0|0|0|28|0|0	0	0	0.42	0.81
AIP1	TTHERM_00338210	XP_001017585.2	3|0	3	1.5	2	0|0|3|0|0|2|0|0|3|0|0|0|0|0|0|0|0|7|5|0|0|0|8|8|2|2|6|4|2|0|0|6|0|0|0|7|0|0	0	0	0.46	0.81
AIP1	TTHERM_00637400	XP_001032401.3	3|0	3	1.5	2	0|0|0|0|0|0|0|0|0|0|0|0|2|0|0|0|0|8|5|0|0|0|23|5|0|0|3|3|0|0|2|6|0|0|0|21|0|0	0	0	0.38	0.82
AIP1	TTHERM_00497450	XP_001027934.1	2|0	2	1	2	0|0|0|0|0|0|0|0|0|0|0|0|2|0|0|0|0|11|4|0|0|0|6|14|0|0|0|3|0|0|0|18|0|0|0|12|0|0	0	0	0.29	0.82
AIP1	TTHERM_00052510	XP_001014947.1	4|0	4	2	2	0|0|4|0|0|0|0|0|0|0|0|0|5|0|0|0|0|6|4|3|0|0|27|0|4|0|3|4|0|0|4|9|0|0|0|17|0|0	0	0	0.44	0.83
AIP1	TTHERM_01128560	XP_001026650.1	3|3	6	3	2	0|0|8|0|0|5|5|0|7|0|0|0|5|0|0|0|0|8|2|0|3|0|11|9|0|2|5|3|0|0|8|7|2|2|3|12|0|0	0	0	0.56	0.84
AIP1	TTHERM_00829380	XP_001013641.1	3|2	5	2.5	2	0|2|4|0|0|2|5|0|4|5|0|0|7|0|0|0|0|6|10|0|3|0|11|6|0|3|7|5|0|0|2|10|4|0|0|12|0|0	0	0	0.46	0.84
AIP1	TTHERM_00160960	XP_001009826.1	3|0	3	1.5	2	0|0|2|0|0|0|0|0|0|0|0|0|10|0|0|0|0|9|6|3|0|0|26|7|0|0|0|0|0|0|0|11|0|0|0|13|0|0	0	0	0.34	0.84
AIP1	TTHERM_00105110	XP_001012263.1	5|9	14	7	2	0|0|10|0|13|11|12|0|23|0|0|0|0|10|14|4|18|4|0|0|5|0|7|3|0|10|4|3|0|0|0|5|2|4|0|3|0|4	0	0	0.84	0.85
AIP1	TTHERM_00777250	XP_001021260.3	4|11	15	7.5	2	0|0|0|0|0|0|0|0|20|0|0|0|0|0|0|0|0|3|0|0|73|0|21|5|0|0|43|11|0|0|0|10|0|0|0|0|0|0	0	0	0.81	0.85
AIP1	TTHERM_00131110	XP_001019588.1	4|5	9	4.5	2	0|0|12|0|0|7|5|0|6|0|0|0|0|0|0|0|0|9|4|2|5|2|10|11|4|6|7|4|4|0|15|10|5|3|5|12|0|0	0	0	0.62	0.86
AIP1	TTHERM_00526450	XP_001028056.2	5|2	7	3.5	2	0|0|6|0|0|6|0|0|0|0|0|0|0|0|0|0|0|12|5|2|0|0|18|14|2|0|2|11|0|0|56|12|0|0|0|19|0|0	0	0	0.42	0.86
AIP1	TTHERM_00670170	XP_001026338.2	4|0	4	2	2	0|0|0|0|0|0|0|0|0|0|0|0|4|0|0|0|0|24|7|0|0|0|14|23|0|0|5|0|0|0|0|27|0|0|0|38|0|0	0	0	0.28	0.86
AIP1	TTHERM_00765300	XP_001025389.2	6|3	9	4.5	2	0|2|12|0|0|5|0|0|8|0|0|0|0|0|33|0|22|18|9|5|6|0|12|13|4|5|4|4|3|0|12|8|5|5|0|14|0|0	0	0	0.44	0.87
AIP1	TTHERM_00149300	XP_001021565.1	6|2	8	4	2	0|0|9|0|0|7|0|0|5|0|0|0|29|0|0|0|0|3|4|6|10|0|28|27|0|2|3|5|5|0|24|15|0|0|0|20|3|0	0	0	0.39	0.87
AIP1	TTHERM_00943010	XP_001031042.1	5|0	5	2.5	2	0|0|5|0|0|8|0|0|15|0|0|0|3|9|5|9|0|15|4|5|2|0|13|12|0|5|0|5|2|0|0|11|0|0|0|25|0|11	0	0	0.3	0.87
AIP1	TTHERM_00550810	XP_001009172.1	14|0	14	7	2	0|0|11|0|0|10|0|0|0|0|0|0|22|0|0|0|0|41|25|8|0|0|57|49|2|6|9|12|0|0|12|38|0|0|0|77|0|0	0	0	0.37	0.88
AIP1	TTHERM_01142730	XP_001030102.1	9|2	11	5.5	2	0|5|13|0|0|9|8|0|18|0|0|0|14|0|0|0|0|13|14|5|8|0|42|27|5|10|13|8|4|0|0|24|8|4|7|28|2|0	0	0	0.39	0.88
AIP1	TTHERM_00992730	XP_001030936.2	11|0	11	5.5	2	2|0|9|0|0|5|0|0|10|0|4|0|0|9|3|0|0|0|26|3|8|0|45|27|5|7|16|12|4|22|12|16|0|0|0|42|0|0	0	0	0.39	0.88
AIP1	TTHERM_00134940	XP_001019674.1	7|0	7	3.5	2	0|0|5|20|0|3|0|0|0|0|0|0|84|0|0|0|0|6|6|5|0|0|20|7|8|0|12|5|3|0|20|24|0|0|0|18|0|0	0	0	0.28	0.88
AIP1	TTHERM_00333210	XP_001017488.2	39|11	50	25	2	2|0|24|9|0|15|0|54|25|0|0|0|230|8|0|0|0|76|75|12|36|0|121|108|22|19|32|27|9|12|234|198|15|5|2|140|0|0	0	0	0.34	0.89
AIP1	TTHERM_00348510	XP_001023006.1	34|22	56	28	2	0|4|347|0|0|120|13|369|95|0|0|0|123|0|0|0|0|261|73|28|68|10|71|125|33|80|40|19|0|0|3|318|30|32|24|305|5|0	0	0	0.22	0.89
AIP1	TTHERM_00497880	XP_001027976.1	41|5	46	23	2	0|0|78|0|0|15|0|94|5|0|191|0|133|32|38|0|0|169|99|6|4|0|147|156|25|17|25|35|6|32|130|223|16|2|0|257|0|7	0	0	0.24	0.89
AIP1	TTHERM_00158520	XP_001009780.1	12|10	22	11	2	37|3|43|0|14|31|4|0|57|0|0|0|4|25|17|25|13|14|4|8|28|0|23|18|3|22|17|15|0|0|0|12|3|8|7|44|6|22	0	0	0.45	0.89
AIP1	TTHERM_00149798	XP_001470942.1	17|4	21	10.5	2	0|0|17|0|0|7|0|51|8|0|86|0|219|0|0|0|0|42|26|3|14|0|61|30|7|7|12|15|4|0|95|136|7|0|0|103|0|0	0	0	0.22	0.89
AIP1	TTHERM_00578640	XP_001022864.1	24|6	30	15	2	0|0|48|8|0|9|0|35|6|0|128|0|660|0|0|0|0|126|82|4|25|0|77|112|6|12|14|9|3|0|328|243|7|0|0|165|0|0	0	0	0.14	0.89
AIP1	TTHERM_01151500	XP_001030083.3	18|6	24	12	2	0|3|42|5|0|19|13|48|26|0|0|0|205|0|0|0|0|99|31|6|12|0|59|81|14|17|13|10|6|0|40|131|12|7|5|133|2|0	0	0	0.24	0.89
AIP1	TTHERM_00047480	XP_001014743.2	13|6	19	9.5	2	0|0|16|14|34|11|6|29|21|0|119|0|107|0|0|0|0|20|27|7|15|0|48|47|6|13|12|12|9|0|48|36|6|5|4|42|3|0	0	0	0.28	0.89
AIP1	TTHERM_00551160	XP_001009203.1	12|9	21	10.5	2	0|4|137|0|0|29|0|0|27|0|0|0|0|18|10|8|5|17|9|11|7|4|32|11|3|30|16|14|0|0|3|23|3|16|9|44|9|0	0	0	0.44	0.89
AIP1	TTHERM_00476670	XP_001017375.2	11|5	16	8	2	0|3|7|0|0|7|2|0|12|0|62|0|122|25|9|0|0|30|14|6|12|0|33|28|5|6|5|6|2|9|20|30|5|0|0|70|2|0	0	0	0.31	0.89
AIP1	TTHERM_01053000	XP_001012497.1	10|2	12	6	2	0|0|30|0|0|7|0|30|6|0|0|0|80|0|0|0|0|57|30|3|11|0|30|28|5|9|6|6|2|8|3|131|6|0|0|114|0|0	0	0	0.2	0.89
AIP1	TTHERM_00736480	XP_001011598.1	11|3	14	7	2	0|2|18|0|0|8|0|39|12|7|0|0|20|8|6|0|0|23|47|2|9|0|31|51|9|10|10|10|5|20|42|61|4|3|0|32|0|0	0	0	0.3	0.89
AIP1	TTHERM_01386050	XP_001009990.1	9|8	17	8.5	2	0|2|40|0|13|16|9|32|18|0|0|0|31|0|0|0|11|33|16|6|16|0|19|17|11|15|17|9|5|0|73|44|6|8|4|36|2|16	0	0	0.35	0.89
AIP1	TTHERM_00145010	XP_001011141.1	10|0	10	5	2	0|0|10|0|0|7|0|5|0|0|0|0|8|0|0|0|0|43|22|2|0|0|49|47|3|0|8|13|0|0|24|36|0|0|0|78|0|0	0	0	0.28	0.89
AIP1	TTHERM_00189170	XP_001016593.1	19|6	25	12.5	2	0|0|8|0|0|17|0|77|6|0|0|0|133|0|0|0|0|62|26|11|4|0|55|47|8|5|20|15|7|0|15|106|6|4|0|97|9|0	0	0	0.34	0.89
AIP1	TTHERM_01289110	XP_001029813.1	15|6	21	10.5	2	0|0|17|0|0|12|0|108|3|0|0|0|11|0|0|0|0|58|24|6|8|0|84|68|11|13|11|12|5|0|10|173|5|0|0|131|0|0	0	0	0.27	0.89
AIP1	TTHERM_00721150	XP_001031847.1	11|0	11	5.5	2	0|0|9|11|0|9|0|51|11|0|358|0|24|0|0|0|0|26|23|3|0|0|32|17|10|7|15|14|0|0|230|33|0|0|0|48|0|0	0	0	0.12	0.89
AIP1	TTHERM_00655820	XP_001032213.1	11|10	21	10.5	2	0|2|49|0|4|24|18|0|24|0|0|0|3|0|35|0|37|18|7|3|12|0|28|25|4|11|13|6|7|0|26|24|12|6|5|23|2|0	0	0	0.52	0.89
AIP1	TTHERM_00193740	XP_001017127.3	16|9	25	12.5	2	40|0|26|0|15|9|13|40|28|0|0|0|45|20|17|19|9|53|28|3|27|0|34|34|13|16|31|16|5|0|12|68|5|11|7|60|4|34	0	0	0.38	0.89
AIP1	TTHERM_00558620	XP_001022424.1	11|12	23	11.5	2	0|6|202|0|0|101|12|28|55|15|0|0|43|0|0|0|0|38|12|10|33|4|22|30|7|29|11|11|0|0|0|76|8|16|10|43|2|0	0	0	0.29	0.89
AIP1	TTHERM_00773330	XP_001031586.2	14|3	17	8.5	2	0|0|12|12|0|5|0|62|0|0|0|0|115|0|0|0|0|49|18|3|7|0|43|36|4|6|8|5|4|0|21|118|4|0|0|142|0|0	0	0	0.25	0.89
AIP1	TTHERM_00434070	XP_001011432.2	9|4	13	6.5	2	0|3|13|0|0|9|0|15|21|0|0|0|29|0|0|0|0|21|17|5|13|0|26|25|10|9|17|10|4|0|16|43|6|8|0|23|6|0	0	0	0.39	0.89
AIP1	TTHERM_00561680	XP_001010221.2	8|3	11	5.5	2	0|0|11|23|0|6|0|0|5|0|0|0|114|0|0|0|0|14|11|4|5|0|27|25|6|5|4|4|2|0|39|35|4|0|0|17|0|0	0	0	0.3	0.89
AIP1	TTHERM_00227270	XP_001014258.3	5|0	5	2.5	2	0|0|50|0|0|15|0|28|10|0|0|0|0|0|0|0|0|21|14|4|14|0|21|28|5|9|6|6|0|0|5|52|4|3|0|25|2|0	0	0	0.16	0.89
AIP1	TTHERM_00499420	XP_001022200.2	8|0	8	4	2	0|0|24|0|0|14|0|24|4|0|96|0|217|23|16|0|0|55|28|3|0|0|73|13|14|15|11|11|0|0|38|53|0|2|0|51|0|0	0	0	0.1	0.89
AIP1	TTHERM_00773350	XP_001031588.1	8|4	12	6	2	0|0|8|16|0|7|0|0|6|0|33|0|162|0|6|0|0|21|9|3|5|0|50|13|6|5|11|4|3|0|81|34|3|0|0|26|0|0	0	0	0.24	0.89
AIP1	TTHERM_00339810	XP_001017645.2	8|3	11	5.5	2	0|0|64|0|0|11|0|51|8|5|13|0|149|12|11|0|0|41|28|3|9|0|12|35|2|7|12|3|3|0|11|111|4|3|0|56|0|0	0	0	0.17	0.89
AIP1	TTHERM_00075670	XP_001015607.1	8|3	11	5.5	2	0|0|16|0|0|3|0|89|0|0|0|0|385|0|0|0|0|23|17|4|0|0|56|22|4|3|4|4|0|0|23|181|3|0|0|120|0|0	0	0	0.11	0.89
AIP1	TTHERM_00706300	XP_001010960.2	11|5	16	8	2	0|0|14|4|20|12|0|0|16|0|173|0|34|0|47|0|52|21|17|6|11|0|23|24|8|14|7|7|2|0|11|24|6|3|2|26|0|65	0	0	0.26	0.89
AIP1	TTHERM_00467660	XP_001025062.2	8|3	11	5.5	2	14|0|8|0|0|9|2|7|10|0|249|0|36|20|10|0|6|10|17|9|10|0|23|24|8|4|11|10|9|0|7|24|2|0|0|38|2|20	0	0	0.2	0.89
AIP1	TTHERM_00414440	XP_001007209.2	4|0	4	2	2	0|0|5|0|0|0|0|0|0|0|0|0|6|0|0|0|0|29|14|0|0|0|48|29|0|2|3|7|0|0|7|30|0|0|0|93|0|0	0	0	0.15	0.89
AIP1	TTHERM_00697490	XP_001025656.2	8|3	11	5.5	2	0|0|5|0|0|3|0|6|6|0|0|0|18|0|0|0|0|54|18|4|10|0|27|54|6|5|6|8|2|0|26|93|2|0|0|61|0|0	0	0	0.27	0.89
AIP1	TTHERM_01151600	XP_001030092.1	11|4	15	7.5	2	0|0|11|0|0|6|0|61|5|0|459|0|48|0|0|0|0|33|17|5|5|0|41|43|8|10|8|8|5|0|229|84|8|3|0|113|0|0	0	0	0.12	0.89
AIP1	TTHERM_00454080	XP_001013407.1	5|3	8	4	2	0|0|2|0|0|0|0|0|13|0|0|0|0|0|0|0|0|14|7|0|15|0|15|8|2|2|8|5|4|0|0|71|0|2|0|32|0|0	0	0	0.4	0.89
AIP1	TTHERM_00686220	XP_001025224.2	4|0	4	2	2	0|0|15|0|0|8|0|12|0|0|0|0|55|0|0|0|0|5|9|5|0|0|23|11|2|0|5|3|2|0|20|13|0|0|0|15|0|0	0	0	0.2	0.89
AIP1	TTHERM_00522980	XP_001014476.1	6|5	11	5.5	2	42|0|20|0|0|11|0|0|11|0|0|0|6|27|55|51|0|18|8|0|20|2|36|18|8|23|11|13|2|0|0|19|6|5|0|13|2|8	0	0	0.26	0.89
AIP1	TTHERM_00647339	XP_001471063.1	3|0	3	1.5	2	0|0|3|0|0|0|0|0|0|0|0|0|16|0|0|0|0|24|10|0|0|0|52|19|0|0|0|3|0|0|3|29|0|0|0|53|0|0	0	0	0.14	0.89
AIP1	TTHERM_00666540	XP_001020023.3	5|0	5	2.5	2	0|0|0|0|0|2|0|51|5|0|0|0|196|0|0|0|0|55|17|2|4|0|95|33|3|4|5|7|0|0|31|39|2|0|0|162|0|0	0	0	0.07	0.89
AIP1	TTHERM_00773340	XP_001031587.1	11|3	14	7	2	0|0|7|0|0|7|0|0|5|0|49|0|22|0|0|0|0|20|23|2|0|0|65|23|8|5|16|14|4|20|204|38|4|0|0|40|0|0	0	0	0.24	0.89
AIP1	TTHERM_00444510	XP_001023313.2	14|4	18	9	2	0|0|9|0|0|5|0|62|0|0|0|0|34|0|0|0|0|78|24|3|8|0|89|69|5|7|10|7|0|7|104|165|3|0|0|115|0|0	0	0	0.22	0.89
AIP1	TTHERM_00487140	XP_001032926.1	3|3	6	3	2	0|0|11|0|14|3|0|0|9|0|0|0|17|0|0|0|0|5|6|3|13|3|18|12|2|3|7|3|2|0|6|9|0|0|0|8|2|0	0	0	0.39	0.89
AIP1	TTHERM_00382350	XP_001015519.2	11|3	14	7	2	0|0|14|4|0|10|0|0|4|0|70|0|128|0|3|0|0|17|29|4|0|0|29|29|10|6|8|12|2|8|113|35|3|0|0|53|0|0	0	0	0.24	0.89
AIP1	TTHERM_00716240	XP_001031981.2	4|3	7	3.5	2	0|0|10|0|0|3|3|132|5|0|0|2|75|0|14|0|0|13|10|3|4|0|58|26|4|5|5|11|5|0|21|70|3|0|0|41|0|0	0	0	0.14	0.89
AIP1	TTHERM_00190950	XP_001016672.1	4|6	10	5	2	0|0|36|0|9|7|3|5|16|13|7|0|0|0|0|0|0|23|11|4|7|0|12|12|5|11|7|6|0|0|3|19|5|7|5|24|2|21	0	0	0.39	0.89
AIP1	TTHERM_01109770	XP_001030186.1	5|4	9	4.5	2	0|0|14|6|0|5|0|0|16|0|69|0|114|0|0|0|0|23|9|2|6|0|8|16|5|7|7|7|0|0|92|40|3|2|0|42|0|0	0	0	0.18	0.89
AIP1	TTHERM_00633360	XP_001010074.1	6|3	9	4.5	2	0|0|7|0|0|3|0|69|0|0|56|2|33|0|0|0|0|27|0|14|0|0|0|29|0|4|11|11|0|0|5|111|0|2|0|112|8|0	0	0	0.18	0.89
AIP1	TTHERM_01129660	XP_001026661.1	5|2	7	3.5	2	0|0|2|12|0|2|0|10|0|0|0|0|93|0|0|0|0|4|7|0|0|0|27|0|2|4|3|3|0|0|30|14|0|0|0|17|0|0	0	0	0.3	0.89
AIP1	TTHERM_00823670	XP_001031469.1	3|4	7	3.5	2	0|0|13|0|0|8|2|0|9|0|0|0|45|0|0|0|0|8|5|3|5|0|7|13|2|5|4|3|0|0|0|14|2|2|3|8|0|0	0	0	0.43	0.89
AIP1	TTHERM_01049200	XP_001025515.1	4|0	4	2	2	4|0|42|0|0|36|0|0|45|0|0|0|0|5|6|4|0|15|2|8|12|0|18|31|0|21|0|6|2|0|0|11|5|6|0|16|0|18	0	0	0.13	0.89
AIP1	TTHERM_00780960	XP_001026252.1	4|0	4	2	2	0|0|5|0|0|7|0|52|0|0|0|0|55|0|0|0|0|14|14|0|3|0|43|15|6|3|13|5|4|0|22|46|0|0|0|25|0|0	0	0	0.12	0.89
AIP1	TTHERM_00194530	XP_001017206.1	3|0	3	1.5	2	0|0|2|0|0|0|0|0|0|0|0|0|7|0|0|0|0|15|8|0|0|0|48|25|0|0|0|5|0|0|0|19|0|0|0|36|0|0	0	0	0.18	0.89
AIP1	TTHERM_00529860	XP_001032697.1	3|0	3	1.5	2	0|0|13|0|3|13|0|0|29|0|0|0|0|7|9|6|0|15|7|4|5|0|14|12|2|5|6|6|0|0|0|10|0|2|0|31|3|16	0	0	0.14	0.89
AIP1	TTHERM_00732640	XP_001023662.2	5|3	8	4	2	0|0|25|0|0|12|0|21|10|0|0|0|22|0|0|0|0|19|11|2|12|0|54|82|8|11|6|8|4|21|48|29|5|4|0|6|0|0	0	0	0.19	0.89
AIP1	TTHERM_00938820	XP_001031057.2	2|2	4	2	2	0|0|18|0|0|20|2|0|26|0|0|0|4|2|0|0|0|13|2|0|11|0|17|18|4|13|11|6|0|0|3|13|0|5|0|17|0|0	0	0	0.2	0.89
AIP1	TTHERM_00633150	XP_001010053.1	3|0	3	1.5	2	0|0|11|0|0|0|0|0|0|0|0|0|0|0|0|0|0|65|9|0|0|0|0|36|4|2|4|6|0|0|0|75|2|0|0|74|0|0	0	0	0.1	0.89
AIP1	TTHERM_00471090	XP_001032999.2	3|0	3	1.5	2	0|2|6|0|0|3|0|11|0|0|0|0|5|0|0|0|0|9|6|2|11|0|11|6|0|3|3|3|0|0|0|33|3|3|2|19|2|0	0	0	0.21	0.89
AIP1	TTHERM_00266390	XP_001015874.1	4|3	7	3.5	2	0|0|62|0|0|12|0|0|6|0|0|0|124|0|0|0|0|17|17|0|7|0|19|14|2|3|4|3|3|0|0|59|2|2|0|13|0|0	0	0	0.19	0.89
AIP1	TTHERM_00535740	XP_001023483.1	2|0	2	1	2	0|4|17|0|8|4|0|0|22|0|0|0|0|0|12|8|0|2|2|2|3|0|9|3|0|11|5|8|0|0|0|5|3|9|5|8|3|0	0	0	0.13	0.89
AIP1	TTHERM_00085180	XP_001012665.1	6|0	6	3	2	0|0|8|0|0|4|0|0|7|0|289|0|14|0|0|0|0|14|13|0|4|0|33|14|4|3|5|0|0|0|126|65|3|0|0|46|0|0	0	0	0.09	0.89
AIP1	TTHERM_00476640	XP_001017372.1	13|0	13	6.5	2	0|0|12|0|0|5|0|58|0|0|0|0|76|0|0|0|0|82|31|2|5|0|5|62|0|6|4|0|3|0|0|86|0|0|0|85|0|0	0	0	0.25	0.89
AIP1	TTHERM_00143660	XP_001011105.2	3|0	3	1.5	2	0|0|0|19|0|0|0|0|0|0|0|0|0|0|0|0|0|0|0|3|0|0|13|22|0|0|9|8|0|0|24|41|0|0|0|33|0|0	0	0	0.17	0.89
AIP1	TTHERM_00434040	XP_001011429.2	6|0	6	3	2	0|0|0|0|0|4|0|0|0|0|56|0|0|0|0|0|0|20|11|0|0|0|13|6|4|4|11|10|0|0|117|42|0|0|0|25|0|0	0	0	0.19	0.89
AIP1	TTHERM_00926980	XP_001031107.1	2|0	2	1	2	0|0|4|0|0|7|0|0|7|0|0|0|0|2|0|0|0|14|2|0|21|0|14|3|0|8|0|7|0|0|0|18|0|2|0|25|0|0	0	0	0.15	0.89
AIP1	TTHERM_00136120	XP_001019693.2	2|0	2	1	2	0|0|7|0|0|3|0|7|0|0|313|0|90|0|0|0|0|5|5|5|6|0|30|7|9|4|7|7|3|0|262|65|0|2|0|23|0|0	0	0	0.02	0.89
AIP1	TTHERM_01207720	XP_001021917.1	3|0	3	1.5	2	0|0|3|0|0|3|0|0|0|0|0|0|10|0|0|0|0|31|20|3|0|0|49|13|4|0|6|8|0|0|0|27|0|0|0|48|0|0	0	0	0.13	0.89
AIP1	TTHERM_00214830	XP_001007179.1	2|0	2	1	2	0|0|0|0|0|0|0|0|0|0|0|0|7|0|0|0|0|10|3|0|0|0|20|13|0|0|0|4|0|0|0|9|0|0|0|18|0|0	0	0	0.24	0.89
AIP1	TTHERM_00052310	XP_001014927.1	3|0	3	1.5	2	33|4|31|0|7|17|15|0|27|26|0|0|0|38|12|33|29|8|0|5|10|0|12|10|2|10|2|2|4|6|0|5|4|5|4|13|0|37	0	0	0.08	0.89
AIP1	TTHERM_00488340	XP_001016809.2	4|0	4	2	2	0|0|5|0|0|5|0|0|0|0|0|0|0|0|0|0|0|12|11|0|0|0|22|14|0|7|7|10|0|0|102|16|4|0|0|17|0|0	0	0	0.17	0.89
AIP1	TTHERM_00474970	XP_001023979.3	2|0	2	1	2	0|0|43|0|0|11|0|0|7|0|0|0|0|0|0|0|0|7|5|0|0|0|8|12|5|13|2|3|2|0|8|7|11|0|0|4|0|0	0	0	0.14	0.89
AIP1	TTHERM_00149630	XP_001021598.1	4|0	4	2	2	0|0|4|0|0|3|0|47|0|0|0|0|41|0|0|0|0|9|7|0|0|0|22|17|0|0|0|0|0|0|0|35|0|0|0|17|0|0	0	0	0.2	0.89
AIP1	TTHERM_00353280	XP_001023087.1	0|4	4	2	2	0|0|9|0|8|19|0|0|0|0|0|0|0|13|22|0|13|6|0|4|0|0|8|0|5|39|0|4|0|0|0|2|4|7|0|0|0|0	0	0	0.25	0.89
AIP1	TTHERM_00047080	XP_001014703.2	0|2	2	1	2	15|0|8|0|0|6|0|0|7|0|0|0|0|15|12|14|5|5|0|4|0|0|13|7|0|0|7|8|0|0|0|2|0|0|0|4|0|13	0	0	0.14	0.89

## Sheet: Table S5- HIR1
Bait	Locus Tag	PreyGene	Spec	SpecSum	AvgSpec	NumReplicates	ctrlCounts	AvgP	MaxP	FoldChange	BFDR	TGD annotation
HIRA	TTHERM_00046490	TTHERM_00046490	29|8	37	18.5	2	0|0|0|0|0|0|0|0|0|0|0|0|0|0|0|0|0|0|0|0|0|0|0|0|0|0|0|0|0|0|0|0|0|0	1	1	185	0	HIR1
HIRA	TTHERM_00052310	XP_001014927.1	32|66	98	49	2	33|31|0|7|17|15|0|27|0|0|0|38|12|33|29|8|0|5|10|0|12|10|2|10|2|2|4|6|0|5|4|5|4|37	0.53	0.98	4.53	0.15
HIRA	TTHERM_00387080	XP_001019311.1	6|0	6	3	2	0|0|0|0|0|0|0|0|0|0|0|0|0|0|0|0|0|0|0|0|0|0|0|0|0|0|0|0|0|0|0|0|0|0	0.5	1	30	0.19
HIRA	TTHERM_00502410	XP_001022295.3	6|0	6	3	2	0|0|0|0|0|0|0|0|0|0|0|0|0|0|0|0|0|0|0|0|0|0|0|0|0|0|0|0|0|0|0|0|0|0	0.5	1	30	0.19
HIRA	TTHERM_00715730	XP_001031932.1	4|0	4	2	2	0|0|0|0|2|0|0|0|0|0|0|0|0|0|0|0|0|0|0|0|0|0|0|0|0|0|0|0|0|0|0|0|0|0	0.5	1	20	0.2
HIRA	TTHERM_00138080	XP_001019790.1	22|0	22	11	2	2|4|0|0|4|0|0|0|0|0|0|4|4|0|0|3|5|0|0|0|7|0|0|3|0|3|0|0|4|6|0|2|0|0	0.5	1	7.33	0.21
HIRA	TTHERM_00923210	XP_001021201.1	3|0	3	1.5	2	0|0|0|0|0|0|0|0|0|0|0|0|0|0|0|0|0|0|0|0|0|0|0|0|0|0|0|0|0|0|0|0|0|0	0.5	0.99	15	0.24
HIRA	TTHERM_00992760	XP_001030939.1	18|0	18	9	2	0|16|0|0|0|0|0|0|0|0|0|0|0|0|0|0|0|0|0|0|0|0|0|0|2|4|0|0|0|0|0|0|0|0	0.5	0.99	13.91	0.26
HIRA	TTHERM_00316510	XP_001021343.1	4|0	4	2	2	0|3|0|0|0|0|0|0|0|0|0|0|0|0|0|0|0|0|0|0|0|0|0|0|0|0|0|0|0|0|0|0|0|0	0.5	0.99	20	0.26
HIRA	TTHERM_00106940	XP_001012338.1	6|0	6	3	2	0|0|0|0|0|0|0|0|0|0|0|3|0|0|0|0|0|0|0|0|0|0|0|4|0|0|0|0|0|0|0|0|0|0	0.49	0.99	14.57	0.27
HIRA	TTHERM_00535260	XP_001023435.2	22|0	22	11	2	0|0|0|0|12|0|0|5|0|0|0|18|3|0|0|4|0|0|0|0|0|3|0|0|0|3|0|0|0|6|0|0|0|0	0.49	0.99	6.93	0.28
HIRA	TTHERM_00558620	XP_001022424.1	0|123	123	61.5	2	0|202|0|0|101|12|28|55|0|0|43|0|0|0|0|38|12|10|33|4|22|30|7|29|11|11|0|0|0|76|8|16|10|0	0.49	0.97	2.76	0.3
HIRA	TTHERM_00349050	XP_001023060.1	2|0	2	1	2	0|0|0|0|0|0|0|0|0|0|0|0|0|0|0|0|0|0|0|0|0|0|0|0|0|0|0|0|0|0|0|0|0|0	0.48	0.97	10	0.33
HIRA	TTHERM_00384670	XP_001019268.1	2|0	2	1	2	0|0|0|0|0|0|0|0|0|0|0|0|0|0|0|0|0|0|0|0|0|0|0|0|0|0|0|0|0|0|0|0|0|0	0.48	0.97	10	0.33
HIRA	TTHERM_00185629	TTHERM_00185629	2|0	2	1	2	0|0|0|0|0|0|0|0|0|0|0|0|0|0|0|0|0|0|0|0|0|0|0|0|0|0|0|0|0|0|0|0|0|0	0.48	0.97	10	0.33
HIRA	TTHERM_00030180	TTHERM_00030180	2|0	2	1	2	0|0|0|0|0|0|0|0|0|0|0|0|0|0|0|0|0|0|0|0|0|0|0|0|0|0|0|0|0|0|0|0|0|0	0.48	0.97	10	0.33
HIRA	TTHERM_00002590	TTHERM_00002590	2|0	2	1	2	0|0|0|0|0|0|0|0|0|0|0|0|0|0|0|0|0|0|0|0|0|0|0|0|0|0|0|0|0|0|0|0|0|0	0.48	0.97	10	0.33
HIRA	TTHERM_00095410	XP_001012092.1	2|0	2	1	2	0|0|0|0|0|0|0|0|0|0|0|0|0|0|0|0|0|0|0|0|0|0|0|0|0|0|0|0|0|0|0|0|0|0	0.48	0.97	10	0.33
HIRA	TTHERM_00732640	XP_001023662.2	35|59	94	47	2	0|25|0|0|12|0|21|10|4|0|22|0|0|0|0|19|11|2|12|0|54|82|8|11|6|8|4|21|48|29|5|4|0|7	0.48	0.94	3.76	0.37
HIRA	TTHERM_00446280	XP_001023391.2	6|0	6	3	2	0|0|0|0|0|0|0|0|0|0|0|5|0|0|0|0|2|0|0|0|6|0|0|0|0|0|0|11|0|0|0|0|0|0	0.46	0.93	4.25	0.38
HIRA	TTHERM_00691890	XP_001032154.1	4|0	4	2	2	0|4|0|0|7|0|0|0|0|0|0|0|0|0|0|0|0|0|0|0|2|2|0|0|0|0|0|0|0|2|0|0|0|0	0.45	0.89	4	0.39
HIRA	TTHERM_00122290	XP_001010825.2	7|0	7	3.5	2	0|7|0|4|5|0|0|7|0|0|0|0|0|0|0|0|0|0|0|0|0|4|0|4|2|0|0|0|0|3|0|3|0|6	0.43	0.86	2.64	0.42
HIRA	TTHERM_00382330	XP_001015517.2	12|0	12	6	2	5|10|0|0|13|0|0|17|0|0|0|9|3|8|0|0|0|0|4|0|2|0|0|5|0|0|0|0|0|4|0|9|2|9	0.41	0.82	2.04	0.43
HIRA	TTHERM_00469100	XP_001025106.1	2|0	2	1	2	0|4|0|0|3|0|0|0|0|0|0|0|0|0|0|3|0|0|0|0|0|0|0|0|0|0|0|0|0|0|0|0|0|0	0.41	0.82	3.4	0.43
HIRA	TTHERM_00823670	XP_001031469.1	0|18	18	9	2	0|13|0|0|8|2|0|9|0|0|45|0|0|0|0|8|5|3|5|0|7|13|2|5|4|3|2|0|0|14|2|2|3|0	0.41	0.82	1.97	0.43
HIRA	TTHERM_00713470	XP_001025898.2	10|0	10	5	2	7|7|0|2|6|0|0|7|0|0|0|4|3|11|0|0|2|0|8|0|3|0|0|5|3|0|3|0|0|3|0|4|0|10	0.39	0.78	1.93	0.45
HIRA	TTHERM_00561490	XP_001010203.1	8|0	8	4	2	0|0|0|0|0|0|0|0|0|0|7|6|0|0|0|13|6|0|0|0|14|11|0|0|0|0|0|0|0|25|0|0|0|0	0.36	0.71	1.66	0.46
HIRA	TTHERM_00571860	XP_001027692.2	5|0	5	2.5	2	0|5|0|0|4|5|0|8|0|0|0|9|0|0|0|0|0|2|4|0|0|3|0|0|2|2|0|0|0|4|0|0|0|0	0.34	0.69	1.77	0.47
HIRA	TTHERM_00929450	XP_001025708.1	2|0	2	1	2	0|0|0|0|5|0|0|0|0|0|0|0|0|0|0|6|0|0|3|0|0|0|0|0|0|0|0|0|0|11|0|0|0|0	0.31	0.62	1.36	0.48
HIRA	TTHERM_00943010	XP_001031042.1	12|0	12	6	2	0|5|0|0|8|0|0|15|0|0|3|9|5|9|0|15|4|5|2|0|13|12|0|5|0|5|2|0|0|11|0|2|0|11	0.18	0.37	1.45	0.5
HIRA	TTHERM_00194540	XP_001017207.1	8|0	8	4	2	5|39|0|0|14|0|0|25|0|0|0|0|7|0|0|5|0|0|0|0|8|3|2|7|0|5|0|0|0|0|0|3|2|0	0.07	0.13	1.09	0.53
HIRA	TTHERM_00836690	XP_001025242.2	7|0	7	3.5	2	0|12|0|0|12|0|0|12|0|0|0|9|4|6|0|3|0|2|7|0|12|0|0|5|0|4|0|0|0|3|2|8|0|0	0.1	0.21	1.18	0.53
HIRA	TTHERM_00266390	XP_001015874.1	0|32	32	16	2	0|62|0|0|12|0|0|6|0|0|124|0|0|0|0|17|17|0|7|0|19|14|2|3|4|3|3|0|0|59|2|2|0|0	0.09	0.18	1.53	0.53
HIRA	TTHERM_00992730	XP_001030936.2	19|0	19	9.5	2	2|9|0|0|5|0|0|10|4|0|0|9|3|0|0|0|26|3|8|0|45|27|5|7|16|12|4|22|12|16|0|2|0|0	0.03	0.06	1.31	0.55
HIRA	TTHERM_00353280	XP_001023087.1	9|2	11	5.5	2	0|9|0|8|19|0|0|0|0|0|0|13|22|0|13|6|0|4|0|0|8|0|5|39|0|4|0|0|0|2|4|7|0|0	0.01	0.01	1.15	0.57
HIRA	TTHERM_00338210	XP_001017585.2	2|0	2	1	2	0|3|0|0|2|0|0|3|0|0|0|0|0|0|0|7|5|0|6|0|8|8|2|2|6|4|2|0|0|6|0|0|0|0	0.01	0.02	0.53	0.57
HIRA	TTHERM_00094210	XP_001012875.2	4|0	4	2	2	0|7|0|13|5|16|0|26|0|0|0|0|17|5|14|0|0|0|0|0|0|0|0|9|0|0|0|0|0|0|4|2|0|9	0	0	0.54	0.6
HIRA	TTHERM_00549610	XP_976709.1	0|5	5	2.5	2	7|4|0|0|6|7|0|6|0|0|0|0|20|30|22|0|0|0|0|0|0|0|0|13|0|0|0|0|0|0|0|7|0|15	0	0	0.62	0.6
HIRA	TTHERM_01075780	XP_001030557.1	5|16	21	10.5	2	0|27|0|14|21|29|0|60|0|0|0|0|27|8|26|0|0|0|0|0|0|3|0|51|0|0|0|0|0|0|14|9|5|25	0	0	1.12	0.61
HIRA	TTHERM_00158520	XP_001009780.1	0|32	32	16	2	37|43|0|14|31|4|0|57|0|0|4|25|17|25|13|14|4|8|28|0|23|18|3|22|17|15|0|0|0|12|3|8|7|22	0	0	1.15	0.61
HIRA	TTHERM_01049200	XP_001025515.1	8|12	20	10	2	4|42|0|0|36|0|0|45|0|0|0|5|6|4|0|15|2|8|12|0|18|31|0|21|0|6|2|0|0|11|5|6|0|18	0	0	1.14	0.62
HIRA	TTHERM_01151500	XP_001030083.3	0|72	72	36	2	0|42|5|0|19|13|48|26|0|0|205|0|0|0|0|99|31|6|12|0|59|81|14|17|13|10|6|0|40|131|12|7|5|0	0	0	1.36	0.62
HIRA	TTHERM_00052160	XP_001014912.2	27|12	39	19.5	2	92|30|0|24|47|31|0|61|0|0|0|19|49|42|63|0|0|0|0|0|0|0|0|26|0|0|0|0|0|0|15|2|10|80	0	0	1.12	0.63
HIRA	TTHERM_00551160	XP_001009203.1	16|24	40	20	2	2|137|0|0|29|0|0|27|0|0|0|18|10|8|5|17|9|11|7|4|32|11|3|30|16|14|0|0|3|23|3|16|9|3	0	0	1.52	0.63
HIRA	TTHERM_00384910	XP_001019292.1	0|32	32	16	2	0|102|0|40|58|8|12|55|0|0|0|2|39|24|41|0|0|0|5|0|0|2|0|92|0|0|0|0|0|0|29|13|10|58	0	0	0.92	0.63
HIRA	TTHERM_01386050	XP_001009990.1	0|24	24	12	2	0|40|0|13|16|9|32|18|0|0|31|0|0|0|11|33|16|6|16|0|19|17|11|15|17|9|5|0|73|44|6|8|4|16	0	0	0.84	0.63
HIRA	TTHERM_00348510	XP_001023006.1	0|190	190	95	2	0|347|0|0|120|13|369|95|0|0|123|0|0|0|0|261|73|28|68|10|71|125|33|80|40|19|2|0|3|318|30|32|24|0	0	0	1.41	0.64
HIRA	TTHERM_00047550	XP_001014750.1	29|23	52	26	2	78|107|0|50|60|65|0|130|0|2|0|43|81|86|77|4|0|0|0|0|0|8|2|155|0|0|0|0|0|0|53|34|20|49	0	0	0.8	0.66
HIRA	TTHERM_00333210	XP_001017488.2	4|6	10	5	2	2|24|9|0|15|0|54|25|0|0|230|8|0|0|0|76|75|12|36|0|121|108|22|19|32|27|9|12|234|198|15|5|2|0	0	0	0.12	0.66
HIRA	TTHERM_00773340	XP_001031587.1	11|0	11	5.5	2	0|7|2|0|7|0|0|5|49|0|22|0|3|0|0|20|23|2|0|0|65|23|8|5|16|14|4|20|204|38|4|0|0|0	0	0	0.35	0.66
HIRA	TTHERM_00497880	XP_001027976.1	26|10	36	18	2	0|78|0|0|15|0|94|5|191|0|133|32|38|0|0|169|99|6|4|0|147|156|25|17|25|35|6|32|130|223|16|2|0|7	0	0	0.36	0.66
HIRA	TTHERM_00773350	XP_001031588.1	11|0	11	5.5	2	0|8|16|0|7|0|0|6|33|0|162|0|6|0|0|21|9|3|5|0|50|13|6|5|11|4|3|0|81|34|3|0|0|0	0	0	0.38	0.66
HIRA	TTHERM_01053000	XP_001012497.1	6|0	6	3	2	0|30|0|0|7|0|30|6|0|0|80|0|0|0|0|57|30|3|11|0|30|28|5|9|6|6|2|8|3|131|6|0|0|0	0	0	0.21	0.66
HIRA	TTHERM_00636970	XP_001032358.2	2|0	2	1	2	0|21|0|0|7|0|0|6|0|0|58|0|0|0|0|2|6|0|5|0|11|3|2|8|0|3|3|0|9|6|0|3|0|0	0	0	0.22	0.66
HIRA	TTHERM_00633360	XP_001010074.1	2|0	2	1	2	0|7|0|0|3|0|69|0|56|2|33|0|0|0|0|27|0|14|0|0|0|29|0|4|11|11|0|2|5|111|0|2|0|0	0	0	0.09	0.66
HIRA	TTHERM_00538940	XP_001007918.1	2|0	2	1	2	0|2|0|0|14|0|0|34|0|0|0|0|0|0|2|0|0|0|0|0|0|0|0|22|0|0|0|0|0|0|0|3|0|0	0	0	0.44	0.66
HIRA	TTHERM_00467660	XP_001025062.2	11|0	11	5.5	2	14|8|0|0|9|2|7|10|249|0|36|20|10|0|6|10|17|9|10|0|23|24|8|4|11|10|9|0|7|24|2|0|0|20	0	0	0.33	0.66
HIRA	TTHERM_00736480	XP_001011598.1	12|4	16	8	2	0|18|0|0|8|0|39|12|0|0|20|8|6|0|3|23|47|2|9|0|31|51|9|10|10|10|5|20|42|61|4|3|0|0	0	0	0.6	0.66
HIRA	TTHERM_00066830	XP_001007721.1	6|0	6	3	2	0|21|0|41|0|36|0|13|0|0|0|0|8|9|46|0|0|0|0|0|0|0|0|159|0|0|0|0|0|0|0|12|0|16	0	0	0.28	0.66
HIRA	TTHERM_00499420	XP_001022200.2	3|0	3	1.5	2	0|24|0|0|14|0|24|4|96|0|217|23|16|0|0|55|28|3|0|0|73|13|14|15|11|11|0|0|38|53|0|2|0|0	0	0	0.07	0.66
HIRA	TTHERM_00492850	XP_001023177.1	0|6	6	3	2	0|39|0|15|21|16|0|48|0|0|0|7|10|14|8|0|0|0|0|0|15|0|4|6|0|0|0|0|0|0|0|0|0|3	0	0	0.5	0.66
HIRA	TTHERM_00339810	XP_001017645.2	0|15	15	7.5	2	0|64|0|0|11|0|51|8|13|0|149|12|11|0|0|41|28|3|9|0|12|35|2|7|12|3|3|0|11|111|4|3|0|0	0	0	0.42	0.66
HIRA	TTHERM_00075670	XP_001015607.1	0|10	10	5	2	0|16|0|0|3|0|89|0|0|0|385|0|0|0|0|23|17|4|0|0|56|22|4|3|4|4|0|0|23|181|3|0|0|0	0	0	0.2	0.66
HIRA	TTHERM_00577240	XP_001009414.2	0|3	3	1.5	2	0|7|0|0|2|0|0|0|0|0|22|0|0|0|0|3|10|0|0|0|13|0|5|5|0|0|0|0|0|51|2|0|0|0	0	0	0.42	0.66
HIRA	TTHERM_00802450	XP_001012392.2	0|2	2	1	2	0|8|0|0|4|0|0|6|0|0|0|11|0|0|0|3|0|2|11|0|3|0|0|5|0|0|0|0|0|3|2|6|0|18	0	0	0.41	0.66
HIRA	TTHERM_00193740	XP_001017127.3	0|8	8	4	2	40|26|0|15|9|13|40|28|0|0|45|20|17|19|9|53|28|3|27|0|34|34|13|16|31|16|5|0|12|68|5|11|7|34	0	0	0.2	0.66
HIRA	TTHERM_00434070	XP_001011432.2	0|6	6	3	2	0|13|0|0|9|0|15|21|0|0|29|0|0|0|0|21|17|5|13|0|26|25|10|9|17|10|4|0|16|43|6|8|0|0	0	0	0.32	0.66
HIRA	TTHERM_00444510	XP_001023313.2	0|2	2	1	2	0|9|0|0|5|0|62|0|0|0|34|0|0|0|0|78|24|3|8|0|89|69|5|7|10|7|2|7|104|165|3|0|0|0	0	0	0.05	0.66
HIRA	TTHERM_01289110	XP_001029813.1	0|3	3	1.5	2	0|17|0|0|12|0|108|3|0|0|11|0|0|0|0|58|24|6|8|0|84|68|11|13|11|12|5|0|10|173|5|0|0|0	0	0	0.08	0.66

## Sheet: Table S6-CAC2
Bait	Locus tag	PreyGene	Spec	SpecSum	AvgSpec	NumReplicates	ctrlCounts	AvgP	MaxP	FoldChange	BFDR	TGD annotation
CAC2	TTHERM_00309890	XP_001021065.1	173|104	277	138.5	2	0|0|0|0|0|0|0|0|0|0|0|0|0|0|0|0|0|0|0|0|0|0|0|0|0|0|0|0|0|0|0|0|0|0	1	1	1385	0	Cac1
CAC2	TTHERM_00688660	XP_001026968.2	111|107	218	109	2	0|0|0|0|0|0|0|0|0|0|0|0|0|0|0|0|0|0|0|0|0|0|0|0|0|0|0|0|0|0|0|0|0|0	1	1	1090	0	RebL1
CAC2	TTHERM_00219420	XP_001020614.1	93|87	180	90	2	0|0|0|0|0|0|0|0|0|0|0|0|0|0|0|0|0|0|0|0|0|0|0|5|0|0|0|0|0|0|0|0|0|0	1	1	612	0	Cac2
CAC2	TTHERM_01345800	XP_001029698.2	14|21	35	17.5	2	0|0|0|0|0|0|0|0|0|0|0|0|0|0|0|0|0|0|0|0|0|0|0|0|0|0|0|0|0|0|0|0|0|0	1	1	175	0	Casein kinase II subunit (CSKA-1)
CAC2	TTHERM_00016360	XP_001008415.2	9|2	11	5.5	2	0|3|0|0|2|0|0|0|0|0|0|0|0|0|0|0|0|0|0|0|0|0|0|0|0|0|0|0|0|0|0|0|0|0	0.97	1	37.4	0	BBC53
CAC2	TTHERM_01000180	XP_001027467.2	10|10	20	10	2	0|0|0|0|0|0|0|0|0|0|0|0|0|0|0|0|0|0|0|0|0|0|0|0|0|0|0|0|0|0|0|0|0|0	1	1	100	0	Casein kinase II subunit (CSKA-2)
CAC2	TTHERM_00780530	XP_001026209.1	13|24	37	18.5	2	0|2|0|0|0|0|0|0|0|0|0|0|0|0|0|0|0|0|0|0|0|0|2|0|0|0|0|0|0|0|0|0|0|0	1	1	157.25	0	Casein kinase II subunit (CSKB-1)
CAC2	TTHERM_00551090	XP_001009196.2	3|4	7	3.5	2	0|0|0|0|0|0|0|0|0|0|2|0|0|0|0|2|0|0|0|0|0|0|0|0|0|0|0|0|0|3|0|0|0|0	0.96	0.97	17	0	RPT6
CAC2	TTHERM_00267990	XP_001015934.1	3|2	5	2.5	2	0|3|0|0|3|0|0|0|0|0|0|0|0|0|0|0|0|0|0|0|0|0|0|0|0|0|0|0|0|0|0|0|0|0	0.94	0.96	14.17	0.01	RPN8
CAC2	TTHERM_00578940	XP_001022895.2	3|3	6	3	2	0|0|0|0|2|0|0|0|0|0|0|0|3|0|0|0|0|0|0|0|0|0|0|0|0|0|0|0|0|0|0|2|0|0	0.94	0.94	14.57	0.01	RPN5
CAC2	TTHERM_00191800	XP_001016756.1	15|3	18	9	2	0|4|0|0|0|0|0|0|0|0|0|4|0|2|0|2|0|0|0|2|0|0|0|0|0|0|0|0|0|0|0|0|0|0	0.92	1	21.86	0.02
CAC2	TTHERM_00446090	XP_001023373.2	4|4	8	4	2	0|4|0|0|6|0|0|0|0|0|0|0|0|0|0|0|0|0|0|0|0|0|0|4|0|0|0|0|0|0|0|0|0|0	0.92	0.92	9.71	0.02
CAC2	TTHERM_00691890	XP_001032154.1	4|5	9	4.5	2	0|4|0|0|7|0|0|0|0|0|0|0|0|0|0|0|0|0|0|0|2|2|0|0|0|0|0|0|0|2|0|0|0|0	0.91	0.93	9	0.03
CAC2	TTHERM_00136360	XP_001019717.1	5|5	10	5	2	0|3|0|0|2|0|0|6|0|0|0|0|0|0|0|5|0|0|0|0|0|2|0|0|0|0|0|0|0|3|0|0|0|0	0.9	0.9	8.1	0.03
CAC2	TTHERM_00773610	XP_001031614.2	6|4	10	5	2	0|0|0|0|0|0|0|6|0|0|0|0|0|0|0|2|0|3|0|0|2|3|0|0|0|2|0|0|0|3|0|0|0|0	0.89	0.94	8.1	0.04
CAC2	TTHERM_00363210	XP_001007432.1	5|3	8	4	2	0|2|0|0|2|0|0|4|0|0|0|0|0|0|0|0|0|0|0|0|0|0|0|4|0|0|0|0|0|0|0|2|0|0	0.9	0.95	9.71	0.04
CAC2	TTHERM_00471950	XP_001033079.3	6|5	11	5.5	2	0|0|0|0|0|0|0|0|0|0|0|0|0|0|0|5|0|0|4|0|8|5|0|0|2|5|0|0|0|2|0|0|0|0	0.86	0.88	6.03	0.05
CAC2	TTHERM_01014660	XP_001030812.2	2|4	6	3	2	0|3|0|0|2|0|0|0|0|0|0|0|0|0|0|6|0|0|0|0|0|2|0|0|0|0|0|0|0|0|0|0|0|0	0.85	0.93	7.85	0.05
CAC2	TTHERM_00339610	XP_001017625.1	8|6	14	7	2	0|13|0|0|12|0|0|5|0|0|0|0|0|0|0|7|0|0|0|0|0|3|0|5|6|0|0|0|0|0|0|0|0|0	0.83	0.87	4.67	0.06
CAC2	TTHERM_00279670	XP_001018127.2	3|4	7	3.5	2	0|5|0|0|6|0|0|0|0|0|0|0|0|0|0|5|0|0|0|0|0|0|0|0|0|0|0|0|0|3|0|0|0|0	0.84	0.88	6.26	0.06
CAC2	TTHERM_00079270	XP_001015768.1	4|5	9	4.5	2	0|9|0|0|2|0|0|13|0|0|0|0|0|0|0|0|0|0|3|0|0|2|0|4|0|0|0|0|0|2|0|0|0|0	0.8	0.83	4.37	0.07
CAC2	TTHERM_00051730	XP_001014870.1	5|4	9	4.5	2	0|0|0|0|2|0|0|0|0|0|0|0|0|3|0|2|0|0|0|0|9|0|0|0|6|3|0|0|0|3|0|0|0|0	0.82	0.86	5.46	0.07
CAC2	TTHERM_00221140	XP_001020686.1	5|7	12	6	2	0|9|0|0|6|0|0|3|0|0|0|0|0|0|0|4|0|0|0|0|3|7|0|8|0|3|0|0|0|0|0|2|0|0	0.79	0.85	4.53	0.08
CAC2	TTHERM_00579060	XP_001022907.1	3|6	9	4.5	2	0|7|0|0|7|0|0|13|0|0|0|0|0|0|0|2|0|0|0|0|0|4|0|0|0|0|0|0|0|0|0|0|0|0	0.78	0.89	4.64	0.08
CAC2	TTHERM_00725970	XP_001027120.2	7|4	11	5.5	2	0|13|0|0|0|0|0|2|0|0|0|0|6|0|0|10|0|4|0|0|0|3|0|4|0|0|0|0|0|0|0|0|0|0	0.78	0.87	4.45	0.09
CAC2	TTHERM_00532090	XP_001024332.1	2|2	4	2	2	0|3|0|0|0|0|0|2|0|0|0|0|0|0|0|0|0|0|2|0|0|0|0|2|2|0|0|0|0|0|0|0|0|0	0.77	0.77	6.18	0.09
CAC2	TTHERM_00122290	XP_001010825.2	5|5	10	5	2	0|7|0|4|5|0|0|7|0|0|0|0|0|0|0|0|0|0|0|0|0|4|0|4|2|0|0|0|0|3|0|3|0|6	0.72	0.72	3.78	0.1
CAC2	TTHERM_00849320	XP_001019234.1	5|2	7	3.5	2	0|3|0|0|2|0|0|3|0|0|0|0|0|0|0|0|0|0|7|0|0|0|0|4|0|2|0|0|0|2|0|0|0|0	0.73	0.89	5.17	0.1
CAC2	TTHERM_00530750	XP_001032780.3	2|3	5	2.5	2	0|6|0|0|3|0|0|0|0|0|0|0|0|0|0|0|0|2|2|0|0|0|0|0|0|0|0|0|0|0|10|3|0|0	0.66	0.74	3.27	0.11
CAC2	TTHERM_00059330	XP_001007665.1	9|8	17	8.5	2	0|9|0|0|4|0|0|28|0|0|0|0|0|0|0|11|0|0|5|0|9|0|0|4|6|5|0|0|0|8|0|2|0|0	0.64	0.7	3.18	0.12
CAC2	TTHERM_00105110	XP_001012263.1	30|13	43	21.5	2	0|10|0|13|11|12|0|23|0|0|0|10|14|4|18|4|0|0|5|0|7|3|0|10|4|3|0|0|0|5|2|4|0|4	0.58	0.97	4.4	0.13
CAC2	TTHERM_00275740	XP_001016015.1	13|9	22	11	2	0|23|0|0|7|3|0|17|0|0|0|2|8|16|0|7|0|0|3|0|0|6|0|7|0|2|0|0|0|8|0|3|0|0	0.6	0.81	3.34	0.13
CAC2	TTHERM_00537300	XP_001023540.1	4|5	9	4.5	2	0|6|0|0|5|0|0|6|0|0|0|0|0|0|0|2|3|2|5|0|6|4|0|3|2|0|0|0|0|4|0|0|2|0	0.55	0.64	3.06	0.14
CAC2	TTHERM_00339640	XP_001017628.2	9|5	14	7	2	0|11|0|0|11|0|0|15|0|0|0|0|0|0|0|5|3|0|8|0|4|7|0|7|0|0|0|0|0|5|0|2|0|0	0.51	0.79	3.05	0.16
CAC2	TTHERM_00529860	XP_001032697.1	23|14	37	18.5	2	0|13|0|3|13|0|0|29|0|0|0|7|9|6|0|15|7|4|5|0|14|12|2|5|6|6|0|0|0|10|0|2|0|16	0.5	0.88	3.42	0.17
CAC2	TTHERM_00442880	XP_001033201.1	3|4	7	3.5	2	0|5|0|0|0|0|0|5|0|0|0|0|0|0|0|4|2|3|0|0|0|0|0|2|6|0|0|0|4|2|0|0|0|11	0.5	0.61	2.7	0.18
CAC2	TTHERM_00989450	XP_001022449.1	17|0	17	8.5	2	0|0|0|4|0|7|0|0|0|0|0|0|0|0|0|0|0|0|0|0|0|0|0|0|0|0|0|0|0|0|0|2|0|0	0.5	1	22.23	0.22
CAC2	TTHERM_00133690	XP_001019648.1	3|0	3	1.5	2	0|0|0|0|0|0|0|0|0|0|0|0|0|0|0|0|0|0|0|0|2|0|0|0|0|0|0|0|0|0|0|0|0|0	0.5	1	15	0.22
CAC2	TTHERM_00283850	XP_001018241.2	3|0	3	1.5	2	0|2|0|0|0|0|0|0|0|0|0|0|0|0|0|0|0|0|0|0|0|0|0|0|0|0|0|0|0|0|0|0|0|0	0.5	1	15	0.22
CAC2	TTHERM_00475080	XP_001023990.1	3|0	3	1.5	2	0|0|0|0|0|0|0|0|0|0|0|0|0|0|0|0|0|0|0|0|0|0|0|0|0|0|0|0|0|0|0|0|0|0	0.5	0.99	15	0.24
CAC2	TTHERM_00790840	TTHERM_00790840	0|3	3	1.5	2	0|0|0|0|0|0|0|0|0|0|0|0|0|0|0|0|0|0|0|0|0|0|0|0|0|0|0|0|0|0|0|0|0|0	0.5	0.99	15	0.24
CAC2	TTHERM_00326950	TTHERM_00326950	0|3	3	1.5	2	0|0|0|0|0|0|0|0|0|0|0|0|0|0|0|0|0|0|0|0|0|0|0|0|0|0|0|0|0|0|0|0|0|0	0.5	0.99	15	0.24
CAC2	TTHERM_00529790	XP_001032690.1	4|0	4	2	2	0|4|0|0|0|0|0|0|0|0|0|0|0|0|0|0|0|0|0|0|0|0|0|0|0|0|0|0|0|0|0|0|0|0	0.49	0.99	17	0.27
CAC2	TTHERM_00058610	XP_001007594.1	7|0	7	3.5	2	0|0|0|0|0|0|0|0|0|0|0|0|0|0|0|0|0|0|0|0|0|0|0|4|0|0|0|0|0|0|6|0|0|0	0.49	0.99	11.9	0.28
CAC2	TTHERM_00243730	XP_001023703.2	24|0	24	12	2	0|17|0|0|4|26|0|15|0|0|0|0|0|0|0|0|0|0|0|0|0|0|0|0|0|0|0|0|0|0|0|0|0|0	0.49	0.98	6.58	0.29
CAC2	TTHERM_00582280	XP_001018967.1	18|0	18	9	2	0|4|0|0|6|0|0|4|0|0|0|0|8|13|0|0|0|0|0|0|0|0|0|13|0|0|0|0|0|0|0|0|0|0	0.49	0.98	6.38	0.29
CAC2	TTHERM_00918500	XP_001027842.1	3|0	3	1.5	2	0|0|0|0|2|0|0|2|0|0|0|0|0|0|0|0|0|0|0|0|0|0|0|0|0|0|0|0|0|0|0|0|0|0	0.49	0.98	12.75	0.29
CAC2	TTHERM_00469100	XP_001025106.1	0|5	5	2.5	2	0|4|0|0|3|0|0|0|0|0|0|0|0|0|0|3|0|0|0|0|0|0|0|0|0|0|0|0|0|0|0|0|0|0	0.49	0.97	8.5	0.3
CAC2	TTHERM_00668060	XP_001020075.1	0|4	4	2	2	0|4|0|0|2|0|0|0|0|0|0|0|0|0|0|0|0|0|0|0|0|0|0|0|0|0|0|0|0|0|0|0|0|0	0.49	0.98	11.33	0.3
CAC2	TTHERM_00502380	XP_001022292.2	10|3	13	6.5	2	0|7|0|0|8|4|0|8|0|0|0|0|4|0|0|0|0|0|14|0|0|0|0|2|3|3|0|0|0|2|0|5|0|5	0.48	0.88	3.4	0.31
CAC2	TTHERM_00670500	XP_001026371.1	2|0	2	1	2	0|0|0|0|0|0|0|2|0|0|0|0|0|0|0|0|0|0|0|0|0|0|0|0|0|0|0|0|0|0|0|0|0|0	0.48	0.97	10	0.31
CAC2	TepyoMp14	ymf60	0|2	2	1	2	0|0|0|0|0|0|0|0|0|0|0|0|0|0|0|2|0|0|0|0|0|0|0|0|0|0|0|0|0|0|0|0|0|0	0.48	0.97	10	0.31
CAC2	TTHERM_00456860	XP_001024193.1	46|0	46	23	2	0|8|0|0|6|49|0|44|0|0|0|0|0|33|0|0|0|0|0|0|0|0|0|30|0|0|0|0|0|0|24|7|16|0	0.48	0.97	3.6	0.32
CAC2	TTHERM_00046920	XP_001014687.1	4|0	4	2	2	0|3|0|0|4|0|0|0|0|0|0|0|0|0|0|0|0|0|0|0|0|0|0|0|0|0|0|0|0|0|0|0|0|0	0.48	0.97	9.71	0.32
CAC2	TTHERM_00584700	XP_001032577.3	4|0	4	2	2	0|4|0|0|3|0|0|0|0|0|0|0|0|0|0|0|0|0|0|0|0|0|0|0|0|0|0|0|0|0|0|0|0|0	0.48	0.97	9.71	0.32
CAC2	TTHERM_00429730	XP_001011298.1	2|0	2	1	2	0|0|0|0|0|0|0|0|0|0|0|0|0|0|0|0|0|0|0|0|0|0|0|0|0|0|0|0|0|0|0|0|0|0	0.48	0.97	10	0.33
CAC2	TTHERM_00864870	XP_001026727.2	2|0	2	1	2	0|0|0|0|0|0|0|0|0|0|0|0|0|0|0|0|0|0|0|0|0|0|0|0|0|0|0|0|0|0|0|0|0|0	0.48	0.97	10	0.33
CAC2	TTHERM_00444470	XP_001023309.1	2|0	2	1	2	0|0|0|0|0|0|0|0|0|0|0|0|0|0|0|0|0|0|0|0|0|0|0|0|0|0|0|0|0|0|0|0|0|0	0.48	0.97	10	0.33
CAC2	TTHERM_00114360	XP_001010732.2	2|0	2	1	2	0|0|0|0|0|0|0|0|0|0|0|0|0|0|0|0|0|0|0|0|0|0|0|0|0|0|0|0|0|0|0|0|0|0	0.48	0.97	10	0.33
CAC2	TTHERM_00773220	XP_001031575.3	2|0	2	1	2	0|0|0|0|0|0|0|0|0|0|0|0|0|0|0|0|0|0|0|0|0|0|0|0|0|0|0|0|0|0|0|0|0|0	0.48	0.97	10	0.33
CAC2	TTHERM_00678260	XP_001027802.1	2|0	2	1	2	0|0|0|0|0|0|0|0|0|0|0|0|0|0|0|0|0|0|0|0|0|0|0|0|0|0|0|0|0|0|0|0|0|0	0.48	0.97	10	0.33
CAC2	TepyoMp45	ymf73	0|2	2	1	2	0|0|0|0|0|0|0|0|0|0|0|0|0|0|0|0|0|0|0|0|0|0|0|0|0|0|0|0|0|0|0|0|0|0	0.48	0.97	10	0.33
CAC2	TTHERM_00302110	XP_001024635.1	0|2	2	1	2	0|0|0|0|0|0|0|0|0|0|0|0|0|0|0|0|0|0|0|0|0|0|0|0|0|0|0|0|0|0|0|0|0|0	0.48	0.97	10	0.33
CAC2	TTHERM_00196290	XP_001017283.1	0|2	2	1	2	0|0|0|0|0|0|0|0|0|0|0|0|0|0|0|0|0|0|0|0|0|0|0|0|0|0|0|0|0|0|0|0|0|0	0.48	0.97	10	0.33
CAC2	TTHERM_00624720	XP_001022598.3	2|38	40	20	2	0|0|0|0|0|0|0|31|0|0|0|0|0|0|0|0|0|28|63|0|0|2|2|4|39|10|0|0|0|3|0|0|0|0	0.48	0.96	3.74	0.36
CAC2	TTHERM_00382380	XP_001015522.1	2|0	2	1	2	0|3|0|0|0|0|0|0|0|0|0|0|0|0|0|0|0|0|0|0|0|0|0|0|0|0|0|0|0|0|0|0|0|0	0.48	0.96	10	0.36
CAC2	TTHERM_00138370	XP_001019819.2	0|2	2	1	2	0|0|0|0|0|0|0|0|0|0|0|0|0|0|0|3|0|0|0|0|0|0|0|0|0|0|0|0|0|0|0|0|0|0	0.48	0.96	10	0.36
CAC2	TTHERM_00318570	XP_001021439.1	5|0	5	2.5	2	0|5|0|0|6|0|0|0|0|0|0|0|0|0|0|0|0|0|0|0|0|0|0|0|0|0|0|0|0|2|0|0|0|0	0.48	0.96	6.54	0.37
CAC2	TTHERM_00058670	XP_001007600.2	4|0	4	2	2	0|0|0|0|0|13|0|0|0|0|0|0|0|0|0|0|0|0|0|0|0|0|0|0|0|0|0|0|0|0|0|0|0|0	0.48	0.95	5.23	0.37
CAC2	TTHERM_00661650	XP_001020129.1	2|0	2	1	2	0|0|0|0|4|0|0|0|0|0|0|0|0|0|0|0|0|0|0|0|0|0|0|0|0|0|0|0|0|0|0|0|0|0	0.48	0.96	8.5	0.37
CAC2	TTHERM_00777250	XP_001021260.3	2|33	35	17.5	2	0|0|0|0|0|0|0|20|0|0|0|0|0|0|0|3|0|0|73|0|21|5|0|0|43|11|0|0|0|10|0|0|0|0	0.48	0.95	3.2	0.37
CAC2	TTHERM_00196370	XP_001017291.2	30|6	36	18	2	4|19|0|13|15|27|0|29|0|0|0|22|15|0|12|3|0|3|0|0|0|0|0|10|0|0|0|0|0|2|4|6|0|6	0.47	0.94	3.22	0.38
CAC2	TTHERM_00249630	XP_001019013.1	32|0	32	16	2	15|25|0|0|10|4|0|32|0|0|0|0|29|24|0|0|0|0|0|0|0|0|0|29|0|0|0|0|0|0|20|2|9|0	0.47	0.94	2.73	0.38
CAC2	TTHERM_00151810	XP_001021714.1	6|0	6	3	2	0|3|0|0|2|0|0|6|0|0|0|0|0|0|0|3|0|0|0|0|2|5|0|0|0|0|0|0|0|0|0|0|0|0	0.47	0.94	4.86	0.38
CAC2	TTHERM_00075840	XP_001015624.1	3|0	3	1.5	2	0|2|0|0|2|0|0|2|0|0|0|0|0|0|0|0|0|0|0|0|0|0|0|2|0|0|0|0|0|0|0|0|0|0	0.47	0.93	6.38	0.38
CAC2	TTHERM_00377330	XP_001015413.1	2|0	2	1	2	0|2|0|0|2|0|0|0|0|0|0|0|0|0|0|0|0|0|0|0|0|0|0|0|0|0|0|0|0|0|0|0|0|0	0.47	0.95	8.5	0.38
CAC2	TTHERM_00797930	XP_001020377.2	0|8	8	4	2	0|0|0|0|0|0|0|0|0|0|0|0|0|0|0|6|0|0|0|0|16|0|0|0|0|4|0|0|0|11|0|0|0|0	0.46	0.92	3.68	0.38
CAC2	TTHERM_00249600	XP_001019010.3	5|0	5	2.5	2	0|0|0|0|4|0|0|9|0|0|0|0|0|0|0|0|0|0|0|0|0|0|0|8|0|0|0|0|0|0|3|0|0|0	0.45	0.9	3.54	0.39
CAC2	TTHERM_00171850	XP_001008743.1	4|0	4	2	2	0|7|0|0|4|0|0|0|0|0|0|0|0|0|0|0|0|0|0|0|7|0|0|0|0|0|0|0|0|0|0|0|0|0	0.45	0.9	3.78	0.39
CAC2	TTHERM_00275750	XP_001016016.1	3|0	3	1.5	2	0|2|0|0|5|0|0|0|0|0|0|0|0|0|0|2|0|0|0|0|0|0|0|2|0|0|0|0|0|0|0|0|0|0	0.45	0.9	4.64	0.39
CAC2	TTHERM_00426260	XP_001013804.2	3|0	3	1.5	2	0|2|0|0|3|0|0|0|0|0|0|0|0|0|0|0|0|0|0|0|0|0|0|0|0|0|0|0|0|0|4|0|0|0	0.46	0.92	5.67	0.39
CAC2	TTHERM_00068110	XP_001007748.1	0|5	5	2.5	2	0|2|0|0|3|0|0|5|0|0|0|0|2|0|0|5|0|0|0|0|2|0|0|0|0|0|0|0|0|0|0|0|0|0	0.46	0.92	4.47	0.39
CAC2	TTHERM_00266649	XP_001470787.1	16|0	16	8	2	0|25|0|0|22|4|0|36|0|0|0|0|0|0|0|0|0|0|0|0|0|0|0|27|0|0|0|0|0|0|4|5|2|0	0.44	0.88	2.18	0.4
CAC2	TTHERM_00382330	XP_001015517.2	14|3	17	8.5	2	5|10|0|0|13|0|0|17|0|0|0|9|3|8|0|0|0|0|4|0|2|0|0|5|0|0|0|0|0|4|0|9|2|9	0.44	0.88	2.89	0.4
CAC2	TTHERM_00194260	XP_001017179.2	2|0	2	1	2	0|0|0|0|0|0|0|0|0|0|0|0|6|0|0|0|0|0|0|0|0|0|0|0|0|0|0|0|0|0|0|2|0|0	0.44	0.88	4.25	0.4
CAC2	TTHERM_00442210	XP_001033134.1	3|0	3	1.5	2	0|4|0|0|4|0|0|0|0|0|0|0|0|0|0|0|0|0|0|0|5|0|0|0|0|0|0|0|0|0|0|0|0|0	0.44	0.88	3.92	0.4
CAC2	TTHERM_00297140	XP_001013247.2	2|4	6	3	2	0|2|0|0|0|0|0|0|0|0|0|0|5|0|4|6|0|2|0|0|5|0|0|0|4|2|0|0|0|0|2|0|0|7	0.44	0.66	2.62	0.4
CAC2	TTHERM_00414440	XP_001007209.2	0|22	22	11	2	0|5|0|0|0|0|0|0|0|0|6|0|0|0|0|29|14|0|0|0|48|29|0|2|3|7|0|0|7|30|0|0|0|0	0.44	0.87	2.08	0.4
CAC2	TTHERM_00046550	XP_001014650.1	0|7	7	3.5	2	0|0|0|0|0|0|0|0|0|0|0|0|0|0|0|7|2|0|0|0|12|6|2|0|2|0|0|0|0|6|0|0|0|0	0.45	0.89	3.22	0.4
CAC2	TTHERM_00530470	XP_001032752.1	7|0	7	3.5	2	0|21|0|0|0|0|0|18|0|0|0|0|0|0|0|0|0|0|0|0|0|0|2|13|0|0|0|0|0|0|0|0|0|0	0.43	0.86	2.2	0.41
CAC2	TTHERM_00037050	XP_977106.2	3|0	3	1.5	2	0|4|0|0|7|0|0|0|0|0|0|0|0|0|0|0|0|0|0|0|3|0|0|0|0|0|0|0|0|0|0|0|0|0	0.43	0.87	3.64	0.41
CAC2	TTHERM_00344030	XP_001018448.2	5|3	8	4	2	0|6|0|0|2|0|0|8|0|0|0|0|0|0|0|3|0|0|5|0|9|5|0|2|4|0|0|0|0|9|0|0|0|0	0.43	0.63	2.57	0.41
CAC2	TTHERM_00657560	XP_001024056.1	4|0	4	2	2	0|3|0|0|2|5|0|2|0|0|0|0|0|0|0|0|0|0|0|0|0|0|0|9|0|0|0|0|0|0|0|0|0|0	0.43	0.86	3.24	0.41
CAC2	TTHERM_00691520	XP_001032117.1	2|0	2	1	2	0|0|0|0|2|0|0|0|0|0|0|0|0|0|0|0|0|0|0|0|0|0|0|3|0|0|0|0|0|0|0|2|0|0	0.43	0.86	4.86	0.41
CAC2	TTHERM_00378970	XP_001015478.2	2|0	2	1	2	0|2|0|0|0|0|0|0|0|0|0|0|0|0|0|2|0|0|0|0|3|0|0|0|0|0|0|0|0|0|0|0|0|0	0.43	0.86	4.86	0.41
CAC2	TTHERM_00896100	XP_001031249.1	0|4	4	2	2	0|2|0|0|0|0|0|0|0|0|0|0|0|0|0|7|0|0|0|0|0|0|0|0|3|2|0|0|0|6|0|0|0|0	0.43	0.87	3.4	0.41
CAC2	TTHERM_00388440	XP_001019348.2	0|2	2	1	2	0|4|0|0|6|0|0|0|0|0|0|0|0|0|0|0|0|0|0|0|0|0|0|0|0|0|0|0|0|0|0|0|0|0	0.43	0.86	3.4	0.41
CAC2	TTHERM_00151190	XP_001021655.2	7|0	7	3.5	2	10|11|0|0|2|4|0|31|0|0|0|0|0|3|0|0|0|0|0|0|0|0|0|0|0|0|0|0|0|0|0|0|0|0	0.42	0.84	1.95	0.42
CAC2	TTHERM_00161060	XP_001009836.1	8|2	10	5	2	0|6|0|9|5|0|0|0|0|0|3|0|0|0|0|2|0|0|0|0|11|6|0|3|7|3|0|0|0|5|0|3|0|0	0.42	0.81	2.7	0.42
CAC2	TTHERM_00193230	XP_001017076.2	4|0	4	2	2	0|0|0|0|0|0|0|0|0|0|0|9|0|2|0|0|0|0|0|0|0|0|2|6|0|0|0|0|0|0|0|4|0|0	0.42	0.85	2.96	0.42
CAC2	TTHERM_00421060	XP_001033360.1	2|0	2	1	2	0|4|0|0|0|0|0|0|0|0|0|0|0|0|0|0|0|0|0|0|0|0|0|3|0|0|0|0|0|2|0|0|0|0	0.42	0.84	3.78	0.42
CAC2	TTHERM_00550700	XP_001009161.2	2|0	2	1	2	0|3|0|0|4|0|0|0|0|0|0|0|0|0|0|0|0|0|0|0|0|0|0|0|0|0|0|0|0|0|0|2|0|0	0.42	0.84	3.78	0.42
CAC2	TTHERM_00241700	XP_001024894.2	2|0	2	1	2	0|0|0|0|0|0|0|2|0|0|0|3|0|4|0|0|0|0|0|0|0|0|0|0|0|0|0|0|0|0|0|0|0|0	0.42	0.84	3.78	0.42
CAC2	TTHERM_00649060	XP_001032300.1	0|2	2	1	2	0|0|0|0|0|0|0|0|0|0|0|0|0|0|0|0|0|0|7|0|0|0|0|0|4|0|0|0|0|0|0|0|0|0	0.42	0.85	3.09	0.42
CAC2	TTHERM_00492850	XP_001023177.1	24|0	24	12	2	0|39|0|15|21|16|0|48|0|0|0|7|10|14|8|0|0|0|0|0|15|0|4|6|0|0|0|0|0|0|0|0|0|3	0.42	0.83	1.98	0.43
CAC2	TTHERM_01014750	XP_001030821.1	11|3	14	7	2	0|11|0|0|4|2|0|4|0|0|0|18|8|22|0|2|0|3|0|0|6|0|0|8|0|0|0|0|0|0|2|2|0|0	0.42	0.82	2.59	0.43
CAC2	TTHERM_00429890	XP_001011313.3	4|0	4	2	2	0|0|0|0|0|0|0|0|0|0|0|12|8|0|0|0|0|0|2|0|3|0|0|2|0|0|0|0|0|0|0|0|0|0	0.42	0.84	2.52	0.43
CAC2	TTHERM_00637400	XP_001032401.3	0|7	7	3.5	2	0|0|0|0|0|0|0|0|0|0|2|0|0|0|0|8|5|0|0|0|23|5|0|0|3|3|0|0|2|6|0|0|0|0	0.41	0.83	2.09	0.43
CAC2	TTHERM_00941450	XP_001026905.1	5|0	5	2.5	2	0|6|0|0|4|3|0|14|0|0|0|0|0|0|0|0|0|0|0|0|0|0|0|10|0|0|0|0|0|0|4|0|0|0	0.4	0.8	2.07	0.44
CAC2	TTHERM_00444670	XP_001023330.1	4|3	7	3.5	2	0|6|0|0|8|0|0|11|0|0|0|6|0|0|0|0|0|0|4|0|6|3|0|0|2|0|0|0|0|4|0|0|0|0	0.4	0.51	2.38	0.44
CAC2	TTHERM_00613630	XP_001010608.1	2|0	2	1	2	0|0|0|0|0|4|0|0|0|0|0|0|0|0|0|0|0|0|4|0|0|0|0|3|0|0|0|0|0|0|0|0|0|0	0.4	0.81	3.09	0.44
CAC2	TTHERM_00239290	XP_001024853.2	2|0	2	1	2	0|5|0|0|6|0|0|0|0|0|0|0|0|0|0|2|0|0|0|0|0|0|0|0|0|0|0|0|0|0|0|0|0|0	0.4	0.8	2.62	0.44
CAC2	TTHERM_00140980	XP_001011035.2	0|7	7	3.5	2	0|0|0|0|0|0|0|0|0|0|8|0|0|0|0|9|6|0|0|0|19|5|0|0|0|2|0|0|0|12|0|0|0|0	0.4	0.8	1.95	0.44
CAC2	TTHERM_00486310	XP_001032843.3	0|3	3	1.5	2	0|0|0|0|4|3|0|0|0|0|0|0|0|0|0|0|0|0|4|0|0|0|0|0|3|0|0|0|0|3|0|0|0|0	0.41	0.81	3	0.44
CAC2	TTHERM_00636980	XP_001032359.3	0|2	2	1	2	0|2|0|0|0|0|0|0|0|0|0|0|0|0|0|3|0|0|0|0|0|0|0|0|0|0|0|0|2|2|0|0|0|0	0.41	0.81	3.78	0.44
CAC2	TTHERM_00481310	XP_001017442.1	0|2	2	1	2	0|0|0|0|0|0|0|0|0|0|0|0|0|0|0|0|0|0|5|0|4|0|0|0|0|3|0|0|0|0|0|0|0|0	0.4	0.8	2.83	0.44
CAC2	TTHERM_00899460	XP_001021792.2	6|0	6	3	2	0|6|0|0|3|0|0|19|0|0|0|0|0|0|0|3|0|0|5|0|5|2|0|2|2|2|0|0|0|2|0|0|0|0	0.4	0.79	2	0.45
CAC2	TTHERM_00666640	XP_001020033.1	3|0	3	1.5	2	0|0|0|0|0|0|0|0|0|0|0|0|0|0|0|3|0|0|5|0|9|2|0|0|0|0|0|0|0|0|3|0|0|0	0.39	0.78	2.32	0.45
CAC2	TTHERM_00149340	XP_001021569.1	2|0	2	1	2	0|8|0|0|7|0|0|0|0|0|0|0|0|0|0|0|0|0|0|0|0|0|0|2|0|0|0|0|0|0|0|0|0|0	0.38	0.76	2	0.45
CAC2	TTHERM_01146030	XP_001026590.2	2|4	6	3	2	0|6|0|0|0|0|0|2|0|0|0|0|0|0|0|0|0|3|0|0|34|2|0|0|3|0|0|0|0|0|4|0|0|0	0.38	0.62	1.89	0.45
CAC2	TTHERM_00522600	XP_001014438.3	0|3	3	1.5	2	0|0|0|0|0|0|0|4|0|0|0|0|0|0|0|0|0|11|7|0|0|0|0|0|2|0|0|0|0|0|0|0|0|0	0.39	0.79	2.12	0.45
CAC2	TTHERM_00614680	XP_001024637.1	0|3	3	1.5	2	0|0|0|0|0|0|0|0|0|0|0|0|0|0|0|2|0|0|0|0|5|6|0|0|0|2|0|0|0|7|0|0|0|0	0.38	0.77	2.32	0.45
CAC2	TTHERM_00136240	XP_001019705.1	0|3	3	1.5	2	0|0|0|0|0|0|0|0|0|0|5|0|0|0|0|0|0|0|0|0|14|0|0|0|2|0|0|0|0|5|0|0|0|0	0.39	0.79	1.96	0.45
CAC2	TTHERM_00127260	XP_001016306.1	0|2	2	1	2	0|0|0|0|2|0|0|0|0|0|0|0|0|0|0|0|0|0|13|0|0|0|0|0|5|0|0|0|0|0|0|0|0|0	0.38	0.75	1.7	0.45
CAC2	TTHERM_00194650	XP_001017218.2	3|0	3	1.5	2	0|5|0|0|21|0|0|0|0|0|0|0|8|0|0|0|0|0|2|0|0|0|0|0|0|0|0|0|0|0|0|0|0|0	0.35	0.7	1.42	0.46
CAC2	TTHERM_00391300	XP_001011805.3	2|0	2	1	2	0|6|0|0|3|0|0|0|0|0|0|0|0|0|0|4|0|0|0|0|0|0|0|0|0|0|0|0|2|0|0|0|0|0	0.36	0.73	2.27	0.46
CAC2	TTHERM_00670170	XP_001026338.2	0|10	10	5	2	0|0|0|0|0|0|0|0|0|0|4|0|0|0|0|24|7|0|0|0|14|23|0|0|5|0|0|0|0|27|0|0|0|0	0.35	0.7	1.63	0.46
CAC2	TTHERM_00497450	XP_001027934.1	0|6	6	3	2	0|2|0|0|0|0|0|0|0|0|2|0|0|0|0|11|4|0|0|0|6|14|0|0|0|3|0|0|0|18|0|0|0|0	0.37	0.73	1.7	0.46
CAC2	TTHERM_01043090	XP_001030655.1	0|3	3	1.5	2	0|3|0|0|2|0|0|0|0|0|0|0|0|0|0|2|0|0|0|0|9|7|0|0|2|0|0|0|0|2|0|0|0|0	0.36	0.72	1.89	0.46
CAC2	TTHERM_00459390	XP_001024247.1	0|2	2	1	2	0|7|0|0|4|0|0|0|0|0|0|0|0|0|0|0|0|0|0|0|0|0|0|2|0|0|0|0|0|2|0|0|0|0	0.37	0.74	2.27	0.46
CAC2	TTHERM_01207660	XP_001021911.1	0|4	4	2	2	0|0|0|0|0|0|0|0|0|0|9|0|0|0|0|4|4|0|0|0|12|4|0|0|0|0|0|0|0|7|0|0|0|0	0.35	0.71	1.7	0.46
CAC2	TTHERM_00628580	XP_001019544.1	0|2	2	1	2	0|0|0|0|0|3|0|0|0|0|0|0|0|0|0|5|0|0|0|0|5|3|0|0|0|0|0|0|0|0|0|0|0|0	0.36	0.71	2.12	0.46
CAC2	TTHERM_00487090	XP_001032921.1	3|0	3	1.5	2	0|3|0|0|0|0|0|7|0|0|0|0|0|0|0|0|0|0|0|0|0|0|0|5|0|0|0|0|0|0|4|3|8|0	0.34	0.67	1.7	0.47
CAC2	TTHERM_01113100	XP_001025944.1	3|0	3	1.5	2	0|7|0|0|0|0|0|0|0|0|0|0|0|0|0|3|0|0|0|0|0|0|0|6|0|0|0|0|0|3|4|2|3|0	0.34	0.68	1.82	0.47
CAC2	TTHERM_00487020	XP_001032914.1	3|0	3	1.5	2	0|8|0|0|3|0|0|5|0|0|0|0|0|0|0|0|0|0|4|0|5|0|0|4|0|0|0|0|0|0|0|0|0|0	0.34	0.68	1.76	0.47
CAC2	TTHERM_00138080	XP_001019790.1	2|5	7	3.5	2	2|4|0|0|4|0|0|0|0|0|0|4|4|0|0|3|5|0|0|0|7|0|0|3|0|3|0|0|4|6|0|2|0|0	0.35	0.63	2.33	0.47
CAC2	TTHERM_01018540	XP_001010301.1	0|2	2	1	2	0|0|0|0|0|0|0|7|0|0|0|0|0|0|0|0|0|7|8|0|0|0|0|0|0|0|0|0|0|0|0|0|0|0	0.34	0.68	1.55	0.47
CAC2	TTHERM_00624730	XP_001022599.2	0|7	7	3.5	2	0|2|0|0|0|0|0|11|0|0|0|0|0|0|0|0|0|24|10|0|0|0|0|3|15|6|0|0|0|3|0|0|0|0	0.35	0.7	1.61	0.47
CAC2	TTHERM_01099050	XP_001030321.1	0|4	4	2	2	0|0|0|0|0|0|0|0|0|0|0|0|0|0|0|6|3|0|0|0|7|11|0|0|2|2|0|0|0|11|0|0|0|0	0.34	0.68	1.62	0.47
CAC2	TTHERM_00365340	XP_001007447.1	0|3	3	1.5	2	0|5|0|0|3|0|0|0|0|0|0|4|0|0|0|4|0|0|0|0|0|0|0|0|0|0|0|0|0|3|0|0|0|11	0.35	0.69	1.7	0.47
CAC2	TTHERM_00426320	XP_001013810.1	2|0	2	1	2	0|3|0|0|2|8|0|0|0|0|0|0|0|0|0|0|0|0|4|0|0|0|0|5|0|0|0|0|0|0|0|0|0|0	0.32	0.63	1.55	0.48
CAC2	TTHERM_00295080	XP_001013140.2	2|0	2	1	2	0|2|0|0|3|0|0|6|0|0|0|0|0|0|0|0|0|0|4|0|0|0|0|0|0|0|0|0|0|0|0|4|0|0	0.33	0.66	1.79	0.48
CAC2	TTHERM_00571650	XP_001027671.1	2|0	2	1	2	0|3|0|0|6|0|0|4|0|0|0|0|0|0|0|0|0|0|0|0|3|0|0|2|0|0|0|0|0|0|0|0|0|0	0.34	0.67	1.89	0.48
CAC2	TTHERM_00050590	XP_001014855.1	0|4	4	2	2	0|0|0|0|0|0|0|0|0|0|0|0|0|0|0|9|5|0|0|0|11|0|2|0|0|0|0|0|10|7|0|0|0|0	0.33	0.66	1.55	0.48
CAC2	TTHERM_01055600	XP_001027526.3	0|5	5	2.5	2	0|0|0|0|0|0|0|15|0|0|0|0|0|0|0|0|0|26|8|0|0|3|0|0|7|2|0|0|0|0|0|0|0|0	0.31	0.63	1.39	0.48
CAC2	TTHERM_00257230	XP_001019178.1	0|3	3	1.5	2	0|6|0|0|6|0|0|0|0|0|0|0|5|0|0|0|0|0|0|0|15|0|0|0|0|2|2|0|0|2|0|0|0|0	0.3	0.59	1.34	0.48
CAC2	TTHERM_00221170	XP_001020689.2	0|2	2	1	2	0|0|0|0|0|0|0|0|0|0|0|0|0|0|0|3|3|0|0|0|5|5|0|0|0|0|0|0|0|5|0|0|0|0	0.31	0.63	1.62	0.48
CAC2	TTHERM_00527180	XP_001028123.3	4|11	15	7.5	2	0|0|0|0|0|0|0|28|0|0|0|0|0|0|0|0|0|20|27|0|0|0|4|2|34|19|0|0|0|0|0|0|0|0	0.22	0.44	1.9	0.49
CAC2	TTHERM_00465040	XP_001025001.1	3|0	3	1.5	2	2|0|0|0|0|3|0|22|0|0|0|0|0|0|0|0|0|0|0|0|0|0|0|12|0|0|0|0|0|0|6|0|0|0	0.26	0.52	1.13	0.49
CAC2	TTHERM_00571860	XP_001027692.2	2|3	5	2.5	2	0|5|0|0|4|5|0|8|0|0|0|9|0|0|0|0|0|2|4|0|0|3|0|0|2|2|0|0|0|4|0|0|0|0	0.21	0.3	1.77	0.49
CAC2	TTHERM_00777270	XP_001021262.1	0|4	4	2	2	0|0|0|0|0|0|0|11|0|0|0|0|0|0|0|0|0|0|41|0|0|0|0|0|9|3|0|0|0|0|0|0|0|0	0.22	0.45	1.06	0.49
CAC2	TTHERM_00221120	XP_001020684.2	0|3	3	1.5	2	0|0|0|0|0|0|0|0|0|0|0|0|0|0|0|0|0|0|19|0|0|0|0|2|18|7|0|0|0|2|0|0|0|0	0.23	0.46	1.06	0.49
CAC2	TTHERM_00051840	XP_001014881.1	0|3	3	1.5	2	0|3|0|0|5|0|0|0|0|0|0|0|0|0|0|5|2|0|0|0|3|2|0|0|0|0|0|0|8|14|0|0|0|0	0.25	0.49	1.21	0.49
CAC2	TTHERM_00558040	XP_001022368.1	0|3	3	1.5	2	0|9|0|0|5|0|0|0|0|0|0|0|0|0|0|5|0|0|0|0|4|4|0|4|0|0|0|0|2|5|0|0|0|0	0.26	0.52	1.34	0.49
CAC2	TTHERM_00836690	XP_001025242.2	8|4	12	6	2	0|12|0|0|12|0|0|12|0|0|0|9|4|6|0|3|0|2|7|0|12|0|0|5|0|4|0|0|0|3|2|8|0|0	0.19	0.36	2.02	0.5
CAC2	TTHERM_00829380	XP_001013641.1	3|7	10	5	2	0|4|0|0|2|5|0|4|0|0|7|0|0|0|0|6|10|0|3|0|11|6|0|3|7|5|0|0|2|10|4|0|0|0	0.19	0.37	1.91	0.5
CAC2	TTHERM_00052510	XP_001014947.1	0|5	5	2.5	2	0|4|0|0|0|0|0|0|0|0|5|0|0|0|0|6|4|3|0|0|27|0|4|0|3|4|0|0|4|9|0|0|0|0	0.19	0.37	1.16	0.5
CAC2	TTHERM_00408950	XP_001020787.1	0|2	2	1	2	0|0|0|0|0|0|0|0|0|0|0|0|0|0|0|2|2|0|0|0|22|0|0|0|4|4|0|0|0|5|0|0|0|0	0.19	0.37	0.87	0.5
CAC2	TTHERM_00616050	XP_001024675.1	0|2	2	1	2	0|4|0|0|6|0|0|6|0|0|0|0|0|0|0|3|0|2|7|0|0|0|0|2|0|0|0|0|0|2|0|0|0|0	0.19	0.38	1.06	0.5
CAC2	TTHERM_00535740	XP_001023483.1	11|9	20	10	2	0|17|0|8|4|0|0|22|0|0|0|0|12|8|0|2|2|2|3|0|9|3|0|11|5|8|0|0|0|5|3|9|5|0	0.18	0.28	2.46	0.51
CAC2	TTHERM_00522830	XP_001014461.1	8|0	8	4	2	12|10|0|0|11|0|0|25|0|0|0|0|7|22|0|0|0|0|0|0|0|0|0|15|0|0|0|0|0|0|0|0|4|0	0.18	0.36	1.28	0.51
CAC2	TTHERM_01207720	XP_001021917.1	0|15	15	7.5	2	0|3|0|0|3|0|0|0|0|0|10|0|0|0|0|31|20|3|0|0|49|13|4|0|6|8|0|0|2|27|0|0|0|0	0.17	0.34	1.42	0.51
CAC2	TTHERM_00918510	XP_001027843.2	0|7	7	3.5	2	0|9|0|0|3|0|0|0|0|0|0|0|0|0|0|6|6|0|0|0|23|18|4|3|6|5|0|0|0|15|0|0|0|0	0.15	0.3	1.21	0.51
CAC2	TTHERM_00106969	XP_001471263.1	0|2	2	1	2	0|0|0|0|0|0|0|0|0|0|4|0|0|0|0|4|3|0|0|0|14|0|0|0|2|2|0|0|0|9|0|0|0|0	0.16	0.33	0.89	0.51
CAC2	TTHERM_01034460	XP_001012463.1	0|2	2	1	2	0|0|0|0|0|0|0|0|0|0|11|0|0|0|0|5|4|0|0|0|2|4|0|0|2|0|0|0|0|7|0|0|0|0	0.18	0.36	0.97	0.51
CAC2	TTHERM_00713470	XP_001025898.2	6|4	10	5	2	7|7|0|2|6|0|0|7|0|0|0|4|3|11|0|0|2|0|8|0|3|0|0|5|3|0|3|0|0|3|0|4|0|10	0.12	0.21	1.93	0.52
CAC2	TTHERM_00802450	XP_001012392.2	5|4	9	4.5	2	0|8|0|0|4|0|0|6|0|0|0|11|0|0|0|3|0|2|11|0|3|0|0|5|0|0|0|0|0|3|2|6|0|18	0.13	0.18	1.87	0.52
CAC2	TTHERM_00471040	XP_001032994.1	0|3	3	1.5	2	0|0|0|0|0|0|0|0|0|0|0|0|0|0|0|0|0|0|22|0|0|0|0|0|36|5|0|0|0|0|0|0|0|0	0.11	0.22	0.81	0.52
CAC2	TTHERM_00214830	XP_001007179.1	0|4	4	2	2	0|0|0|0|0|0|0|0|0|0|7|0|0|0|0|10|3|0|0|0|20|13|0|0|0|4|0|0|0|9|0|0|0|0	0.14	0.29	1.03	0.52
CAC2	TTHERM_01048110	XP_001025506.1	0|3	3	1.5	2	0|7|0|0|2|0|0|13|0|0|0|0|0|0|0|7|0|0|4|0|4|6|0|4|0|0|0|0|0|7|0|0|0|0	0.12	0.23	0.94	0.52
CAC2	TTHERM_00938820	XP_001031057.2	14|11	25	12.5	2	0|18|0|0|20|2|0|26|0|0|4|2|0|0|0|13|2|0|11|0|17|18|4|13|11|6|0|0|3|13|0|5|0|0	0.06	0.1	2.26	0.53
CAC2	TTHERM_00037060	XP_977107.2	3|0	3	1.5	2	0|10|0|0|9|0|0|4|0|0|0|2|0|0|8|4|0|0|0|0|0|3|0|3|0|2|0|0|0|0|0|0|0|11	0.1	0.2	0.91	0.53
CAC2	TTHERM_00145010	XP_001011141.1	0|24	24	12	2	0|10|0|0|7|0|5|0|0|0|8|0|0|0|0|43|22|2|0|0|49|47|3|0|8|13|0|0|24|36|2|0|0|0	0.09	0.17	1.46	0.53
CAC2	TTHERM_01128560	XP_001026650.1	6|2	8	4	2	0|8|0|0|5|5|0|7|0|0|5|0|0|0|0|8|2|0|3|0|11|9|0|2|5|3|2|0|8|7|2|2|3|0	0.05	0.11	1.4	0.54
CAC2	TTHERM_00094210	XP_001012875.2	8|0	8	4	2	0|7|0|13|5|16|0|26|0|0|0|0|17|5|14|0|0|0|0|0|0|0|0|9|0|0|0|0|0|0|4|2|0|9	0.05	0.09	1.07	0.54
CAC2	TTHERM_00013070	XP_001008287.1	0|4	4	2	2	0|0|0|0|0|0|0|0|0|0|4|0|0|0|0|7|7|0|0|0|29|11|0|0|0|5|0|0|11|8|0|0|0|0	0.05	0.1	0.83	0.54
CAC2	TTHERM_00338210	XP_001017585.2	0|3	3	1.5	2	0|3|0|0|2|0|0|3|0|0|0|0|0|0|0|7|5|0|6|0|8|8|2|2|6|4|2|0|0|6|0|0|0|0	0.04	0.08	0.8	0.54
CAC2	TTHERM_00220600	XP_001020632.1	0|3	3	1.5	2	0|0|0|0|0|0|0|0|0|0|11|0|0|0|0|9|0|0|0|0|25|10|0|0|2|2|0|0|0|10|0|0|0|0	0.05	0.1	0.74	0.54
CAC2	TTHERM_00585260	XP_001032631.2	7|6	13	6.5	2	0|9|0|0|12|3|0|13|0|0|6|0|0|0|0|15|2|0|18|0|8|12|0|3|3|7|0|0|0|10|0|0|0|0	0.04	0.05	1.83	0.55
CAC2	TTHERM_00471090	XP_001032999.2	6|6	12	6	2	0|6|0|0|3|0|11|0|0|0|5|0|0|0|0|9|6|2|11|0|11|6|0|3|3|3|0|0|0|33|3|3|2|0	0.03	0.03	1.7	0.55
CAC2	TTHERM_00969640	XP_001026083.2	4|0	4	2	2	0|12|0|0|0|17|0|18|0|0|0|0|0|0|0|0|0|0|0|0|0|0|0|36|0|0|0|0|0|0|4|2|0|0	0.03	0.06	0.76	0.55
CAC2	TTHERM_00787250	XP_001022164.1	0|3	3	1.5	2	9|5|0|0|5|0|0|12|0|0|0|6|7|0|0|4|0|0|0|0|3|5|0|5|0|0|0|0|0|5|0|0|0|0	0.04	0.08	0.77	0.55
CAC2	TTHERM_00047080	XP_001014703.2	8|7	15	7.5	2	15|8|0|0|6|0|0|7|0|0|0|15|12|14|5|5|0|4|0|0|13|7|0|0|7|8|0|0|0|2|0|0|2|13	0.01	0.02	1.78	0.56
CAC2	TTHERM_00137990	XP_001019781.2	7|5	12	6	2	2|5|0|0|2|2|0|18|0|0|3|0|0|0|0|12|3|0|6|0|29|15|0|3|7|7|0|0|0|13|0|4|2|0	0.01	0.02	1.53	0.56
CAC2	TTHERM_00926980	XP_001031107.1	5|0	5	2.5	2	0|4|0|0|7|0|0|7|0|0|0|2|0|0|0|14|2|0|21|0|14|3|0|8|0|7|0|0|0|18|0|2|0|0	0.01	0.02	0.78	0.56
CAC2	TTHERM_00522630	XP_001014441.2	3|0	3	1.5	2	0|5|0|0|4|4|0|5|0|0|0|32|5|16|0|0|0|3|0|0|0|0|0|0|0|0|0|0|0|0|0|2|2|0	0.02	0.04	0.65	0.56
CAC2	TTHERM_00194530	XP_001017206.1	0|7	7	3.5	2	0|2|0|0|0|0|0|0|0|0|7|0|0|0|0|15|8|2|0|0|48|25|0|0|0|5|0|0|0|19|0|0|0|0	0.02	0.04	0.91	0.56
CAC2	TTHERM_00190950	XP_001016672.1	16|14	30	15	2	0|36|0|9|7|3|5|16|7|0|0|0|0|0|0|23|11|4|7|0|12|12|5|11|7|6|0|0|3|19|5|7|5|21	0.01	0.01	2.12	0.57
CAC2	TTHERM_00134970	XP_001019677.2	6|6	12	6	2	11|9|0|5|10|0|0|5|0|0|0|14|10|15|9|6|0|3|0|0|4|0|0|7|0|2|0|0|0|2|0|0|0|19	0.01	0.01	1.56	0.57
CAC2	TTHERM_00131110	XP_001019588.1	7|6	13	6.5	2	0|12|0|0|7|5|0|6|0|0|0|0|0|0|0|9|4|2|5|2|10|11|4|6|7|4|4|0|15|10|5|3|5|0	0.01	0.01	1.62	0.57
CAC2	TTHERM_00382370	XP_001015521.2	50|0	50	25	2	59|34|0|32|25|85|0|107|0|0|0|0|34|64|15|0|0|0|0|0|0|0|0|51|0|0|0|0|0|0|30|10|28|6	0	0.01	1.47	0.58
CAC2	TTHERM_00762890	XP_001025347.1	4|5	9	4.5	2	0|7|0|2|5|0|0|5|0|0|11|0|0|0|0|5|3|5|7|0|19|5|0|4|7|4|3|0|3|6|5|6|3|0	0.01	0.01	1.33	0.58
CAC2	TTHERM_00647339	XP_001471063.1	0|8	8	4	2	0|3|0|0|2|0|0|0|0|0|16|0|0|0|0|24|10|0|0|0|52|19|0|0|0|3|0|0|3|29|0|0|0|0	0	0.01	0.84	0.58
CAC2	TTHERM_00283180	XP_001018174.1	0|11	11	5.5	2	0|0|0|0|4|0|0|4|0|0|0|0|0|0|0|38|17|0|0|0|42|0|7|0|0|0|0|0|0|95|0|0|0|0	0	0	0.9	0.58
CAC2	TTHERM_00526450	XP_001028056.2	0|7	7	3.5	2	0|6|0|0|6|0|0|0|0|0|0|0|0|0|0|12|5|2|0|0|18|14|2|0|2|11|0|0|56|12|0|0|0|0	0.01	0.01	0.82	0.58
CAC2	TTHERM_00143660	XP_001011105.2	0|6	6	3	2	0|0|19|0|0|0|0|0|0|0|0|0|0|0|0|0|0|3|0|0|13|22|0|0|9|8|0|0|24|41|0|0|0|0	0	0.01	0.73	0.58
CAC2	TTHERM_01075780	XP_001030557.1	21|0	21	10.5	2	0|27|0|14|21|29|0|60|0|0|0|0|27|8|26|0|0|0|0|0|0|3|0|51|0|0|0|0|0|0|14|9|5|25	0	0	1.12	0.59
CAC2	TTHERM_00823670	XP_001031469.1	7|3	10	5	2	0|13|0|0|8|2|0|9|0|0|45|0|0|0|0|8|5|3|5|0|7|13|2|5|4|3|2|0|0|14|2|2|3|0	0	0	1.1	0.59
CAC2	TTHERM_00487140	XP_001032926.1	4|6	10	5	2	0|11|0|14|3|0|0|9|0|0|17|0|0|0|0|5|6|3|13|3|18|12|2|3|7|3|2|0|6|9|0|0|0|0	0	0	1.16	0.59
CAC2	TTHERM_00943010	XP_001031042.1	3|6	9	4.5	2	0|5|0|0|8|0|0|15|0|0|3|9|5|9|0|15|4|5|2|0|13|12|0|5|0|5|2|0|0|11|0|2|0|11	0	0	1.09	0.59
CAC2	TTHERM_00251100	XP_001019060.1	4|0	4	2	2	8|9|0|0|17|9|0|40|0|0|0|0|0|0|0|0|0|0|0|0|0|0|0|16|0|0|0|0|0|0|8|0|8|0	0	0	0.59	0.59
CAC2	TTHERM_00550810	XP_001009172.1	0|20	20	10	2	0|11|0|0|10|0|0|0|0|0|22|0|0|0|0|41|25|8|0|0|57|49|2|6|9|12|0|0|12|38|0|0|0|0	0	0	1.13	0.59
CAC2	TTHERM_00194540	XP_001017207.1	4|3	7	3.5	2	5|39|0|0|14|0|0|25|0|0|0|0|7|0|0|5|0|0|0|0|8|3|2|7|0|5|0|0|0|0|0|3|2|0	0	0	0.95	0.6
CAC2	TTHERM_00454080	XP_001013407.1	6|7	13	6.5	2	0|2|0|0|0|0|3|13|0|0|0|0|0|0|0|14|7|0|15|0|15|8|2|2|8|5|4|0|0|71|0|2|0|0	0	0	1.29	0.6
CAC2	TTHERM_00992730	XP_001030936.2	5|14	19	9.5	2	2|9|0|0|5|0|0|10|4|0|0|9|3|0|0|0|26|3|8|0|45|27|5|7|16|12|4|22|12|16|0|2|0|0	0	0	1.31	0.6
CAC2	TTHERM_00474970	XP_001023979.3	0|5	5	2.5	2	0|43|0|0|11|0|0|7|0|0|0|0|0|0|0|7|5|0|0|0|8|12|5|13|2|3|2|0|8|7|11|0|0|0	0	0	0.59	0.6
CAC2	TTHERM_00551160	XP_001009203.1	27|25	52	26	2	2|137|0|0|29|0|0|27|0|0|0|18|10|8|5|17|9|11|7|4|32|11|3|30|16|14|0|0|3|23|3|16|9|3	0	0	1.98	0.61
CAC2	TTHERM_01142730	XP_001030102.1	9|11	20	10	2	0|13|0|0|9|8|0|18|0|0|14|0|0|0|0|13|14|5|8|0|42|27|5|10|13|8|4|0|0|24|8|4|7|0	0	0	1.34	0.61
CAC2	TTHERM_00028740	XP_976870.2	0|6	6	3	2	0|3|0|0|3|0|0|0|0|0|57|6|0|0|0|11|12|2|0|0|7|23|6|2|4|6|6|0|18|17|3|0|0|0	0	0	0.55	0.61
CAC2	TTHERM_00633150	XP_001010053.1	0|9	9	4.5	2	0|11|0|0|0|0|0|0|0|0|0|0|0|0|0|65|9|0|0|0|0|36|4|2|4|6|0|0|0|75|2|0|0|0	0	0	0.71	0.61
CAC2	TTHERM_00522980	XP_001014476.1	17|23	40	20	2	42|20|0|0|11|0|0|11|0|0|6|27|55|51|0|18|8|0|20|2|36|18|8|23|11|13|2|0|0|19|6|5|2|8	0	0	1.61	0.62
CAC2	TTHERM_00434070	XP_001011432.2	8|16	24	12	2	0|13|0|0|9|0|15|21|0|0|29|0|0|0|0|21|17|5|13|0|26|25|10|9|17|10|4|0|16|43|6|8|0|0	0	0	1.29	0.62
CAC2	TTHERM_00765300	XP_001025389.2	5|6	11	5.5	2	0|12|0|0|5|0|0|8|0|0|0|0|33|0|22|18|9|5|6|0|12|13|4|5|4|4|3|0|12|8|5|5|2|0	0	0	0.96	0.62
CAC2	TTHERM_00134940	XP_001019674.1	3|7	10	5	2	0|5|20|0|3|0|0|0|0|0|84|0|0|0|0|6|6|5|0|0|20|7|8|0|12|5|3|0|20|24|0|0|0|0	0	0	0.75	0.62
CAC2	TTHERM_00488340	XP_001016809.2	0|7	7	3.5	2	0|5|0|0|5|0|0|0|0|0|0|0|0|0|0|12|11|0|0|0|22|14|4|7|7|10|2|0|102|16|4|0|0|0	0	0	0.54	0.62
CAC2	TTHERM_00158520	XP_001009780.1	24|18	42	21	2	37|43|0|14|31|4|0|57|0|0|4|25|17|25|13|14|4|8|28|0|23|18|3|22|17|15|0|0|0|12|3|8|7|22	0	0	1.51	0.63
CAC2	TTHERM_01049200	XP_001025515.1	9|11	20	10	2	4|42|0|0|36|0|0|45|0|0|0|5|6|4|0|15|2|8|12|0|18|31|0|21|0|6|2|0|0|11|5|6|0|18	0	0	1.14	0.63
CAC2	TTHERM_00655820	XP_001032213.1	15|16	31	15.5	2	0|49|0|16|24|18|0|24|0|0|3|0|35|0|37|18|7|3|12|0|28|25|4|11|13|6|7|0|26|24|12|6|5|0	0	0	1.28	0.63
CAC2	TTHERM_00558620	XP_001022424.1	33|19	52	26	2	0|202|0|0|101|12|28|55|0|0|43|0|0|0|0|38|12|10|33|4|22|30|7|29|11|11|0|0|0|76|8|16|10|0	0	0	1.17	0.64
CAC2	TTHERM_00384910	XP_001019292.1	20|0	20	10	2	0|102|0|40|58|8|12|55|0|0|0|2|39|24|41|0|0|0|5|0|0|2|0|92|0|0|0|0|0|0|29|13|10|58	0	0	0.58	0.64
CAC2	TTHERM_00732640	XP_001023662.2	4|14	18	9	2	0|25|0|0|12|0|21|10|4|0|22|0|0|0|0|19|11|2|12|0|54|82|8|11|6|8|4|21|48|29|5|4|0|7	0	0	0.72	0.64
CAC2	TTHERM_00736480	XP_001011598.1	0|14	14	7	2	0|18|0|0|8|0|39|12|0|0|20|8|6|0|3|23|47|2|9|0|31|51|9|10|10|10|5|20|42|61|4|3|0|0	0	0	0.53	0.64
CAC2	TTHERM_01289110	XP_001029813.1	0|24	24	12	2	0|17|0|0|12|0|108|3|0|0|11|0|0|0|0|58|24|6|8|0|84|68|11|13|11|12|5|0|10|173|5|0|0|0	0	0	0.64	0.64
CAC2	TTHERM_00476640	XP_001017372.1	0|13	13	6.5	2	0|12|0|0|5|0|58|0|0|0|76|0|0|0|0|82|31|2|5|0|5|62|2|6|4|0|3|0|0|86|0|0|0|0	0	0	0.5	0.64
CAC2	TTHERM_00047550	XP_001014750.1	55|0	55	27.5	2	78|107|0|50|60|65|0|130|0|2|0|43|81|86|77|4|0|0|0|0|0|8|2|155|0|0|0|0|0|0|53|34|20|49	0	0	0.85	0.65
CAC2	TTHERM_00348510	XP_001023006.1	57|74	131	65.5	2	0|347|0|0|120|13|369|95|0|0|123|0|0|0|0|261|73|28|68|10|71|125|33|80|40|19|2|0|3|318|30|32|24|0	0	0	0.98	0.65
CAC2	TTHERM_01151500	XP_001030083.3	15|34	49	24.5	2	0|42|5|0|19|13|48|26|0|0|205|0|0|0|0|99|31|6|12|0|59|81|14|17|13|10|6|0|40|131|12|7|5|0	0	0	0.92	0.65
CAC2	TTHERM_00047480	XP_001014743.2	10|20	30	15	2	0|16|14|34|11|6|29|21|119|0|107|0|0|0|0|20|27|7|15|0|48|47|6|13|12|12|9|0|48|36|6|5|4|0	0	0	0.76	0.65
CAC2	TTHERM_00189170	XP_001016593.1	11|20	31	15.5	2	0|8|0|0|17|0|77|6|0|0|133|0|0|0|0|62|26|11|4|0|55|47|8|5|20|15|7|0|15|106|6|4|0|0	0	0	0.83	0.65
CAC2	TTHERM_00497880	XP_001027976.1	4|84	88	44	2	0|78|0|0|15|0|94|5|191|0|133|32|38|0|0|169|99|6|4|0|147|156|25|17|25|35|6|32|130|223|16|2|0|7	0	0	0.89	0.65
CAC2	TTHERM_00499420	XP_001022200.2	0|22	22	11	2	0|24|0|0|14|0|24|4|96|0|217|23|16|0|0|55|28|3|0|0|73|13|14|15|11|11|0|0|38|53|0|2|0|0	0	0	0.51	0.65
CAC2	TTHERM_00444510	XP_001023313.2	0|25	25	12.5	2	0|9|0|0|5|0|62|0|0|0|34|0|0|0|0|78|24|3|8|0|89|69|5|7|10|7|2|7|104|165|3|0|0|0	0	0	0.62	0.65
CAC2	TTHERM_00333210	XP_001017488.2	8|28	36	18	2	2|24|9|0|15|0|54|25|0|0|230|8|0|0|0|76|75|12|36|0|121|108|22|19|32|27|9|12|234|198|15|5|2|0	0	0	0.45	0.66
CAC2	TTHERM_00193740	XP_001017127.3	9|18	27	13.5	2	40|26|0|15|9|13|40|28|0|0|45|20|17|19|9|53|28|3|27|0|34|34|13|16|31|16|5|0|12|68|5|11|7|34	0	0	0.68	0.66
CAC2	TTHERM_01386050	XP_001009990.1	9|13	22	11	2	0|40|0|13|16|9|32|18|0|0|31|0|0|0|11|33|16|6|16|0|19|17|11|15|17|9|5|0|73|44|6|8|4|16	0	0	0.77	0.66
CAC2	TTHERM_00052160	XP_001014912.2	5|0	5	2.5	2	92|30|0|24|47|31|0|61|0|0|0|19|49|42|63|0|0|0|0|0|0|0|0|26|0|0|0|0|0|0|15|2|10|80	0	0	0.14	0.66
CAC2	TTHERM_00066830	XP_001007721.1	6|0	6	3	2	0|21|0|41|0|36|0|13|0|0|0|0|8|9|46|0|0|0|0|0|0|0|0|159|0|0|0|0|0|0|0|12|0|16	0	0	0.28	0.66
CAC2	TTHERM_00353280	XP_001023087.1	3|0	3	1.5	2	0|9|0|8|19|0|0|0|0|0|0|13|22|0|13|6|0|4|0|0|8|0|5|39|0|4|0|0|0|2|4|7|0|0	0	0	0.31	0.66
CAC2	TTHERM_00706300	XP_001010960.2	6|11	17	8.5	2	0|14|4|20|12|3|4|16|173|0|34|0|47|0|52|21|17|6|11|0|23|24|8|14|7|7|2|0|11|24|6|3|2|65	0	0	0.46	0.66
CAC2	TTHERM_00227270	XP_001014258.3	3|8	11	5.5	2	0|50|0|0|15|0|28|10|0|0|0|0|0|0|0|21|14|4|14|0|21|28|5|9|6|6|0|0|5|52|4|3|0|0	0	0	0.63	0.66
CAC2	TTHERM_00339810	XP_001017645.2	2|12	14	7	2	0|64|0|0|11|0|51|8|13|0|149|12|11|0|0|41|28|3|9|0|12|35|2|7|12|3|3|0|11|111|4|3|0|0	0	0	0.39	0.66
CAC2	TTHERM_00721150	XP_001031847.1	3|13	16	8	2	0|9|11|0|9|0|51|11|358|0|24|0|0|0|0|26|23|3|2|0|32|17|10|7|15|14|2|0|230|33|0|0|0|0	0	0	0.31	0.66
CAC2	TTHERM_00052310	XP_001014927.1	5|7	12	6	2	33|31|0|7|17|15|0|27|0|0|0|38|12|33|29|8|0|5|10|0|12|10|2|10|2|2|4|6|0|5|4|5|4|37	0	0	0.55	0.66
CAC2	TTHERM_00476670	XP_001017375.2	4|13	17	8.5	2	0|7|0|0|7|2|0|12|62|0|122|25|9|0|0|30|14|6|12|3|33|28|5|6|5|6|2|9|20|30|5|0|0|0	0	0	0.63	0.66
CAC2	TTHERM_00773350	XP_001031588.1	2|7	9	4.5	2	0|8|16|0|7|0|0|6|33|0|162|0|6|0|0|21|9|3|5|0|50|13|6|5|11|4|3|0|81|34|3|0|0|0	0	0	0.31	0.66
CAC2	TTHERM_00467660	XP_001025062.2	3|9	12	6	2	14|8|0|0|9|2|7|10|249|0|36|20|10|0|6|10|17|9|10|0|23|24|8|4|11|10|9|0|7|24|2|0|0|20	0	0	0.36	0.66
CAC2	TTHERM_00686220	XP_001025224.2	3|3	6	3	2	0|15|0|0|8|0|12|0|0|0|55|2|0|0|0|5|9|5|0|0|23|11|2|0|5|3|2|0|20|13|0|0|0|0	0	0	0.54	0.66
CAC2	TTHERM_00773340	XP_001031587.1	2|10	12	6	2	0|7|2|0|7|0|0|5|49|0|22|0|3|0|0|20|23|2|0|0|65|23|8|5|16|14|4|20|204|38|4|0|0|0	0	0	0.38	0.66
CAC2	TTHERM_00633360	XP_001010074.1	3|0	3	1.5	2	0|7|0|0|3|0|69|0|56|2|33|0|0|0|0|27|0|14|0|0|0|29|0|4|11|11|0|2|5|111|0|2|0|0	0	0	0.13	0.66
CAC2	TTHERM_01109770	XP_001030186.1	3|8	11	5.5	2	0|14|6|0|5|0|0|16|69|0|114|0|0|0|0|23|9|2|6|0|8|16|5|7|7|7|0|0|92|40|3|2|0|0	0	0	0.41	0.66
CAC2	TTHERM_01151600	XP_001030092.1	2|12	14	7	2	0|11|0|0|6|0|61|5|459|0|48|0|0|0|0|33|17|5|5|0|41|43|8|10|8|8|5|0|229|84|8|3|0|0	0	0	0.22	0.66
CAC2	TTHERM_00382350	XP_001015519.2	2|7	9	4.5	2	0|14|4|0|10|0|0|4|70|0|128|4|3|0|0|17|29|4|0|0|29|29|10|6|8|12|2|8|113|35|3|0|0|0	0	0	0.28	0.66
CAC2	TTHERM_00434040	XP_001011429.2	2|5	7	3.5	2	0|0|0|0|4|0|0|0|56|0|0|0|0|0|0|20|11|0|0|0|13|6|4|4|11|10|2|0|117|42|0|0|0|0	0	0	0.4	0.66
CAC2	TTHERM_00549610	XP_976709.1	4|0	4	2	2	7|4|0|0|6|7|0|6|0|0|0|0|20|30|22|0|0|0|0|0|0|0|0|13|0|0|0|0|0|0|0|7|0|15	0	0	0.5	0.66
CAC2	TTHERM_00136120	XP_001019693.2	3|3	6	3	2	0|7|0|0|3|2|7|0|313|0|90|0|0|0|0|5|5|5|6|0|30|7|9|4|7|7|3|0|262|65|0|2|0|0	0	0	0.12	0.66
CAC2	TTHERM_00077599	XP_001471343.1	2|0	2	1	2	0|8|0|0|10|9|0|18|0|0|0|0|0|0|0|0|0|0|0|0|0|0|0|123|0|0|0|0|0|0|4|21|0|0	0	0	0.18	0.66
CAC2	TTHERM_01053000	XP_001012497.1	2|12	14	7	2	0|30|0|0|7|0|30|6|0|0|80|0|0|0|0|57|30|3|11|0|30|28|5|9|6|6|2|8|3|131|6|0|0|0	0	0	0.49	0.66
CAC2	TTHERM_00149798	XP_001470942.1	0|18	18	9	2	0|17|0|0|7|0|51|8|86|0|219|0|0|0|0|42|26|3|14|0|61|30|7|7|12|15|4|0|95|136|7|0|0|0	0	0	0.36	0.66
CAC2	TTHERM_00578640	XP_001022864.1	0|43	43	21.5	2	0|48|8|0|9|0|35|6|128|3|660|0|0|0|0|126|82|4|25|0|77|112|6|12|14|9|3|0|328|243|7|0|0|0	0	0	0.38	0.66
CAC2	TTHERM_00075670	XP_001015607.1	0|3	3	1.5	2	0|16|0|0|3|0|89|0|0|0|385|0|0|0|0|23|17|4|0|0|56|22|4|3|4|4|0|0|23|181|3|0|0|0	0	0	0.06	0.66
CAC2	TTHERM_00561680	XP_001010221.2	0|8	8	4	2	0|11|23|0|6|0|0|5|0|0|114|0|0|0|0|14|11|4|5|0|27|25|6|5|4|4|2|0|39|35|4|0|0|0	0	0	0.4	0.66
CAC2	TTHERM_00773330	XP_001031586.2	0|10	10	5	2	0|12|12|0|5|0|62|0|0|0|115|0|0|0|0|49|18|3|7|0|43|36|4|6|8|5|4|0|21|118|4|0|0|0	0	0	0.32	0.66
CAC2	TTHERM_00697490	XP_001025656.2	0|10	10	5	2	0|5|0|0|3|0|6|6|0|0|18|0|5|0|0|54|18|4|10|0|27|54|6|5|6|8|2|0|26|93|2|0|0|0	0	0	0.47	0.66
CAC2	TTHERM_00149300	XP_001021565.1	0|5	5	2.5	2	0|9|0|0|7|0|0|5|0|0|29|0|0|0|0|3|4|6|10|0|28|27|0|2|3|5|5|0|24|15|0|0|0|0	0	0	0.47	0.66
CAC2	TTHERM_00716240	XP_001031981.2	0|7	7	3.5	2	0|10|0|0|3|3|132|5|0|2|75|0|14|0|0|13|10|3|4|0|58|26|4|5|5|11|5|0|21|70|3|0|0|0	0	0	0.25	0.66
CAC2	TTHERM_01129660	XP_001026661.1	0|5	5	2.5	2	0|2|12|0|2|0|10|0|0|0|93|0|0|0|0|4|7|0|0|0|27|0|2|4|3|3|0|0|30|14|0|0|0|0	0	0	0.4	0.66
CAC2	TTHERM_00160960	XP_001009826.1	0|2	2	1	2	0|2|0|0|0|0|0|0|0|0|10|0|0|0|0|9|6|3|0|0|26|7|0|0|0|0|0|0|0|11|0|0|0|0	0	0	0.46	0.66
CAC2	TTHERM_00266390	XP_001015874.1	0|7	7	3.5	2	0|62|0|0|12|0|0|6|0|0|124|0|0|0|0|17|17|0|7|0|19|14|2|3|4|3|3|0|0|59|2|2|0|0	0	0	0.33	0.66
CAC2	TTHERM_00636970	XP_001032358.2	0|3	3	1.5	2	0|21|0|0|7|0|0|6|0|0|58|0|0|0|0|2|6|0|5|0|11|3|2|8|0|3|3|0|9|6|0|3|0|0	0	0	0.33	0.66
CAC2	TTHERM_00666540	XP_001020023.3	0|7	7	3.5	2	0|0|0|0|2|0|51|5|0|0|196|0|0|0|0|55|17|2|4|0|95|33|3|4|5|7|0|0|31|39|2|0|0|0	0	0	0.22	0.66
CAC2	TTHERM_00561490	XP_001010203.1	0|2	2	1	2	0|0|0|0|0|0|0|0|0|0|7|6|0|0|0|13|6|0|0|0|14|11|0|0|0|0|0|0|0|25|0|0|0|0	0	0	0.41	0.66
CAC2	TTHERM_00780960	XP_001026252.1	0|5	5	2.5	2	0|5|0|0|7|0|52|0|0|0|55|0|0|0|0|14|14|0|3|0|43|15|6|3|13|5|4|0|22|46|0|0|0|0	0	0	0.28	0.66
CAC2	TTHERM_00085180	XP_001012665.1	0|5	5	2.5	2	0|8|0|0|4|0|0|7|289|0|14|0|0|0|0|14|13|0|4|0|33|14|4|3|5|2|0|0|126|65|3|0|0|0	0	0	0.14	0.66
CAC2	TTHERM_00149630	XP_001021598.1	0|4	4	2	2	0|4|0|0|3|0|47|0|0|0|41|0|0|0|0|9|7|0|0|0|22|17|0|0|0|0|0|0|0|35|0|0|0|0	0	0	0.37	0.66

## Sheet: Table S7-CKB1
Bait	Prey	Locus Tag	PreyGene	Spec	SpecSum	AvgSpec	NumReplicates	ctrlCounts	AvgP	MaxP	FoldChange	BFDR	TGD annotation
CKB1	XP_001029698.2	TTHERM_01345800	XP_001029698.2	383|376|268	1027	342.33	3	0|0|0|0|0	1	1	3423.33	0	CSKA-1	Caserin kinase II subunit
CKB1	XP_001027467.2	TTHERM_01000180	XP_001027467.2	110|181|79	370	123.33	3	0|0|0|0|0	1	1	1233.33	0	CSKA-2	Caserin kinase II subunit
CKB1	XP_001026209.1	TTHERM_00780530	XP_001026209.1	185|207|51	443	147.67	3	2|0|0|0|0	1	1	295.33	0	CSKB-1	Caserin kinase II subunit
CKB1	XP_001011163.2	TTHERM_00145230	XP_001011163.2	18|28|20	66	22	3	2|0|0|3|0	1	1	17.6	0	ZTA1
CKB1	XP_001029979.1	TTHERM_01194750	XP_001029979.1	12|3|0	15	5	3	0|0|0|0|0	1	1	50	0	DNM1
CKB1	XP_001023379.1	TTHERM_00446150	XP_001023379.1	13|50|28	91	30.33	3	0|0|0|0|0	1	1	303.33	0	SKY1 SR protein kinase
CKB1	XP_001020489.1	TTHERM_00217180	XP_001020489.1	9|32|16	57	19	3	0|0|0|0|0	1	1	190	0	SKY1 SR protein kinase
CKB1	XP_001031341.1	TTHERM_00826950	TTHERM_00826950	9|7|0	16	5.33	3	0|0|0|0|0	1	1	53.33	0	hypothetical protein
CKB1	XP_001027546.2	TTHERM_01339580	XP_001027546.2	12|11|4	27	9	3	2|2|2|0|0	1	1	6	0	hypothetical protein
CKB1	XP_001015443.2	TTHERM_00378620	XP_001015443.2	8|5|4	17	5.67	3	0|0|0|0|0	1	1	56.67	0	hypothetical protein
CKB1	XP_001029695.1	TTHERM_01345770	XP_001029695.1	7|6|0	13	4.33	3	0|0|0|0|0	1	1	43.33	0	hypothetical protein
CKB1	XP_001007525.1	TTHERM_00055940	XP_001007525.1	8|23|4	35	11.67	3	0|0|0|0|0	1	1	116.67	0	hypothetical protein
CKB1	XP_001012295.2	TTHERM_00105450	XP_001012295.2	6|3|2	11	3.67	3	0|0|0|0|0	1	1	36.67	0	KGD2
CKB1	XP_001029500.1	TTHERM_01474490	XP_001029500.1	7|12|3	22	7.33	3	0|0|0|0|0	1	1	73.33	0	Mitochondrial carrier protein
CKB1	XP_001015437.1	TTHERM_00378560	XP_001015437.1	6|3|0	9	3	3	0|0|0|0|0	1	1	30	0	eIF3c
CKB1	XP_001007062.1	TTHERM_00202770	XP_001007062.1	5|2|0	7	2.33	3	0|0|0|0|0	0.99	1	23.33	0
CKB1	XP_001025180.2	TTHERM_00684790	XP_001025180.2	3|2|0	5	1.67	3	0|0|0|0|0	0.99	1	16.67	0	ATP synthase F1 delta subunit
CKB1	XP_001009209.2	TTHERM_00554190	XP_001009209.2	6|8|0	14	4.67	3	0|0|0|0|0	1	1	46.67	0	TDH2
CKB1	XP_001018576.2	TTHERM_00285620	XP_001018576.2	4|3|0	7	2.33	3	0|0|0|0|0	1	1	23.33	0	NAC domain protein
CKB1	XP_001019281.3	TTHERM_00384800	XP_001019281.3	5|6|3	14	4.67	3	0|0|0|0|0	1	1	46.67	0	NOPP52
CKB1	XP_001022214.1	TTHERM_00499560	TTHERM_00499560	4|4|0	8	2.67	3	0|0|0|0|0	1	1	26.67	0	Accumulation-associated protein
CKB1	XP_001024492.1	TTHERM_00299570	XP_001024492.1	4|3|0	7	2.33	3	0|0|0|0|0	1	1	23.33	0	pyridine nucleotide-disulfide oxidoreductase
CKB1	XP_001022340.1	TTHERM_00557760	XP_001022340.1	5|3|0	8	2.67	3	0|0|0|0|0	1	1	26.67	0	NAD-dependent epimerase/dehydratase family protein
CKB1	XP_001018105.2	TTHERM_00277470	XP_001018105.2	4|0|2	6	2	3	0|0|0|0|0	0.99	1	20	0	acetyl-CoA acetyltransferase
CKB1	XP_001471331.1	TTHERM_00641119	XP_001471331.1	3|2|3	8	2.67	3	0|0|0|0|0	1	1	26.67	0	RIB43A
CKB1	XP_001020682.1	TTHERM_00221100	XP_001020682.1	3|2|0	5	1.67	3	0|0|0|0|0	0.99	1	16.67	0	Mitochondrial carrier protein
CKB1	XP_001025887.1	TTHERM_00713350	XP_001025887.1	3|2|0	5	1.67	3	0|0|0|0|0	0.99	1	16.67	0	transmembrane protein putative
CKB1	XP_001014639.1	TTHERM_00046440	XP_001014639.1	4|2|0	6	2	3	0|0|0|0|0	0.99	1	20	0	TraB family protein
CKB1	XP_001026278.3	TTHERM_00852720	XP_001026278.3	3|4|0	7	2.33	3	0|0|0|0|0	1	1	23.33	0	hypothetical protein
CKB1	XP_001015342.1	TTHERM_00641250	XP_001015342.1	3|2|0	5	1.67	3	0|0|0|0|0	0.99	1	16.67	0	hypothetical protein
CKB1	XP_001010934.2	TTHERM_00705050	XP_001010934.2	4|2|0	6	2	3	0|0|0|0|0	0.99	1	20	0	ranscription factor BTF3a
CKB1	XP_001031911.3	TTHERM_00721790	TTHERM_00721790	3|4|0	7	2.33	3	0|0|0|0|0	1	1	23.33	0	protein phosphatase 2C putative
CKB1	XP_002348337.1	TTHERM_00313119	XP_002348337.1	2|4|0	6	2	3	0|0|0|0|0	0.99	1	20	0	predicted protein
CKB1	XP_001027329.2	TTHERM_00682930	XP_001027329.2	2|2|0	4	1.33	3	0|0|0|0|0	0.98	0.98	13.33	0	hypothetical protein
CKB1	XP_001016967.1	TTHERM_00758840	XP_001016967.1	3|2|3	8	2.67	3	0|0|0|0|0	1	1	26.67	0
CKB1	XP_001025052.3	TTHERM_00467560	XP_001025052.3	3|26|17	46	15.33	3	0|0|0|0|0	1	1	153.33	0
CKB1	XP_001024237.1	TTHERM_00459290	XP_001024237.1	3|3|2	8	2.67	3	0|0|0|0|0	1	1	26.67	0
CKB1	XP_001033082.1	TTHERM_00471980	XP_001033082.1	2|3|0	5	1.67	3	0|0|0|0|0	0.99	1	16.67	0
CKB1	XP_001013069.3	TTHERM_00293370	XP_001013069.3	2|0|2	4	1.33	3	0|0|0|0|0	0.98	0.98	13.33	0
CKB1	XP_977148.1	TTHERM_00037470	XP_977148.1	2|3|0	5	1.67	3	0|0|0|0|0	0.99	1	16.67	0
CKB1	XP_001023381.1	TTHERM_00446190	XP_001023381.1	2|4|5	11	3.67	3	0|0|0|0|0	1	1	36.67	0
CKB1	XP_001032893.1	TTHERM_00486810	XP_001032893.1	2|3|0	5	1.67	3	0|0|0|0|0	0.99	1	16.67	0
CKB1	XP_001033140.1	TTHERM_00442270	XP_001033140.1	2|2|0	4	1.33	3	0|0|0|0|0	0.98	0.98	13.33	0
CKB1	XP_001024182.2	TTHERM_00456750	XP_001024182.2	0|23|8	31	10.33	3	0|0|0|0|0	1	1	103.33	0
CKB1	XP_001026997.1	TTHERM_00689940	XP_001026997.1	0|22|8	30	10	3	0|0|0|0|0	1	1	100	0
CKB1	XP_001016536.1	TTHERM_00188600	XP_001016536.1	0|17|4	21	7	3	0|0|0|0|0	1	1	70	0
CKB1	XP_001022283.1	TTHERM_00502290	XP_001022283.1	0|12|3	15	5	3	0|0|0|0|0	1	1	50	0
CKB1	XP_001026771.1	TTHERM_00865310	XP_001026771.1	0|7|3	10	3.33	3	0|0|0|0|0	1	1	33.33	0
CKB1	XP_001027833.1	TTHERM_00678570	TTHERM_00678570	0|7|4	11	3.67	3	0|0|0|0|0	1	1	36.67	0
CKB1	XP_001023266.1	TTHERM_00494830	XP_001023266.1	0|6|3	9	3	3	0|0|0|0|0	1	1	30	0
CKB1	XP_001019852.1	TTHERM_00139700	TTHERM_00139700	0|7|2	9	3	3	0|0|0|0|0	0.99	1	30	0
CKB1	XP_001023601.1	TTHERM_00694350	XP_001023601.1	0|5|2	7	2.33	3	0|0|0|0|0	0.99	1	23.33	0
CKB1	XP_001024246.1	TTHERM_00459380	XP_001024246.1	0|5|3	8	2.67	3	0|0|0|0|0	1	1	26.67	0
CKB1	XP_001026208.1	TTHERM_00780520	XP_001026208.1	0|5|3	8	2.67	3	0|0|0|0|0	1	1	26.67	0
CKB1	XP_001031564.1	TTHERM_00773110	TTHERM_00773110	0|4|2	6	2	3	0|0|0|0|0	0.99	1	20	0
CKB1	XP_001032902.1	TTHERM_00486900	TTHERM_00486900	0|4|2	6	2	3	0|0|0|0|0	0.99	1	20	0
CKB1	XP_001032961.1	TTHERM_00470710	XP_001032961.1	0|5|3	8	2.67	3	0|0|0|0|0	1	1	26.67	0
CKB1	XP_001012052.2	TTHERM_00985010	XP_001012052.2	0|3|2	5	1.67	3	0|0|0|0|0	0.99	1	16.67	0
CKB1	XP_001025680.3	TTHERM_01079120	XP_001025680.3	0|3|3	6	2	3	0|0|0|0|0	1	1	20	0
CKB1	XP_001026525.3	TTHERM_00328610	XP_001026525.3	0|2|2	4	1.33	3	0|0|0|0|0	0.98	0.98	13.33	0
CKB1	XP_001033418.1	TTHERM_00312370	XP_001033418.1	0|2|2	4	1.33	3	0|0|0|0|0	0.98	0.98	13.33	0
CKB1	XP_001012576.1	TTHERM_00083300	XP_001012576.1	0|2|2	4	1.33	3	0|0|0|0|0	0.98	0.98	13.33	0
CKB1	XP_001008743.1	TTHERM_00171850	XP_001008743.1	23|25|8	56	18.67	3	7|0|5|12|0	0.96	0.97	3.11	0.01
CKB1	XP_001010761.1	TTHERM_00118610	XP_001010761.1	9|8|3	20	6.67	3	5|0|0|0|0	0.96	0.96	5.33	0.01
CKB1	XP_001030447.1	TTHERM_01082940	XP_001030447.1	9|13|4	26	8.67	3	5|0|0|0|0	0.97	0.99	6.93	0.01
CKB1	XP_001022904.1	TTHERM_00579030	XP_001022904.1	10|9|2	21	7	3	6|0|0|0|0	0.95	0.96	4.67	0.01
CKB1	XP_001031275.1	TTHERM_00835120	XP_001031275.1	8|5|6	19	6.33	3	5|0|0|0|0	0.93	0.95	5.07	0.01
CKB1	XP_001021674.1	TTHERM_00151380	XP_001021674.1	9|3|0	12	4	3	2|0|0|0|0	0.95	1	8	0.01
CKB1	XP_001017119.1	TTHERM_00193660	XP_001017119.1	8|5|0	13	4.33	3	4|0|0|0|0	0.93	0.97	4.33	0.01
CKB1	XP_001024076.1	TTHERM_00658750	XP_001024076.1	7|12|6	25	8.33	3	3|0|0|0|2	0.98	1	6.67	0.01
CKB1	NP_149375.1	TepyoMp12	nad7	5|5|0	10	3.33	3	2|0|0|0|0	0.98	0.98	6.67	0.01
CKB1	XP_001019847.1	TTHERM_00139640	XP_001019847.1	4|5|0	9	3	3	0|0|0|2|0	0.96	0.98	6	0.01
CKB1	XP_001022496.1	TTHERM_00622710	XP_001022496.1	21|9|5	35	11.67	3	9|0|0|2|0	0.89	0.98	4.24	0.02
CKB1	XP_001016306.1	TTHERM_00127260	XP_001016306.1	13|9|2	24	8	3	10|0|0|0|0	0.91	0.95	3.2	0.02
CKB1	XP_001020674.1	TTHERM_00221020	XP_001020674.1	6|2|0	8	2.67	3	2|0|0|0|0	0.88	0.99	5.33	0.02
CKB1	XP_001022132.2	TTHERM_00786930	XP_001022132.2	7|2|0	9	3	3	2|0|0|0|0	0.88	0.99	6	0.02
CKB1	XP_001022153.1	TTHERM_00787140	XP_001022153.1	5|4|0	9	3	3	3|0|0|0|0	0.92	0.94	4	0.02
CKB1	XP_001011313.3	TTHERM_00429890	XP_001011313.3	5|5|4	14	4.67	3	4|0|0|0|0	0.9	0.9	4.67	0.02
CKB1	XP_001015686.1	TTHERM_00077450	XP_001015686.1	6|5|0	11	3.67	3	5|0|0|0|0	0.89	0.91	2.93	0.02
CKB1	XP_001013166.1	TTHERM_00295340	XP_001013166.1	5|3|0	8	2.67	3	3|0|0|0|0	0.88	0.94	3.56	0.02
CKB1	XP_001010921.1	TTHERM_01094890	XP_001010921.1	4|5|0	9	3	3	4|0|0|0|0	0.88	0.9	3	0.02
CKB1	XP_001024635.1	TTHERM_00302110	XP_001024635.1	4|5|2	11	3.67	3	3|0|0|0|0	0.92	0.94	4.89	0.02
CKB1	XP_001007754.2	TTHERM_00068170	XP_001007754.2	5|6|0	11	3.67	3	5|0|0|0|0	0.89	0.91	2.93	0.02
CKB1	XP_001020471.1	TTHERM_00216010	XP_001020471.1	4|11|6	21	7	3	6|0|0|0|0	0.92	0.97	4.67	0.02
CKB1	XP_001009851.1	TTHERM_00161210	XP_001009851.1	3|4|0	7	2.33	3	2|0|0|0|0	0.92	0.95	4.67	0.02
CKB1	XP_001017531.1	TTHERM_00335630	XP_001017531.1	4|3|0	7	2.33	3	2|0|0|0|0	0.92	0.95	4.67	0.02
CKB1	XP_001023309.1	TTHERM_00444470	XP_001023309.1	0|6|2	8	2.67	3	0|0|0|2|0	0.88	0.99	5.33	0.02
CKB1	XP_001029852.1	TTHERM_01276410	XP_001029852.1	0|7|6	13	4.33	3	4|0|0|2|0	0.9	0.92	2.89	0.02
CKB1	XP_001015481.2	TTHERM_00379000	XP_001015481.2	6|5|3	14	4.67	3	6|0|0|0|0	0.85	0.88	3.11	0.03
CKB1	XP_001023996.2	TTHERM_00475140	XP_001023996.2	4|3|0	7	2.33	3	3|0|0|0|0	0.86	0.9	3.11	0.03
CKB1	XP_001007359.2	TTHERM_00361490	XP_001007359.2	4|0|2	6	2	3	0|0|0|2|0	0.86	0.95	4	0.03
CKB1	XP_001017128.2	TTHERM_00193750	XP_001017128.2	5|4|0	9	3	3	5|0|0|0|0	0.83	0.87	2.4	0.03
CKB1	XP_001010321.1	TTHERM_01005010	XP_001010321.1	6|4|0	10	3.33	3	5|0|0|0|0	0.85	0.91	2.67	0.03
CKB1	XP_001014840.1	TTHERM_00049450	XP_001014840.1	6|3|0	9	3	3	4|0|0|0|0	0.84	0.93	3	0.03
CKB1	XP_001022348.2	TTHERM_00557840	XP_001022348.2	3|3|0	6	2	3	3|0|0|0|0	0.83	0.83	2.67	0.03
CKB1	XP_001011176.1	TTHERM_00145360	XP_001011176.1	3|3|0	6	2	3	3|0|0|0|0	0.83	0.83	2.67	0.03
CKB1	XP_001008093.2	TTHERM_00006120	XP_001008093.2	2|4|0	6	2	3	2|0|0|0|0	0.86	0.95	4	0.03
CKB1	XP_001010520.2	TTHERM_00601860	XP_001010520.2	2|7|0	9	3	3	3|0|0|0|0	0.82	0.98	4	0.03
CKB1	XP_001019987.1	TTHERM_00666180	XP_001019987.1	2|3|0	5	1.67	3	2|0|0|0|0	0.84	0.9	3.33	0.03
CKB1	XP_001013175.1	TTHERM_00295430	XP_001013175.1	0|3|2	5	1.67	3	0|0|0|2|0	0.84	0.9	3.33	0.03
CKB1	XP_001022314.1	TTHERM_00502600	XP_001022314.1	25|12|0	37	12.33	3	8|0|0|0|8	0.81	0.99	3.08	0.04
CKB1	XP_001020671.1	TTHERM_00220990	XP_001020671.1	7|3|0	10	3.33	3	5|0|0|0|0	0.78	0.93	2.67	0.04
CKB1	XP_001021342.1	TTHERM_00316500	XP_001021342.1	8|3|2	13	4.33	3	5|0|0|0|0	0.79	0.95	3.47	0.04
CKB1	XP_001009301.1	TTHERM_00848090	XP_001009301.1	4|8|2	14	4.67	3	6|0|0|0|0	0.81	0.93	3.11	0.04
CKB1	XP_001017144.1	TTHERM_00193910	XP_001017144.1	3|4|0	7	2.33	3	4|0|0|0|0	0.8	0.85	2.33	0.04
CKB1	XP_001025470.1	TTHERM_01242400	XP_001025470.1	5|3|0	8	2.67	3	2|0|0|2|0	0.81	0.94	2.67	0.04
CKB1	XP_001019409.1	TTHERM_00390040	XP_001019409.1	4|2|3	9	3	3	4|0|0|0|0	0.8	0.85	3	0.04
CKB1	XP_001024102.1	TTHERM_00659010	XP_001024102.1	4|4|0	8	2.67	3	5|0|0|0|0	0.79	0.79	2.13	0.04
CKB1	XP_001021558.2	TTHERM_00149230	XP_001021558.2	4|3|0	7	2.33	3	4|0|0|0|0	0.8	0.85	2.33	0.04
CKB1	XP_001032428.1	TTHERM_00637670	XP_001032428.1	4|2|0	6	2	3	0|0|0|3|0	0.79	0.9	2.67	0.04
CKB1	XP_001018113.1	TTHERM_00277550	XP_001018113.1	4|2|0	6	2	3	3|0|0|0|0	0.79	0.9	2.67	0.04
CKB1	XP_001031249.1	TTHERM_00896100	XP_001031249.1	0|2|2	4	1.33	3	2|0|0|0|0	0.78	0.78	2.67	0.04
CKB1	XP_001007545.2	TTHERM_00056140	XP_001007545.2	13|2|0	15	5	3	4|0|0|0|0	0.76	0.99	5	0.05
CKB1	XP_001019703.1	TTHERM_00136220	XP_001019703.1	8|6|0	14	4.67	3	9|0|0|0|0	0.76	0.86	2.07	0.05
CKB1	XP_001008623.1	TTHERM_00812950	XP_001008623.1	6|3|0	9	3	3	5|0|0|0|0	0.76	0.91	2.4	0.05
CKB1	XP_001020597.2	TTHERM_00219250	XP_001020597.2	4|5|7	16	5.33	3	5|2|0|0|0	0.77	0.88	3.05	0.05
CKB1	XP_001017489.2	TTHERM_00333220	XP_001017489.2	5|5|2	12	4	3	7|0|0|0|0	0.73	0.73	2.29	0.05
CKB1	XP_001020081.3	TTHERM_00660180	XP_001020081.3	3|2|2	7	2.33	3	3|0|0|0|0	0.75	0.83	3.11	0.05
CKB1	XP_001014009.2	TTHERM_00399360	XP_001014009.2	3|3|0	6	2	3	4|0|0|0|0	0.75	0.75	2	0.05
CKB1	XP_001014801.1	TTHERM_00049060	XP_001014801.1	3|0|2	5	1.67	3	3|0|0|0|0	0.75	0.83	2.22	0.05
CKB1	XP_001025134.2	TTHERM_00469380	XP_001025134.2	8|2|0	10	3.33	3	2|0|2|0|0	0.68	1	3.33	0.06
CKB1	XP_001022961.1	TTHERM_00348060	XP_001022961.1	7|5|2	14	4.67	3	6|0|0|2|0	0.68	0.82	2.33	0.06
CKB1	XP_001027468.1	TTHERM_01000190	XP_001027468.1	6|0|2	8	2.67	3	4|0|0|0|0	0.73	0.93	2.67	0.06
CKB1	XP_001021966.1	TTHERM_00859260	XP_001021966.1	4|4|2	10	3.33	3	6|0|0|0|0	0.69	0.69	2.22	0.06
CKB1	XP_001024186.1	TTHERM_00456790	XP_001024186.1	7|5|0	12	4	3	6|0|2|0|0	0.68	0.82	2	0.06
CKB1	XP_001013144.1	TTHERM_00295120	XP_001013144.1	6|2|0	8	2.67	3	4|0|0|0|0	0.73	0.93	2.67	0.06
CKB1	XP_001032687.2	TTHERM_00529760	XP_001032687.2	3|4|0	7	2.33	3	5|0|0|0|0	0.71	0.79	1.87	0.06
CKB1	XP_001021321.2	TTHERM_00316290	XP_001021321.2	4|3|0	7	2.33	3	5|0|0|0|0	0.71	0.79	1.87	0.06
CKB1	XP_001015935.1	TTHERM_00268000	XP_001015935.1	2|6|2	10	3.33	3	4|0|0|0|0	0.73	0.93	3.33	0.06
CKB1	XP_001007930.1	TTHERM_00540050	XP_001007930.1	2|4|2	8	2.67	3	4|0|0|0|0	0.69	0.85	2.67	0.06
CKB1	XP_001025392.2	TTHERM_00765330	XP_001025392.2	2|2|0	4	1.33	3	3|0|0|0|0	0.67	0.67	1.78	0.06
CKB1	XP_001021485.2	TTHERM_00147510	XP_001021485.2	2|2|2	6	2	3	3|0|0|0|0	0.67	0.67	2.67	0.06
CKB1	XP_001011298.1	TTHERM_00429730	XP_001011298.1	26|10|2	38	12.67	3	17|0|0|0|0	0.62	0.97	2.98	0.07
CKB1	XP_001021425.1	TTHERM_00317440	XP_001021425.1	19|6|0	25	8.33	3	6|0|2|3|0	0.62	1	3.03	0.07
CKB1	XP_001011805.3	TTHERM_00391300	XP_001011805.3	13|8|0	21	7	3	11|0|0|2|0	0.66	0.9	2.15	0.07
CKB1	XP_001025506.1	TTHERM_01048110	XP_001025506.1	8|0|2	10	3.33	3	5|0|0|0|0	0.65	0.95	2.67	0.07
CKB1	XP_001007447.1	TTHERM_00365340	XP_001007447.1	6|2|0	8	2.67	3	5|0|0|0|0	0.62	0.91	2.13	0.07
CKB1	XP_001026371.1	TTHERM_00670500	XP_001026371.1	5|3|0	8	2.67	3	6|0|0|0|0	0.64	0.82	1.78	0.07
CKB1	XP_001031959.1	TTHERM_00716020	XP_001031959.1	3|3|2	8	2.67	3	2|0|0|2|0	0.67	0.67	2.67	0.07
CKB1	NP_149395.1	TepyoMp32	cob	3|2|0	5	1.67	3	4|0|0|0|0	0.63	0.75	1.67	0.07
CKB1	XP_001013499.1	TTHERM_01188360	XP_001013499.1	2|5|0	7	2.33	3	2|0|0|2|0	0.65	0.94	2.33	0.07
CKB1	XP_001031050.1	TTHERM_00938750	XP_001031050.1	2|5|0	7	2.33	3	5|0|0|0|0	0.6	0.87	1.87	0.07
CKB1	XP_001027671.1	TTHERM_00571650	XP_001027671.1	10|10|3	23	7.67	3	5|0|5|5|0	0.54	0.54	2.04	0.08
CKB1	XP_001021901.2	TTHERM_01207550	XP_001021901.2	9|2|0	11	3.67	3	6|0|0|0|0	0.57	0.95	2.44	0.08
CKB1	XP_001019348.2	TTHERM_00388440	XP_001019348.2	8|4|0	12	4	3	9|0|0|0|0	0.55	0.86	1.78	0.08
CKB1	XP_001030600.2	TTHERM_01054220	XP_001030600.2	7|0|2	9	3	3	0|0|0|0|6	0.55	0.91	2	0.08
CKB1	XP_001009393.1	TTHERM_00577030	XP_001009393.1	4|2|0	6	2	3	5|0|0|0|0	0.57	0.79	1.6	0.08
CKB1	XP_001021260.3	TTHERM_00777250	XP_001021260.3	17|0|0	17	5.67	3	0|0|0|0|0	0.5	1	56.67	0.09
CKB1	XP_001028123.3	TTHERM_00527180	XP_001028123.3	8|0|0	8	2.67	3	0|0|0|0|0	0.5	1	26.67	0.09
CKB1	XP_001032994.1	TTHERM_00471040	XP_001032994.1	10|0|0	10	3.33	3	0|0|0|0|0	0.5	1	33.33	0.09
CKB1	XP_001033360.1	TTHERM_00421060	XP_001033360.1	7|3|6	16	5.33	3	6|0|0|0|4	0.51	0.61	2.13	0.09
CKB1	XP_001031151.1	TTHERM_00925340	XP_001031151.1	9|3|0	12	4	3	6|0|0|2|0	0.52	0.92	2	0.09
CKB1	XP_001021262.1	TTHERM_00777270	XP_001021262.1	7|0|0	7	2.33	3	0|0|0|0|0	0.5	1	23.33	0.09
CKB1	XP_001023211.1	TTHERM_00494180	XP_001023211.1	6|0|0	6	2	3	0|0|0|0|0	0.5	1	20	0.09
CKB1	XP_001024342.1	TTHERM_00532190	XP_001024342.1	5|0|0	5	1.67	3	0|0|0|0|0	0.5	1	16.67	0.09
CKB1	XP_001011184.2	TTHERM_00145440	XP_001011184.2	5|0|0	5	1.67	3	0|0|0|0|0	0.5	1	16.67	0.09
CKB1	XP_001024795.1	TTHERM_00237650	XP_001024795.1	5|0|0	5	1.67	3	0|0|0|0|0	0.5	1	16.67	0.09
CKB1	XP_001023402.1	TTHERM_00446390	XP_001023402.1	0|7|0	7	2.33	3	0|0|0|0|0	0.5	1	23.33	0.09
CKB1	XP_001025757.3	TTHERM_01220320	XP_001025757.3	0|8|0	8	2.67	3	0|0|0|0|0	0.5	1	26.67	0.09
CKB1	XP_001008083.1	TTHERM_00006020	XP_001008083.1	0|7|0	7	2.33	3	0|0|0|0|0	0.5	1	23.33	0.09
CKB1	XP_001022133.1	TTHERM_00786940	XP_001022133.1	0|6|0	6	2	3	0|0|0|0|0	0.5	1	20	0.09
CKB1	XP_001014670.1	TTHERM_00046750	XP_001014670.1	0|5|0	5	1.67	3	0|0|0|0|0	0.5	1	16.67	0.09
CKB1	XP_001025856.1	TTHERM_00711960	TTHERM_00711960	0|6|0	6	2	3	0|0|0|0|0	0.5	1	20	0.09
CKB1	XP_001015762.1	TTHERM_00079210	XP_001015762.1	0|5|0	5	1.67	3	0|0|0|0|0	0.5	1	16.67	0.09
CKB1	XP_001026765.1	TTHERM_00865250	XP_001026765.1	0|5|0	5	1.67	3	0|0|0|0|0	0.5	1	16.67	0.09
CKB1	XP_001015574.1	TTHERM_00074350	XP_001015574.1	0|5|0	5	1.67	3	0|0|0|0|0	0.5	1	16.67	0.09
CKB1	XP_001023242.2	TTHERM_00494580	XP_001023242.2	0|5|0	5	1.67	3	0|0|0|0|0	0.5	1	16.67	0.09
CKB1	XP_001008116.1	TTHERM_00006350	XP_001008116.1	0|5|0	5	1.67	3	0|0|0|0|0	0.5	1	16.67	0.09
CKB1	XP_001033110.1	TTHERM_00441970	XP_001033110.1	0|0|5	5	1.67	3	0|0|0|0|0	0.5	1	16.67	0.09
CKB1	XP_001024978.1	TTHERM_00242550	TTHERM_00242550	0|0|5	5	1.67	3	0|0|0|0|0	0.5	1	16.67	0.09
CKB1	XP_001022598.3	TTHERM_00624720	XP_001022598.3	4|0|0	4	1.33	3	0|0|0|0|0	0.5	1	13.33	0.1
CKB1	XP_001013804.2	TTHERM_00426260	XP_001013804.2	4|0|0	4	1.33	3	0|0|0|0|0	0.5	1	13.33	0.1
CKB1	XP_001019574.1	TTHERM_01122730	XP_001019574.1	4|0|0	4	1.33	3	0|0|0|0|0	0.5	1	13.33	0.1
CKB1	XP_001032516.1	TTHERM_00600450	TTHERM_00600450	4|0|0	4	1.33	3	0|0|0|0|0	0.5	1	13.33	0.1
CKB1	NP_149397.1	TepyoMp34	cox2	4|0|0	4	1.33	3	0|0|0|0|0	0.5	1	13.33	0.1
CKB1	XP_001008632.1	TTHERM_00813040	XP_001008632.1	4|0|0	4	1.33	3	0|0|0|0|0	0.5	1	13.33	0.1
CKB1	XP_001016539.1	TTHERM_00188630	XP_001016539.1	4|0|0	4	1.33	3	0|0|0|0|0	0.5	1	13.33	0.1
CKB1	XP_001011161.1	TTHERM_00145210	XP_001011161.1	4|0|0	4	1.33	3	0|0|0|0|0	0.5	1	13.33	0.1
CKB1	XP_001014826.2	TTHERM_00049310	XP_001014826.2	4|0|0	4	1.33	3	0|0|0|0|0	0.5	1	13.33	0.1
CKB1	XP_976614.1	TTHERM_00543590	XP_976614.1	4|0|0	4	1.33	3	0|0|0|0|0	0.5	1	13.33	0.1
CKB1	XP_001030578.1	TTHERM_01068180	TTHERM_01068180	4|0|0	4	1.33	3	0|0|0|0|0	0.5	1	13.33	0.1
CKB1	XP_976699.1	TTHERM_00549510	TTHERM_00549510	4|0|0	4	1.33	3	0|0|0|0|0	0.5	1	13.33	0.1
CKB1	XP_001027383.1	TTHERM_01403810	XP_001027383.1	4|0|0	4	1.33	3	0|0|0|0|0	0.5	1	13.33	0.1
CKB1	XP_001018142.1	TTHERM_00279850	XP_001018142.1	4|0|0	4	1.33	3	0|0|0|0|0	0.5	1	13.33	0.1
CKB1	XP_001015879.1	TTHERM_00266440	TTHERM_00266440	0|4|0	4	1.33	3	0|0|0|0|0	0.5	1	13.33	0.1
CKB1	XP_001023166.2	TTHERM_00492740	TTHERM_00492740	0|4|0	4	1.33	3	0|0|0|0|0	0.5	1	13.33	0.1
CKB1	XP_001032084.1	TTHERM_00691190	XP_001032084.1	0|4|0	4	1.33	3	0|0|0|0|0	0.5	1	13.33	0.1
CKB1	XP_976599.2	TTHERM_00541460	XP_976599.2	0|4|0	4	1.33	3	0|0|0|0|0	0.5	1	13.33	0.1
CKB1	XP_001030753.2	TTHERM_01015930	XP_001030753.2	0|4|0	4	1.33	3	0|0|0|0|0	0.5	1	13.33	0.1
CKB1	XP_001025307.1	TTHERM_01299680	XP_001025307.1	0|4|0	4	1.33	3	0|0|0|0|0	0.5	1	13.33	0.1
CKB1	XP_001016748.3	TTHERM_00191720	XP_001016748.3	0|4|0	4	1.33	3	0|0|0|0|0	0.5	1	13.33	0.1
CKB1	XP_001022376.1	TTHERM_00558120	XP_001022376.1	0|4|0	4	1.33	3	0|0|0|0|0	0.5	1	13.33	0.1
CKB1	XP_001470879.1	TTHERM_00133759	XP_001470879.1	0|0|4	4	1.33	3	0|0|0|0|0	0.5	1	13.33	0.1
CKB1	XP_001024920.2	TTHERM_00241960	XP_001024920.2	3|0|0	3	1	3	0|0|0|0|0	0.5	1	10	0.11
CKB1	XP_001008253.2	TTHERM_00011740	XP_001008253.2	3|0|0	3	1	3	0|0|0|0|0	0.5	1	10	0.11
CKB1	XP_001010378.1	TTHERM_00354800	XP_001010378.1	3|0|0	3	1	3	0|0|0|0|0	0.5	1	10	0.11
CKB1	XP_001014856.1	TTHERM_00050600	XP_001014856.1	3|0|0	3	1	3	0|0|0|0|0	0.5	1	10	0.11
CKB1	XP_001016993.1	TTHERM_00759100	TTHERM_00759100	3|0|0	3	1	3	0|0|0|0|0	0.5	1	10	0.11
CKB1	XP_001018292.1	TTHERM_01161000	XP_001018292.1	3|0|0	3	1	3	0|0|0|0|0	0.5	1	10	0.11
CKB1	XP_001008991.1	TTHERM_00259410	XP_001008991.1	3|0|0	3	1	3	0|0|0|0|0	0.5	1	10	0.11
CKB1	XP_001008625.1	TTHERM_00812970	XP_001008625.1	3|0|0	3	1	3	0|0|0|0|0	0.5	1	10	0.11
CKB1	XP_001007289.1	TTHERM_00418280	XP_001007289.1	3|0|0	3	1	3	0|0|0|0|0	0.5	1	10	0.11
CKB1	XP_001023324.1	TTHERM_00444610	XP_001023324.1	3|0|0	3	1	3	0|0|0|0|0	0.5	1	10	0.11
CKB1	XP_001031089.1	TTHERM_00939150	TTHERM_00939150	3|0|0	3	1	3	0|0|0|0|0	0.5	1	10	0.11
CKB1	XP_001029845.1	TTHERM_01276340	XP_001029845.1	3|0|0	3	1	3	0|0|0|0|0	0.5	1	10	0.11
CKB1	XP_001008397.1	TTHERM_00016170	XP_001008397.1	3|0|0	3	1	3	0|0|0|0|0	0.5	1	10	0.11
CKB1	XP_001028679.1	TTHERM_02199750	TTHERM_02199750	3|0|0	3	1	3	0|0|0|0|0	0.5	1	10	0.11
CKB1	XP_001017849.1	TTHERM_00440540	TTHERM_00440540	3|0|0	3	1	3	0|0|0|0|0	0.5	1	10	0.11
CKB1	XP_001011841.1	TTHERM_00392650	TTHERM_00392650	3|0|0	3	1	3	0|0|0|0|0	0.5	1	10	0.11
CKB1	XP_001024702.1	TTHERM_00616320	XP_001024702.1	0|3|0	3	1	3	0|0|0|0|0	0.5	1	10	0.11
CKB1	XP_001026221.1	TTHERM_00780650	XP_001026221.1	0|3|0	3	1	3	0|0|0|0|0	0.5	1	10	0.11
CKB1	XP_001015767.2	TTHERM_00079260	XP_001015767.2	0|3|0	3	1	3	0|0|0|0|0	0.5	1	10	0.11
CKB1	XP_001011861.1	TTHERM_00392850	TTHERM_00392850	0|3|0	3	1	3	0|0|0|0|0	0.5	1	10	0.11
CKB1	XP_001019119.1	TTHERM_00255650	XP_001019119.1	0|3|0	3	1	3	0|0|0|0|0	0.5	1	10	0.11
CKB1	XP_001012167.1	TTHERM_00101180	XP_001012167.1	0|3|0	3	1	3	0|0|0|0|0	0.5	1	10	0.11
CKB1	XP_001021737.1	TTHERM_00152050	XP_001021737.1	0|3|0	3	1	3	0|0|0|0|0	0.5	1	10	0.11
CKB1	XP_001032362.1	TTHERM_00637010	XP_001032362.1	0|3|0	3	1	3	0|0|0|0|0	0.5	1	10	0.11
CKB1	XP_001030746.3	TTHERM_01015860	XP_001030746.3	0|3|0	3	1	3	0|0|0|0|0	0.5	1	10	0.11
CKB1	XP_001032964.1	TTHERM_00470740	XP_001032964.1	0|3|0	3	1	3	0|0|0|0|0	0.5	1	10	0.11
CKB1	XP_001018056.1	TTHERM_00954330	XP_001018056.1	0|3|0	3	1	3	0|0|0|0|0	0.5	1	10	0.11
CKB1	XP_001032004.1	TTHERM_00703330	XP_001032004.1	0|3|0	3	1	3	0|0|0|0|0	0.5	1	10	0.11
CKB1	XP_001032420.2	TTHERM_00637590	XP_001032420.2	0|3|0	3	1	3	0|0|0|0|0	0.5	1	10	0.11
CKB1	XP_001008828.1	TTHERM_00185570	TTHERM_00185570	0|3|0	3	1	3	0|0|0|0|0	0.5	1	10	0.11
CKB1	XP_001033039.2	TTHERM_00471530	XP_001033039.2	0|3|0	3	1	3	0|0|0|0|0	0.5	1	10	0.11
CKB1	XP_001012667.1	TTHERM_00085200	XP_001012667.1	0|3|0	3	1	3	0|0|0|0|0	0.5	1	10	0.11
CKB1	XP_001009860.2	TTHERM_00161300	XP_001009860.2	0|0|3	3	1	3	0|0|0|0|0	0.5	1	10	0.11
CKB1	XP_001025708.1	TTHERM_00929450	XP_001025708.1	15|0|0	15	5	3	4|0|0|0|0	0.5	1	5	0.12
CKB1	XP_001022599.2	TTHERM_00624730	XP_001022599.2	2|0|0	2	0.67	3	0|0|0|0|0	0.49	0.98	6.67	0.12
CKB1	XP_001010352.1	TTHERM_01005320	XP_001010352.1	2|0|0	2	0.67	3	0|0|0|0|0	0.49	0.98	6.67	0.12
CKB1	XP_001025280.1	TTHERM_00840040	XP_001025280.1	2|0|0	2	0.67	3	0|0|0|0|0	0.49	0.98	6.67	0.12
CKB1	XP_001022398.3	TTHERM_00558350	XP_001022398.3	2|0|0	2	0.67	3	0|0|0|0|0	0.49	0.98	6.67	0.12
CKB1	XP_001014080.1	TTHERM_00402070	XP_001014080.1	2|0|0	2	0.67	3	0|0|0|0|0	0.49	0.98	6.67	0.12
CKB1	XP_001022312.2	TTHERM_00502580	XP_001022312.2	2|0|0	2	0.67	3	0|0|0|0|0	0.49	0.98	6.67	0.12
CKB1	XP_001007270.2	TTHERM_00418090	XP_001007270.2	2|0|0	2	0.67	3	0|0|0|0|0	0.49	0.98	6.67	0.12
CKB1	XP_001025312.2	TTHERM_01299730	XP_001025312.2	2|0|0	2	0.67	3	0|0|0|0|0	0.49	0.98	6.67	0.12
CKB1	XP_001033066.1	TTHERM_00471820	XP_001033066.1	2|0|0	2	0.67	3	0|0|0|0|0	0.49	0.98	6.67	0.12
CKB1	XP_001029958.1	TTHERM_01205310	XP_001029958.1	2|0|0	2	0.67	3	0|0|0|0|0	0.49	0.98	6.67	0.12
CKB1	XP_001025200.1	TTHERM_00685980	XP_001025200.1	2|0|0	2	0.67	3	0|0|0|0|0	0.49	0.98	6.67	0.12
CKB1	XP_001011408.2	TTHERM_00433830	TTHERM_00433830	2|0|0	2	0.67	3	0|0|0|0|0	0.49	0.98	6.67	0.12
CKB1	XP_001022648.1	TTHERM_00727630	XP_001022648.1	2|0|0	2	0.67	3	0|0|0|0|0	0.49	0.98	6.67	0.12
CKB1	XP_001022421.1	TTHERM_00558590	XP_001022421.1	2|0|0	2	0.67	3	0|0|0|0|0	0.49	0.98	6.67	0.12
CKB1	NP_149402.1	TepyoMp39	cox1	2|0|0	2	0.67	3	0|0|0|0|0	0.49	0.98	6.67	0.12
CKB1	XP_001031474.1	TTHERM_00823720	XP_001031474.1	2|0|0	2	0.67	3	0|0|0|0|0	0.49	0.98	6.67	0.12
CKB1	XP_001032421.1	TTHERM_00637600	XP_001032421.1	2|0|0	2	0.67	3	0|0|0|0|0	0.49	0.98	6.67	0.12
CKB1	XP_001031069.1	TTHERM_00938940	XP_001031069.1	2|0|0	2	0.67	3	0|0|0|0|0	0.49	0.98	6.67	0.12
CKB1	XP_001020556.3	TTHERM_00218840	TTHERM_00218840	2|0|0	2	0.67	3	0|0|0|0|0	0.49	0.98	6.67	0.12
CKB1	XP_001014137.1	TTHERM_00406600	XP_001014137.1	2|0|0	2	0.67	3	0|0|0|0|0	0.49	0.98	6.67	0.12
CKB1	XP_001026116.1	TTHERM_00971960	TTHERM_00971960	2|0|0	2	0.67	3	0|0|0|0|0	0.49	0.98	6.67	0.12
CKB1	XP_001013106.1	TTHERM_00294740	XP_001013106.1	2|0|0	2	0.67	3	0|0|0|0|0	0.49	0.98	6.67	0.12
CKB1	XP_001012754.1	TTHERM_00088050	XP_001012754.1	2|0|0	2	0.67	3	0|0|0|0|0	0.49	0.98	6.67	0.12
CKB1	XP_001022166.1	TTHERM_00787270	XP_001022166.1	2|0|0	2	0.67	3	0|0|0|0|0	0.49	0.98	6.67	0.12
CKB1	XP_001013835.1	TTHERM_00427560	XP_001013835.1	2|0|0	2	0.67	3	0|0|0|0|0	0.49	0.98	6.67	0.12
CKB1	XP_001025219.1	TTHERM_00686170	TTHERM_00686170	2|0|0	2	0.67	3	0|0|0|0|0	0.49	0.98	6.67	0.12
CKB1	XP_001012838.1	TTHERM_00092850	XP_001012838.1	2|0|0	2	0.67	3	0|0|0|0|0	0.49	0.98	6.67	0.12
CKB1	XP_001007823.2	TTHERM_00070850	XP_001007823.2	2|0|0	2	0.67	3	0|0|0|0|0	0.49	0.98	6.67	0.12
CKB1	XP_001015683.1	TTHERM_00077420	XP_001015683.1	2|0|0	2	0.67	3	0|0|0|0|0	0.49	0.98	6.67	0.12
CKB1	XP_001016296.1	TTHERM_00127160	TTHERM_00127160	2|0|0	2	0.67	3	0|0|0|0|0	0.49	0.98	6.67	0.12
CKB1	XP_001032344.1	TTHERM_00649500	XP_001032344.1	2|0|0	2	0.67	3	0|0|0|0|0	0.49	0.98	6.67	0.12
CKB1	XP_001014613.1	TTHERM_00046180	XP_001014613.1	2|0|0	2	0.67	3	0|0|0|0|0	0.49	0.98	6.67	0.12
CKB1	NP_149392.1	TepyoMp29	nad9_1	2|0|0	2	0.67	3	0|0|0|0|0	0.49	0.98	6.67	0.12
CKB1	XP_001008790.1	TTHERM_00185190	XP_001008790.1	2|0|0	2	0.67	3	0|0|0|0|0	0.49	0.98	6.67	0.12
CKB1	XP_001471073.1	TTHERM_00526449	TTHERM_00526449	2|0|0	2	0.67	3	0|0|0|0|0	0.49	0.98	6.67	0.12
CKB1	XP_976670.1	TTHERM_00548140	XP_976670.1	2|0|0	2	0.67	3	0|0|0|0|0	0.49	0.98	6.67	0.12
CKB1	XP_001023103.1	TTHERM_00353460	XP_001023103.1	2|0|0	2	0.67	3	0|0|0|0|0	0.49	0.98	6.67	0.12
CKB1	XP_001021302.1	TTHERM_00316100	XP_001021302.1	2|0|0	2	0.67	3	0|0|0|0|0	0.49	0.98	6.67	0.12
CKB1	XP_001033109.1	TTHERM_00441960	XP_001033109.1	2|0|0	2	0.67	3	0|0|0|0|0	0.49	0.98	6.67	0.12
CKB1	XP_001014582.1	TTHERM_00043890	XP_001014582.1	2|0|0	2	0.67	3	0|0|0|0|0	0.49	0.98	6.67	0.12
CKB1	XP_001016567.1	TTHERM_00188910	XP_001016567.1	2|0|0	2	0.67	3	0|0|0|0|0	0.49	0.98	6.67	0.12
CKB1	XP_001013865.1	TTHERM_00770730	TTHERM_00770730	2|0|0	2	0.67	3	0|0|0|0|0	0.49	0.98	6.67	0.12
CKB1	XP_001010930.1	TTHERM_01097950	XP_001010930.1	2|0|0	2	0.67	3	0|0|0|0|0	0.49	0.98	6.67	0.12
CKB1	XP_001033223.2	TTHERM_00443100	XP_001033223.2	2|0|0	2	0.67	3	0|0|0|0|0	0.49	0.98	6.67	0.12
CKB1	XP_001027862.1	TTHERM_00919690	XP_001027862.1	2|0|0	2	0.67	3	0|0|0|0|0	0.49	0.98	6.67	0.12
CKB1	XP_001029964.2	TTHERM_01205370	XP_001029964.2	2|0|0	2	0.67	3	0|0|0|0|0	0.49	0.98	6.67	0.12
CKB1	XP_001017129.2	TTHERM_00193760	XP_001017129.2	2|0|0	2	0.67	3	0|0|0|0|0	0.49	0.98	6.67	0.12
CKB1	XP_001016978.1	TTHERM_00758950	XP_001016978.1	2|0|0	2	0.67	3	0|0|0|0|0	0.49	0.98	6.67	0.12
CKB1	XP_001025576.1	TTHERM_00695650	XP_001025576.1	2|0|0	2	0.67	3	0|0|0|0|0	0.49	0.98	6.67	0.12
CKB1	XP_001019192.1	TTHERM_00997520	XP_001019192.1	0|2|0	2	0.67	3	0|0|0|0|0	0.49	0.98	6.67	0.12
CKB1	XP_001025248.1	TTHERM_00836750	XP_001025248.1	0|2|0	2	0.67	3	0|0|0|0|0	0.49	0.98	6.67	0.12
CKB1	XP_001019526.3	TTHERM_00628400	XP_001019526.3	0|2|0	2	0.67	3	0|0|0|0|0	0.49	0.98	6.67	0.12
CKB1	XP_001471505.1	TTHERM_00637668	TTHERM_00637668	0|2|0	2	0.67	3	0|0|0|0|0	0.49	0.98	6.67	0.12
CKB1	XP_001022326.1	TTHERM_00502720	XP_001022326.1	0|2|0	2	0.67	3	0|0|0|0|0	0.49	0.98	6.67	0.12
CKB1	XP_001031109.1	TTHERM_00927000	XP_001031109.1	0|2|0	2	0.67	3	0|0|0|0|0	0.49	0.98	6.67	0.12
CKB1	XP_001031040.1	TTHERM_00942990	XP_001031040.1	0|2|0	2	0.67	3	0|0|0|0|0	0.49	0.98	6.67	0.12
CKB1	XP_001025046.1	TTHERM_00467500	XP_001025046.1	0|2|0	2	0.67	3	0|0|0|0|0	0.49	0.98	6.67	0.12
CKB1	XP_001016368.1	TTHERM_00128870	XP_001016368.1	0|2|0	2	0.67	3	0|0|0|0|0	0.49	0.98	6.67	0.12
CKB1	XP_001032304.1	TTHERM_00649100	XP_001032304.1	0|2|0	2	0.67	3	0|0|0|0|0	0.49	0.98	6.67	0.12
CKB1	XP_001021578.1	TTHERM_00149430	XP_001021578.1	0|2|0	2	0.67	3	0|0|0|0|0	0.49	0.98	6.67	0.12
CKB1	XP_001022601.3	TTHERM_00624740	XP_001022601.3	0|2|0	2	0.67	3	0|0|0|0|0	0.49	0.98	6.67	0.12
CKB1	XP_001020684.2	TTHERM_00221120	XP_001020684.2	0|2|0	2	0.67	3	0|0|0|0|0	0.49	0.98	6.67	0.12
CKB1	XP_001030650.1	TTHERM_01044770	TTHERM_01044770	0|2|0	2	0.67	3	0|0|0|0|0	0.49	0.98	6.67	0.12
CKB1	XP_001013097.1	TTHERM_00294650	XP_001013097.1	0|2|0	2	0.67	3	0|0|0|0|0	0.49	0.98	6.67	0.12
CKB1	XP_001008763.1	TTHERM_00180960	XP_001008763.1	0|2|0	2	0.67	3	0|0|0|0|0	0.49	0.98	6.67	0.12
CKB1	XP_001014869.1	TTHERM_00051720	XP_001014869.1	0|2|0	2	0.67	3	0|0|0|0|0	0.49	0.98	6.67	0.12
CKB1	XP_001470818.1	TTHERM_00190658	XP_001470818.1	0|2|0	2	0.67	3	0|0|0|0|0	0.49	0.98	6.67	0.12
CKB1	XP_001021506.3	TTHERM_00148710	XP_001021506.3	0|2|0	2	0.67	3	0|0|0|0|0	0.49	0.98	6.67	0.12
CKB1	XP_001018047.2	TTHERM_00954240	TTHERM_00954240	0|2|0	2	0.67	3	0|0|0|0|0	0.49	0.98	6.67	0.12
CKB1	XP_001027608.3	TTHERM_00568030	XP_001027608.3	0|2|0	2	0.67	3	0|0|0|0|0	0.49	0.98	6.67	0.12
CKB1	XP_001012262.3	TTHERM_00105100	XP_001012262.3	0|2|0	2	0.67	3	0|0|0|0|0	0.49	0.98	6.67	0.12
CKB1	XP_001026663.2	TTHERM_01129680	XP_001026663.2	0|2|0	2	0.67	3	0|0|0|0|0	0.49	0.98	6.67	0.12
CKB1	XP_001019737.1	TTHERM_00137550	XP_001019737.1	0|2|0	2	0.67	3	0|0|0|0|0	0.49	0.98	6.67	0.12
CKB1	XP_001027160.2	TTHERM_00726380	TTHERM_00726380	0|2|0	2	0.67	3	0|0|0|0|0	0.49	0.98	6.67	0.12
CKB1	XP_001014669.1	TTHERM_00046740	XP_001014669.1	0|2|0	2	0.67	3	0|0|0|0|0	0.49	0.98	6.67	0.12
CKB1	XP_001018986.1	TTHERM_00583460	XP_001018986.1	0|2|0	2	0.67	3	0|0|0|0|0	0.49	0.98	6.67	0.12
CKB1	XP_001025104.1	TTHERM_00469080	XP_001025104.1	0|2|0	2	0.67	3	0|0|0|0|0	0.49	0.98	6.67	0.12
CKB1	XP_001031885.1	TTHERM_00721530	TTHERM_00721530	0|2|0	2	0.67	3	0|0|0|0|0	0.49	0.98	6.67	0.12
CKB1	XP_001023421.2	TTHERM_00535120	XP_001023421.2	0|2|0	2	0.67	3	0|0|0|0|0	0.49	0.98	6.67	0.12
CKB1	XP_001022928.1	TTHERM_00579270	XP_001022928.1	0|2|0	2	0.67	3	0|0|0|0|0	0.49	0.98	6.67	0.12
CKB1	XP_001031389.3	TTHERM_00825210	XP_001031389.3	0|2|0	2	0.67	3	0|0|0|0|0	0.49	0.98	6.67	0.12
CKB1	XP_001030352.2	TTHERM_01093550	XP_001030352.2	0|2|0	2	0.67	3	0|0|0|0|0	0.49	0.98	6.67	0.12
CKB1	XP_001014964.1	TTHERM_00052680	XP_001014964.1	0|2|0	2	0.67	3	0|0|0|0|0	0.49	0.98	6.67	0.12
CKB1	XP_001032895.1	TTHERM_00486830	XP_001032895.1	0|2|0	2	0.67	3	0|0|0|0|0	0.49	0.98	6.67	0.12
CKB1	XP_001019830.1	TTHERM_00138480	XP_001019830.1	0|2|0	2	0.67	3	0|0|0|0|0	0.49	0.98	6.67	0.12
CKB1	XP_001015944.1	TTHERM_00268090	XP_001015944.1	0|2|0	2	0.67	3	0|0|0|0|0	0.49	0.98	6.67	0.12
CKB1	XP_001027756.2	TTHERM_01035770	XP_001027756.2	0|2|0	2	0.67	3	0|0|0|0|0	0.49	0.98	6.67	0.12
CKB1	XP_001017502.3	TTHERM_00334340	XP_001017502.3	0|2|0	2	0.67	3	0|0|0|0|0	0.49	0.98	6.67	0.12
CKB1	XP_001010506.1	TTHERM_00357080	XP_001010506.1	0|2|0	2	0.67	3	0|0|0|0|0	0.49	0.98	6.67	0.12
CKB1	XP_001024370.1	TTHERM_00532490	XP_001024370.1	0|2|0	2	0.67	3	0|0|0|0|0	0.49	0.98	6.67	0.12
CKB1	XP_001013809.1	TTHERM_00426310	XP_001013809.1	0|2|0	2	0.67	3	0|0|0|0|0	0.49	0.98	6.67	0.12
CKB1	XP_001027472.2	TTHERM_01001220	XP_001027472.2	0|2|0	2	0.67	3	0|0|0|0|0	0.49	0.98	6.67	0.12
CKB1	XP_001010336.1	TTHERM_01005160	XP_001010336.1	0|2|0	2	0.67	3	0|0|0|0|0	0.49	0.98	6.67	0.12
CKB1	XP_001026376.1	TTHERM_00670550	XP_001026376.1	0|2|0	2	0.67	3	0|0|0|0|0	0.49	0.98	6.67	0.12
CKB1	XP_001030347.1	TTHERM_01093500	XP_001030347.1	0|0|2	2	0.67	3	0|0|0|0|0	0.49	0.98	6.67	0.12
CKB1	XP_001022345.3	TTHERM_00557810	XP_001022345.3	0|0|2	2	0.67	3	0|0|0|0|0	0.49	0.98	6.67	0.12
CKB1	XP_001008256.2	TTHERM_00011770	TTHERM_00011770	0|0|2	2	0.67	3	0|0|0|0|0	0.49	0.98	6.67	0.12
CKB1	XP_001007992.1	TTHERM_00001120	XP_001007992.1	0|0|2	2	0.67	3	0|0|0|0|0	0.49	0.98	6.67	0.12
CKB1	XP_001019080.1	TTHERM_00252290	TTHERM_00252290	0|0|2	2	0.67	3	0|0|0|0|0	0.49	0.98	6.67	0.12
CKB1	XP_001017218.2	TTHERM_00194650	XP_001017218.2	22|4|0	26	8.67	3	11|0|0|4|0	0.49	0.97	2.31	0.16
CKB1	XP_001032305.2	TTHERM_00649110	XP_001032305.2	13|6|0	19	6.33	3	12|0|0|0|2	0.46	0.87	1.81	0.16
CKB1	XP_001008484.2	TTHERM_00023980	XP_001008484.2	9|0|0	9	3	3	5|0|0|0|2	0.47	0.94	1.71	0.16
CKB1	XP_001024247.1	TTHERM_00459390	XP_001024247.1	11|0|0	11	3.67	3	6|0|0|3|2	0.47	0.94	1.33	0.16
CKB1	XP_001014580.2	TTHERM_00043870	XP_001014580.2	12|0|0	12	4	3	9|0|0|0|0	0.47	0.95	1.78	0.16
CKB1	XP_001018307.1	TTHERM_00752080	XP_001018307.1	9|0|0	9	3	3	0|0|0|0|5	0.48	0.96	2.4	0.16
CKB1	XP_001030985.1	TTHERM_00947490	XP_001030985.1	10|0|0	10	3.33	3	5|0|0|0|0	0.49	0.97	2.67	0.16
CKB1	XP_001017388.1	TTHERM_00476810	XP_001017388.1	5|0|0	5	1.67	3	3|0|0|0|0	0.47	0.94	2.22	0.16
CKB1	XP_001014643.1	TTHERM_00046480	XP_001014643.1	5|0|0	5	1.67	3	2|0|0|0|0	0.49	0.98	3.33	0.16
CKB1	XP_001025340.1	TTHERM_01287980	XP_001025340.1	5|0|0	5	1.67	3	2|0|0|0|0	0.49	0.98	3.33	0.16
CKB1	XP_001010732.2	TTHERM_00114360	XP_001010732.2	4|3|2	9	3	3	4|0|0|2|0	0.47	0.6	2	0.16
CKB1	XP_001020096.1	TTHERM_00660330	XP_001020096.1	8|0|0	8	2.67	3	0|0|0|0|5	0.47	0.95	2.13	0.16
CKB1	XP_001024882.1	TTHERM_00241580	XP_001024882.1	4|0|0	4	1.33	3	2|0|0|0|0	0.48	0.95	2.67	0.16
CKB1	XP_001026767.3	TTHERM_00865270	XP_001026767.3	3|4|0	7	2.33	3	4|0|0|2|0	0.47	0.6	1.56	0.16
CKB1	XP_001032536.3	TTHERM_00600650	XP_001032536.3	4|0|0	4	1.33	3	2|0|0|0|0	0.48	0.95	2.67	0.16
CKB1	XP_001019687.2	TTHERM_00136060	XP_001019687.2	4|0|0	4	1.33	3	2|0|0|0|0	0.48	0.95	2.67	0.16
CKB1	XP_001026952.1	TTHERM_00688500	XP_001026952.1	2|3|0	5	1.67	3	0|0|0|5|0	0.48	0.62	1.33	0.16
CKB1	XP_001024484.1	TTHERM_00298500	XP_001024484.1	0|6|0	6	2	3	0|0|0|4|0	0.47	0.93	2	0.16
CKB1	XP_001030432.1	TTHERM_01084370	XP_001030432.1	0|5|0	5	1.67	3	0|0|0|2|0	0.49	0.98	3.33	0.16
CKB1	XP_001013099.1	TTHERM_00294670	XP_001013099.1	0|4|0	4	1.33	3	2|0|0|0|0	0.48	0.95	2.67	0.16
CKB1	XP_001015942.1	TTHERM_00268070	XP_001015942.1	0|3|3	6	2	3	6|0|0|0|0	0.46	0.46	1.33	0.16
CKB1	XP_001033134.1	TTHERM_00442210	XP_001033134.1	27|11|5	43	14.33	3	24|0|0|3|0	0.46	0.92	2.12	0.17
CKB1	XP_001020033.1	TTHERM_00666640	XP_001020033.1	8|0|0	8	2.67	3	7|0|0|0|0	0.46	0.92	1.52	0.17
CKB1	XP_001029413.2	TTHERM_01528510	XP_001029413.2	9|9|2	20	6.67	3	11|0|0|3|0	0.44	0.44	1.9	0.17
CKB1	XP_001030812.2	TTHERM_01014660	XP_001030812.2	9|0|2	11	3.67	3	9|0|0|0|0	0.46	0.9	1.63	0.17
CKB1	XP_001029970.1	TTHERM_01194660	XP_001029970.1	6|0|0	6	2	3	5|0|0|0|0	0.45	0.91	1.6	0.17
CKB1	XP_001027526.3	TTHERM_01055600	XP_001027526.3	4|0|0	4	1.33	3	3|0|0|0|0	0.45	0.9	1.78	0.17
CKB1	XP_001016701.1	TTHERM_00191240	XP_001016701.1	6|0|0	6	2	3	5|0|0|0|0	0.45	0.91	1.6	0.17
CKB1	XP_001011511.3	TTHERM_00784530	XP_001011511.3	5|0|0	5	1.67	3	4|0|0|0|0	0.45	0.9	1.67	0.17
CKB1	XP_001007751.3	TTHERM_00068140	XP_001007751.3	4|2|0	6	2	3	6|0|0|0|0	0.44	0.69	1.33	0.17
CKB1	XP_001009811.1	TTHERM_00160810	XP_001009811.1	4|0|0	4	1.33	3	3|0|0|0|0	0.45	0.9	1.78	0.17
CKB1	XP_001013802.2	TTHERM_00426240	XP_001013802.2	3|0|0	3	1	3	2|0|0|0|0	0.45	0.9	2	0.17
CKB1	XP_976916.1	TTHERM_00030190	XP_976916.1	4|0|0	4	1.33	3	3|0|0|0|0	0.45	0.9	1.78	0.17
CKB1	XP_001026138.1	TTHERM_01145010	XP_001026138.1	3|0|0	3	1	3	2|0|0|0|0	0.45	0.9	2	0.17
CKB1	XP_001029694.1	TTHERM_01345760	XP_001029694.1	3|0|0	3	1	3	2|0|0|0|0	0.45	0.9	2	0.17
CKB1	XP_001012267.1	TTHERM_00105150	XP_001012267.1	3|0|0	3	1	3	2|0|0|0|0	0.45	0.9	2	0.17
CKB1	XP_001013096.1	TTHERM_00294640	XP_001013096.1	3|0|0	3	1	3	2|0|0|0|0	0.45	0.9	2	0.17
CKB1	XP_001012424.2	TTHERM_00804750	XP_001012424.2	3|0|0	3	1	3	2|0|0|0|0	0.45	0.9	2	0.17
CKB1	XP_001019725.1	TTHERM_00136440	XP_001019725.1	0|7|0	7	2.33	3	7|0|0|0|0	0.44	0.89	1.33	0.17
CKB1	XP_976643.1	TTHERM_00545860	XP_976643.1	0|4|0	4	1.33	3	3|0|0|0|0	0.45	0.9	1.78	0.17
CKB1	XP_001026318.2	TTHERM_00853120	XP_001026318.2	0|4|0	4	1.33	3	3|0|0|0|0	0.45	0.9	1.78	0.17
CKB1	XP_001032302.3	TTHERM_00649080	XP_001032302.3	0|3|0	3	1	3	0|0|2|0|0	0.45	0.9	2	0.17
CKB1	XP_001032143.1	TTHERM_00691780	XP_001032143.1	0|3|0	3	1	3	2|0|0|0|0	0.45	0.9	2	0.17
CKB1	XP_001011786.1	TTHERM_01321540	XP_001011786.1	0|4|0	4	1.33	3	0|0|0|3|0	0.45	0.9	1.78	0.17
CKB1	XP_001008255.1	TTHERM_00011760	XP_001008255.1	0|3|0	3	1	3	0|0|0|2|0	0.45	0.9	2	0.17
CKB1	XP_001020973.1	TTHERM_00794540	XP_001020973.1	5|2|0	7	2.33	3	7|0|0|0|0	0.41	0.73	1.33	0.18
CKB1	XP_001023312.1	TTHERM_00444500	XP_001023312.1	7|0|0	7	2.33	3	8|0|0|0|0	0.42	0.85	1.17	0.18
CKB1	XP_001032927.1	TTHERM_00487150	XP_001032927.1	7|0|0	7	2.33	3	9|0|0|0|0	0.39	0.78	1.04	0.18
CKB1	XP_001010870.1	TTHERM_00123750	XP_001010870.1	8|0|0	8	2.67	3	9|0|0|0|0	0.43	0.86	1.19	0.18
CKB1	XP_001032159.1	TTHERM_00691940	XP_001032159.1	6|2|0	8	2.67	3	8|0|0|0|0	0.4	0.76	1.33	0.18
CKB1	XP_001024697.1	TTHERM_00616270	XP_001024697.1	4|0|0	4	1.33	3	4|0|0|0|0	0.43	0.85	1.33	0.18
CKB1	XP_001029700.1	TTHERM_01345820	XP_001029700.1	5|6|0	11	3.67	3	10|0|0|0|0	0.41	0.51	1.47	0.18
CKB1	XP_001009709.2	TTHERM_00157810	XP_001009709.2	4|0|0	4	1.33	3	0|0|0|0|5	0.39	0.79	1.07	0.18
CKB1	XP_977164.1	TTHERM_00037640	XP_977164.1	3|0|0	3	1	3	0|0|0|3|0	0.41	0.83	1.33	0.18
CKB1	XP_001030263.1	TTHERM_01107480	XP_001030263.1	3|0|0	3	1	3	3|0|0|0|0	0.41	0.83	1.33	0.18
CKB1	XP_001011387.2	TTHERM_00433610	XP_001011387.2	4|3|0	7	2.33	3	7|0|0|0|0	0.42	0.55	1.33	0.18
CKB1	XP_001023403.3	TTHERM_00446400	XP_001023403.3	4|0|0	4	1.33	3	5|0|0|0|0	0.39	0.79	1.07	0.18
CKB1	XP_001030655.1	TTHERM_01043090	XP_001030655.1	4|4|0	8	2.67	3	3|0|2|2|0	0.39	0.39	1.52	0.18
CKB1	XP_001023020.2	TTHERM_00348650	XP_001023020.2	3|0|0	3	1	3	3|0|0|0|0	0.41	0.83	1.33	0.18
CKB1	XP_001033542.3	TTHERM_00313610	XP_001033542.3	4|0|0	4	1.33	3	5|0|0|0|0	0.39	0.79	1.07	0.18
CKB1	XP_001022248.1	TTHERM_00500890	XP_001022248.1	3|0|0	3	1	3	3|0|0|0|0	0.41	0.83	1.33	0.18
CKB1	XP_001025871.2	TTHERM_00713190	XP_001025871.2	3|5|0	8	2.67	3	0|0|3|4|0	0.42	0.66	1.52	0.18
CKB1	XP_001031246.1	TTHERM_00896070	XP_001031246.1	2|0|0	2	0.67	3	2|0|0|0|0	0.39	0.78	1.33	0.18
CKB1	XP_001015831.1	TTHERM_00079910	XP_001015831.1	3|0|0	3	1	3	0|0|0|3|0	0.41	0.83	1.33	0.18
CKB1	XP_001015341.3	TTHERM_00641240	XP_001015341.3	2|0|0	2	0.67	3	2|0|0|0|0	0.39	0.78	1.33	0.18
CKB1	XP_001009805.1	TTHERM_00160750	XP_001009805.1	2|0|0	2	0.67	3	0|0|0|0|2	0.39	0.78	1.33	0.18
CKB1	XP_001029699.1	TTHERM_01345810	XP_001029699.1	2|0|0	2	0.67	3	2|0|0|0|0	0.39	0.78	1.33	0.18
CKB1	XP_001020930.2	TTHERM_00794110	XP_001020930.2	2|0|0	2	0.67	3	0|0|0|2|0	0.39	0.78	1.33	0.18
CKB1	XP_001031915.1	TTHERM_00721830	XP_001031915.1	2|0|0	2	0.67	3	2|0|0|0|0	0.39	0.78	1.33	0.18
CKB1	XP_001016036.1	TTHERM_00276060	XP_001016036.1	2|0|0	2	0.67	3	2|0|0|0|0	0.39	0.78	1.33	0.18
CKB1	XP_001025035.1	TTHERM_00467390	XP_001025035.1	3|0|0	3	1	3	3|0|0|0|0	0.41	0.83	1.33	0.18
CKB1	XP_001010758.2	TTHERM_00117590	XP_001010758.2	2|0|0	2	0.67	3	0|0|2|0|0	0.39	0.78	1.33	0.18
CKB1	XP_001030207.1	TTHERM_01109980	XP_001030207.1	2|0|0	2	0.67	3	2|0|0|0|0	0.39	0.78	1.33	0.18
CKB1	XP_001011515.2	TTHERM_00784570	XP_001011515.2	0|4|0	4	1.33	3	4|0|0|0|0	0.43	0.85	1.33	0.18
CKB1	XP_001030009.1	TTHERM_01179770	XP_001030009.1	0|3|0	3	1	3	0|0|0|0|3	0.41	0.83	1.33	0.18
CKB1	XP_001033297.1	TTHERM_00420420	XP_001033297.1	0|2|0	2	0.67	3	0|2|0|0|0	0.39	0.78	1.33	0.18
CKB1	XP_001009799.2	TTHERM_00160690	XP_001009799.2	0|2|0	2	0.67	3	0|0|0|2|0	0.39	0.78	1.33	0.18
CKB1	XP_001032784.1	TTHERM_00530790	XP_001032784.1	0|2|0	2	0.67	3	2|0|0|0|0	0.39	0.78	1.33	0.18
CKB1	XP_001022689.1	TTHERM_00729040	XP_001022689.1	0|2|0	2	0.67	3	2|0|0|0|0	0.39	0.78	1.33	0.18
CKB1	XP_001014068.1	TTHERM_00401940	XP_001014068.1	0|2|0	2	0.67	3	0|0|0|2|0	0.39	0.78	1.33	0.18
CKB1	XP_001022273.1	TTHERM_00502190	XP_001022273.1	0|2|0	2	0.67	3	2|0|0|0|0	0.39	0.78	1.33	0.18
CKB1	XP_001010450.1	TTHERM_00355520	XP_001010450.1	0|0|3	3	1	3	3|0|0|0|0	0.41	0.83	1.33	0.18
CKB1	XP_001027006.2	TTHERM_00690030	XP_001027006.2	0|0|2	2	0.67	3	0|0|0|2|0	0.39	0.78	1.33	0.18
CKB1	XP_001024853.2	TTHERM_00239290	XP_001024853.2	10|2|0	12	4	3	13|0|0|0|0	0.38	0.75	1.23	0.19
CKB1	XP_001033284.1	TTHERM_00420290	XP_001033284.1	11|0|0	11	3.67	3	0|0|0|0|14	0.38	0.77	1.05	0.19
CKB1	XP_001017179.2	TTHERM_00194260	XP_001017179.2	6|13|3	22	7.33	3	13|0|0|3|0	0.38	0.76	1.83	0.19
CKB1	XP_001027842.1	TTHERM_00918500	XP_001027842.1	4|9|0	13	4.33	3	10|0|0|0|2	0.36	0.7	1.44	0.19
CKB1	XP_001015764.1	TTHERM_00079230	XP_001015764.1	5|0|0	5	1.67	3	7|0|0|0|0	0.37	0.73	0.95	0.19
CKB1	XP_001033123.1	TTHERM_00442100	XP_001033123.1	3|0|0	3	1	3	4|0|0|0|0	0.37	0.75	1	0.19
CKB1	XP_001026291.1	TTHERM_00852850	XP_001026291.1	2|0|2	4	1.33	3	2|0|0|2|0	0.36	0.36	1.33	0.19
CKB1	XP_001020234.1	TTHERM_00961950	XP_001020234.1	2|2|0	4	1.33	3	2|0|0|0|2	0.36	0.36	1.33	0.19
CKB1	XP_001029987.1	TTHERM_01194830	XP_001029987.1	0|4|0	4	1.33	3	0|0|2|3|0	0.37	0.74	1.07	0.19
CKB1	XP_001013887.2	TTHERM_00771980	XP_001013887.2	0|3|0	3	1	3	0|0|0|4|0	0.37	0.75	1	0.19
CKB1	XP_001015733.2	TTHERM_00078920	XP_001015733.2	0|3|0	3	1	3	0|0|0|4|0	0.37	0.75	1	0.19
CKB1	XP_001030164.1	TTHERM_01123840	XP_001030164.1	0|3|0	3	1	3	4|0|0|0|0	0.37	0.75	1	0.19
CKB1	XP_001013342.2	TTHERM_00449470	XP_001013342.2	4|0|0	4	1.33	3	6|0|0|0|0	0.34	0.69	0.89	0.2
CKB1	XP_001013114.1	TTHERM_00294820	XP_001013114.1	4|0|0	4	1.33	3	6|0|0|0|0	0.34	0.69	0.89	0.2
CKB1	XP_001029818.2	TTHERM_01289160	XP_001029818.2	2|0|0	2	0.67	3	3|0|0|0|0	0.34	0.67	0.89	0.2
CKB1	XP_001020539.1	TTHERM_00218670	XP_001020539.1	2|2|0	4	1.33	3	5|0|0|0|0	0.34	0.34	1.07	0.2
CKB1	XP_001023350.1	TTHERM_00444870	XP_001023350.1	2|0|0	2	0.67	3	3|0|0|0|0	0.34	0.67	0.89	0.2
CKB1	XP_001017433.1	TTHERM_00481220	XP_001017433.1	2|0|0	2	0.67	3	3|0|0|0|0	0.34	0.67	0.89	0.2
CKB1	XP_001031108.1	TTHERM_00926990	XP_001031108.1	2|5|0	7	2.33	3	4|0|0|3|0	0.36	0.66	1.33	0.2
CKB1	XP_001016981.1	TTHERM_00758980	XP_001016981.1	2|0|0	2	0.67	3	3|0|0|0|0	0.34	0.67	0.89	0.2
CKB1	XP_001023294.2	TTHERM_00444320	XP_001023294.2	2|0|0	2	0.67	3	3|0|0|0|0	0.34	0.67	0.89	0.2
CKB1	XP_001021914.1	TTHERM_01207690	XP_001021914.1	2|0|0	2	0.67	3	3|0|0|0|0	0.34	0.67	0.89	0.2
CKB1	XP_001032399.2	TTHERM_00637380	XP_001032399.2	2|0|0	2	0.67	3	3|0|0|0|0	0.34	0.67	0.89	0.2
CKB1	XP_001025866.1	TTHERM_00713140	XP_001025866.1	0|4|0	4	1.33	3	6|0|0|0|0	0.34	0.69	0.89	0.2
CKB1	XP_001027673.2	TTHERM_00571670	XP_001027673.2	0|2|0	2	0.67	3	3|0|0|0|0	0.34	0.67	0.89	0.2
CKB1	XP_001017500.1	TTHERM_00334320	XP_001017500.1	0|2|0	2	0.67	3	3|0|0|0|0	0.34	0.67	0.89	0.2
CKB1	XP_001020474.3	TTHERM_00216040	XP_001020474.3	0|0|2	2	0.67	3	3|0|0|0|0	0.34	0.67	0.89	0.2
CKB1	XP_001014520.1	TTHERM_00856520	XP_001014520.1	13|7|0	20	6.67	3	10|0|0|4|3	0.34	0.66	1.57	0.21
CKB1	XP_001017359.2	TTHERM_00476510	XP_001017359.2	11|2|0	13	4.33	3	13|0|0|0|2	0.32	0.64	1.16	0.21
CKB1	XP_001019629.1	TTHERM_00133500	XP_001019629.1	7|5|0	12	4	3	9|0|0|2|0	0.32	0.51	1.45	0.21
CKB1	XP_001019178.1	TTHERM_00257230	XP_001019178.1	7|3|3	13	4.33	3	4|0|0|0|6	0.32	0.61	1.73	0.21
CKB1	XP_001024027.1	TTHERM_00657270	XP_001024027.1	5|0|0	5	1.67	3	5|0|0|2|0	0.33	0.67	0.95	0.21
CKB1	XP_001019483.1	TTHERM_00626980	XP_001019483.1	4|3|0	7	2.33	3	4|0|0|3|0	0.31	0.42	1.33	0.21
CKB1	XP_001032300.1	TTHERM_00649060	XP_001032300.1	4|3|0	7	2.33	3	5|0|0|2|0	0.33	0.45	1.33	0.21
CKB1	XP_001023392.1	TTHERM_00446290	XP_001023392.1	3|0|0	3	1	3	5|0|0|0|0	0.31	0.62	0.8	0.21
CKB1	XP_001014936.1	TTHERM_00052400	XP_001014936.1	3|4|2	9	3	3	5|0|0|0|2	0.33	0.45	1.71	0.21
CKB1	XP_001020279.1	TTHERM_01197120	XP_001020279.1	3|6|3	12	4	3	4|0|2|3|0	0.32	0.61	1.78	0.21
CKB1	XP_001011913.1	TTHERM_00394410	XP_001011913.1	3|0|0	3	1	3	5|0|0|0|0	0.31	0.62	0.8	0.21
CKB1	XP_001032108.2	TTHERM_00691430	XP_001032108.2	0|5|0	5	1.67	3	0|0|2|5|0	0.33	0.67	0.95	0.21
CKB1	XP_001014085.1	TTHERM_00402120	XP_001014085.1	0|4|2	6	2	3	7|0|0|0|0	0.32	0.55	1.14	0.21
CKB1	XP_001020613.3	TTHERM_00219410	XP_001020613.3	0|5|0	5	1.67	3	8|0|0|0|0	0.3	0.61	0.83	0.21
CKB1	XP_001032780.3	TTHERM_00530750	XP_001032780.3	21|15|2	38	12.67	3	28|0|0|0|0	0.25	0.49	1.81	0.22
CKB1	XP_977106.2	TTHERM_00037050	XP_977106.2	12|5|2	19	6.33	3	12|0|2|3|0	0.25	0.51	1.49	0.22
CKB1	XP_001007748.1	TTHERM_00068110	XP_001007748.1	13|5|6	24	8	3	16|0|0|2|0	0.29	0.57	1.78	0.22
CKB1	XP_001031932.1	TTHERM_00715730	XP_001031932.1	11|9|4	24	8	3	15|0|0|2|0	0.26	0.39	1.88	0.22
CKB1	XP_001033079.3	TTHERM_00471950	XP_001033079.3	8|11|6	25	8.33	3	2|0|4|10|0	0.27	0.47	2.08	0.22
CKB1	XP_001032843.3	TTHERM_00486310	XP_001032843.3	8|7|0	15	5	3	8|0|2|3|0	0.26	0.35	1.54	0.22
CKB1	XP_001021700.1	TTHERM_00151670	XP_001021700.1	8|6|2	16	5.33	3	11|0|0|2|0	0.26	0.41	1.64	0.22
CKB1	XP_001015478.2	TTHERM_00378970	XP_001015478.2	6|0|0	6	2	3	10|0|0|0|0	0.26	0.51	0.8	0.22
CKB1	XP_001015934.1	TTHERM_00267990	XP_001015934.1	7|2|0	9	3	3	11|0|0|0|0	0.28	0.56	1.09	0.22
CKB1	XP_001019485.2	TTHERM_00627000	XP_001019485.2	6|2|0	8	2.67	3	10|0|0|0|0	0.26	0.51	1.07	0.22
CKB1	XP_001016810.2	TTHERM_00488350	XP_001016810.2	4|3|0	7	2.33	3	8|0|0|0|0	0.27	0.38	1.17	0.22
CKB1	XP_001020513.2	TTHERM_00218410	XP_001020513.2	4|0|0	4	1.33	3	7|0|0|0|0	0.27	0.55	0.76	0.22
CKB1	XP_001026420.2	TTHERM_00325580	XP_001026420.2	5|3|0	8	2.67	3	9|0|0|0|0	0.27	0.46	1.19	0.22
CKB1	XP_001021554.1	TTHERM_00149190	XP_001021554.1	5|3|0	8	2.67	3	9|0|0|0|0	0.27	0.46	1.19	0.22
CKB1	XP_001031807.1	TTHERM_00723290	XP_001031807.1	2|0|0	2	0.67	3	0|0|0|0|4	0.26	0.52	0.67	0.22
CKB1	XP_001024894.2	TTHERM_00241700	XP_001024894.2	4|2|3	9	3	3	8|0|0|0|0	0.27	0.38	1.5	0.22
CKB1	XP_001024602.1	TTHERM_00301740	XP_001024602.1	2|0|0	2	0.67	3	4|0|0|0|0	0.26	0.52	0.67	0.22
CKB1	XP_001032519.2	TTHERM_00600480	XP_001032519.2	0|2|0	2	0.67	3	4|0|0|0|0	0.26	0.52	0.67	0.22
CKB1	XP_001023373.2	TTHERM_00446090	XP_001023373.2	13|7|4	24	8	3	17|0|0|2|0	0.23	0.45	1.68	0.23
CKB1	XP_001025944.1	TTHERM_01113100	XP_001025944.1	10|15|4	29	9.67	3	14|4|3|0|0	0.23	0.44	1.84	0.23
CKB1	XP_001009196.2	TTHERM_00551090	XP_001009196.2	12|0|5	17	5.67	3	16|0|0|2|0	0.21	0.42	1.26	0.23
CKB1	XP_001031387.2	TTHERM_00825190	XP_001031387.2	10|6|3	19	6.33	3	8|0|0|3|4	0.23	0.44	1.69	0.23
CKB1	XP_001009730.2	TTHERM_00158020	XP_001009730.2	6|8|0	14	4.67	3	10|0|0|0|3	0.24	0.39	1.44	0.23
CKB1	XP_001033489.2	TTHERM_00313080	XP_001033489.2	4|4|0	8	2.67	3	9|0|0|0|0	0.23	0.23	1.19	0.23
CKB1	XP_001018241.2	TTHERM_00283850	XP_001018241.2	5|0|0	5	1.67	3	5|0|0|3|0	0.25	0.51	0.83	0.23
CKB1	XP_001012338.1	TTHERM_00106940	XP_001012338.1	5|0|0	5	1.67	3	9|0|0|0|0	0.23	0.46	0.74	0.23
CKB1	XP_001031817.2	TTHERM_00723390	XP_001031817.2	4|3|0	7	2.33	3	6|0|0|0|2	0.21	0.3	1.17	0.23
CKB1	XP_001007749.2	TTHERM_00068120	XP_001007749.2	4|5|0	9	3	3	4|0|2|3|0	0.21	0.31	1.33	0.23
CKB1	XP_001471009.1	TTHERM_00659131	XP_001471009.1	3|0|0	3	1	3	6|0|0|0|0	0.23	0.46	0.67	0.23
CKB1	XP_001033245.1	TTHERM_00419850	XP_001033245.1	3|0|0	3	1	3	0|0|0|0|6	0.23	0.46	0.67	0.23
CKB1	XP_001033240.2	TTHERM_00419800	XP_001033240.2	0|3|0	3	1	3	6|0|0|0|0	0.23	0.46	0.67	0.23
CKB1	XP_001015771.1	TTHERM_00079300	XP_001015771.1	0|3|0	3	1	3	2|0|0|3|0	0.25	0.5	0.8	0.23
CKB1	XP_001011315.1	TTHERM_00429910	XP_001011315.1	7|6|2	15	5	3	3|0|3|6|0	0.21	0.29	1.67	0.24
CKB1	XP_001008606.2	TTHERM_00812780	XP_001008606.2	8|3|0	11	3.67	3	5|0|0|0|8	0.18	0.36	1.13	0.24
CKB1	XP_001015794.1	TTHERM_00079540	XP_001015794.1	4|4|0	8	2.67	3	7|0|0|2|0	0.18	0.18	1.19	0.24
CKB1	XP_001023435.2	TTHERM_00535260	XP_001023435.2	4|4|0	8	2.67	3	7|2|0|0|0	0.18	0.18	1.19	0.24
CKB1	XP_001025649.1	TTHERM_00697420	XP_001025649.1	4|0|0	4	1.33	3	0|0|0|0|8	0.19	0.38	0.67	0.24
CKB1	XP_001025644.1	TTHERM_00697370	XP_001025644.1	3|3|0	6	2	3	4|0|0|3|0	0.19	0.19	1.14	0.24
CKB1	XP_001026962.1	TTHERM_00688600	XP_001026962.1	2|0|0	2	0.67	3	0|0|0|0|5	0.17	0.34	0.53	0.24
CKB1	XP_001027015.1	TTHERM_01212860	XP_001027015.1	2|0|0	2	0.67	3	0|0|0|0|5	0.17	0.34	0.53	0.24
CKB1	XP_001027841.1	TTHERM_00918490	XP_001027841.1	2|2|2	6	2	3	6|0|0|0|0	0.19	0.19	1.33	0.24
CKB1	XP_001023928.1	TTHERM_00474440	XP_001023928.1	2|0|0	2	0.67	3	0|0|0|0|5	0.17	0.34	0.53	0.24
CKB1	XP_001008692.1	TTHERM_00170320	XP_001008692.1	2|0|0	2	0.67	3	5|0|0|0|0	0.17	0.34	0.53	0.24
CKB1	XP_001023459.1	TTHERM_00535500	XP_001023459.1	0|2|0	2	0.67	3	0|0|0|5|0	0.17	0.34	0.53	0.24
CKB1	XP_001018127.2	TTHERM_00279670	XP_001018127.2	12|9|5	26	8.67	3	16|0|0|3|0	0.16	0.29	1.82	0.25
CKB1	XP_001024704.2	TTHERM_00616340	XP_001024704.2	11|4|3	18	6	3	15|0|0|3|0	0.13	0.26	1.33	0.25
CKB1	XP_001021911.1	TTHERM_01207660	XP_001021911.1	10|3|0	13	4.33	3	7|0|0|0|9	0.15	0.3	1.08	0.25
CKB1	XP_001032154.1	TTHERM_00691890	XP_001032154.1	6|7|0	13	4.33	3	9|0|0|2|2	0.14	0.19	1.33	0.25
CKB1	XP_001020075.1	TTHERM_00668060	XP_001020075.1	7|6|0	13	4.33	3	10|0|0|3|0	0.16	0.22	1.33	0.25
CKB1	XP_001026079.1	TTHERM_00969600	XP_001026079.1	6|2|0	8	2.67	3	9|0|0|2|0	0.15	0.31	0.97	0.25
CKB1	XP_001031976.1	TTHERM_00716190	XP_001031976.1	5|0|0	5	1.67	3	0|0|0|0|10	0.15	0.3	0.67	0.25
CKB1	XP_001030321.1	TTHERM_01099050	XP_001030321.1	5|0|0	5	1.67	3	2|0|0|0|8	0.12	0.25	0.67	0.25
CKB1	XP_001030010.1	TTHERM_01179780	XP_001030010.1	3|8|2	13	4.33	3	2|0|0|2|10	0.12	0.24	1.24	0.25
CKB1	XP_001018735.1	TTHERM_00292170	XP_001018735.1	4|2|0	6	2	3	6|0|0|0|2	0.17	0.3	1	0.25
CKB1	XP_001031468.1	TTHERM_00823660	XP_001031468.1	3|2|0	5	1.67	3	4|0|0|3|0	0.12	0.19	0.95	0.25
CKB1	XP_001024446.2	TTHERM_01266070	XP_001024446.2	3|0|0	3	1	3	7|0|0|0|0	0.15	0.29	0.57	0.25
CKB1	XP_001023170.1	TTHERM_00492780	XP_001023170.1	3|5|0	8	2.67	3	8|0|0|0|2	0.14	0.25	1.07	0.25
CKB1	XP_001009329.1	TTHERM_00575360	XP_001009329.1	6|3|0	9	3	3	10|0|2|0|0	0.1	0.19	1	0.26
CKB1	XP_001016910.1	TTHERM_00979780	XP_001016910.1	4|4|3	11	3.67	3	8|0|0|0|2	0.1	0.1	1.47	0.26
CKB1	XP_001016584.1	TTHERM_00189080	XP_001016584.1	2|8|0	10	3.33	3	8|0|2|4|0	0.11	0.21	0.95	0.26
CKB1	XP_001016622.2	TTHERM_00189460	XP_001016622.2	3|3|0	6	2	3	5|0|0|3|0	0.1	0.1	1	0.26
CKB1	XP_001018333.1	TTHERM_00753340	XP_001018333.1	3|3|2	8	2.67	3	5|0|0|0|3	0.1	0.1	1.33	0.26
CKB1	XP_001027269.2	TTHERM_00842530	XP_001027269.2	2|0|0	2	0.67	3	2|0|0|0|3	0.11	0.22	0.53	0.26
CKB1	XP_001030803.2	TTHERM_01014570	XP_001030803.2	2|0|0	2	0.67	3	6|0|0|0|0	0.09	0.19	0.44	0.26
CKB1	XP_001008407.1	TTHERM_00016270	XP_001008407.1	2|0|0	2	0.67	3	0|0|0|0|6	0.09	0.19	0.44	0.26
CKB1	XP_001009161.2	TTHERM_00550700	XP_001009161.2	17|4|3	24	8	3	27|0|0|0|0	0.07	0.14	1.19	0.27
CKB1	XP_001021401.1	TTHERM_00317200	XP_001021401.1	9|7|4	20	6.67	3	17|0|0|0|0	0.08	0.14	1.57	0.27
CKB1	XP_001022895.2	TTHERM_00578940	XP_001022895.2	6|6|0	12	4	3	14|0|0|0|0	0.07	0.07	1.14	0.27
CKB1	XP_001014650.1	TTHERM_00046550	XP_001014650.1	5|0|0	5	1.67	3	0|0|0|0|11	0.09	0.18	0.61	0.27
CKB1	XP_001013140.2	TTHERM_00295080	XP_001013140.2	7|7|3	17	5.67	3	13|0|0|2|0	0.07	0.07	1.51	0.27
CKB1	XP_001027984.2	TTHERM_00497960	XP_001027984.2	5|2|0	7	2.33	3	9|0|0|2|0	0.07	0.14	0.85	0.27
CKB1	XP_001025722.1	TTHERM_00929590	XP_001025722.1	3|0|0	3	1	3	0|0|0|0|8	0.08	0.16	0.5	0.27
CKB1	XP_976850.1	TTHERM_00028540	XP_976850.1	4|5|0	9	3	3	7|0|0|4|0	0.08	0.12	1.09	0.27
CKB1	XP_001019819.2	TTHERM_00138370	XP_001019819.2	4|0|0	4	1.33	3	7|0|0|2|0	0.09	0.18	0.59	0.27
CKB1	XP_001031575.3	TTHERM_00773220	XP_001031575.3	0|9|3	12	4	3	0|0|8|8|0	0.08	0.16	1	0.27
CKB1	XP_001017158.1	TTHERM_00194050	XP_001017158.1	0|3|0	3	1	3	8|0|0|0|0	0.08	0.16	0.5	0.27
CKB1	XP_001021714.1	TTHERM_00151810	XP_001021714.1	16|13|6	35	11.67	3	7|0|6|13|0	0.05	0.09	1.79	0.28
CKB1	XP_001022027.2	TTHERM_00564280	XP_001022027.2	9|0|0	9	3	3	4|0|0|0|13	0.05	0.11	0.71	0.28
CKB1	XP_001009836.1	TTHERM_00161060	XP_001009836.1	9|10|8	27	9	3	5|3|5|6|3	0.05	0.07	1.89	0.28
CKB1	XP_001019648.1	TTHERM_00133690	XP_001019648.1	4|10|0	14	4.67	3	12|0|0|6|0	0.06	0.12	1.04	0.28
CKB1	XP_001013749.1	TTHERM_00424720	XP_001013749.1	8|5|0	13	4.33	3	13|0|0|3|0	0.05	0.09	1.08	0.28
CKB1	XP_001023080.2	TTHERM_00352220	XP_001023080.2	4|0|0	4	1.33	3	10|0|0|0|0	0.06	0.13	0.53	0.28
CKB1	XP_001007313.2	TTHERM_00418580	XP_001007313.2	3|0|0	3	1	3	3|0|0|0|5	0.05	0.1	0.5	0.28
CKB1	XP_001013838.1	TTHERM_00427590	XP_001013838.1	2|0|0	2	0.67	3	7|0|0|0|0	0.05	0.09	0.38	0.28
CKB1	XP_001018154.1	TTHERM_00280990	XP_001018154.1	2|0|0	2	0.67	3	4|0|0|0|2	0.06	0.12	0.44	0.28
CKB1	XP_001021569.1	TTHERM_00149340	XP_001021569.1	12|8|3	23	7.67	3	20|0|0|2|0	0.03	0.07	1.39	0.29
CKB1	XP_976709.1	TTHERM_00549610	XP_976709.1	6|9|3	18	6	3	9|0|2|4|2	0.04	0.08	1.41	0.29
CKB1	XP_001021439.1	TTHERM_00318570	XP_001021439.1	4|4|4	12	4	3	12|0|0|0|0	0.03	0.03	1.33	0.29
CKB1	XP_001026214.1	TTHERM_00780580	XP_001026214.1	5|2|0	7	2.33	3	10|0|0|2|0	0.04	0.07	0.78	0.29
CKB1	XP_001025269.1	TTHERM_00837950	XP_001025269.1	3|0|0	3	1	3	2|0|0|0|7	0.03	0.06	0.44	0.29
CKB1	XP_001032736.1	TTHERM_00530250	XP_001032736.1	2|0|0	2	0.67	3	5|0|0|2|0	0.03	0.06	0.38	0.29
CKB1	XP_001022188.1	TTHERM_00499300	XP_001022188.1	45|7|0	52	17.33	3	61|0|0|0|0	0.02	0.04	1.14	0.3
CKB1	XP_001007594.1	TTHERM_00058610	XP_001007594.1	9|12|3	24	8	3	16|0|2|4|0	0.03	0.05	1.45	0.3
CKB1	XP_001019717.1	TTHERM_00136360	XP_001019717.1	7|8|2	17	5.67	3	18|0|0|0|0	0.02	0.03	1.26	0.3
CKB1	XP_001017076.2	TTHERM_00193230	XP_001017076.2	7|7|3	17	5.67	3	10|0|3|3|0	0.02	0.02	1.42	0.3
CKB1	XP_001024808.2	TTHERM_00238830	XP_001024808.2	4|2|0	6	2	3	7|0|0|0|4	0.02	0.04	0.73	0.3
CKB1	XP_001020787.1	TTHERM_00408950	XP_001020787.1	2|0|0	2	0.67	3	0|0|0|0|8	0.02	0.04	0.33	0.3
CKB1	XP_001022368.1	TTHERM_00558040	XP_001022368.1	9|0|0	9	3	3	13|0|0|0|6	0.01	0.03	0.63	0.31
CKB1	XP_001032860.1	TTHERM_00486480	XP_001032860.1	2|3|2	7	2.33	3	10|0|0|0|0	0.02	0.04	0.93	0.31
CKB1	XP_001018846.1	TTHERM_00463490	XP_001018846.1	3|0|0	3	1	3	3|0|0|0|7	0.01	0.02	0.4	0.31
CKB1	XP_001022450.2	TTHERM_00989460	XP_001022450.2	2|0|0	2	0.67	3	2|0|0|0|6	0.01	0.03	0.33	0.31
CKB1	XP_001470981.1	TTHERM_00492789	XP_001470981.1	2|2|0	4	1.33	3	3|0|0|3|2	0.02	0.02	0.67	0.31
CKB1	XP_001026590.2	TTHERM_01146030	XP_001026590.2	0|8|5	13	4.33	3	15|0|0|3|0	0.01	0.02	0.96	0.31
CKB1	XP_001033510.2	TTHERM_00313290	XP_001033510.2	0|2|0	2	0.67	3	0|0|2|6|0	0.01	0.03	0.33	0.31
CKB1	XP_001016785.1	TTHERM_00192090	XP_001016785.1	8|0|0	8	2.67	3	19|0|0|0|0	0.01	0.02	0.56	0.32
CKB1	XP_976870.2	TTHERM_00028740	XP_976870.2	6|2|2	10	3.33	3	4|0|0|0|11	0.01	0.02	0.89	0.32
CKB1	XP_001019588.1	TTHERM_00131110	XP_001019588.1	11|8|5	24	8	3	9|0|2|6|5	0.01	0.02	1.45	0.32
CKB1	XP_001018948.1	TTHERM_00582070	XP_001018948.1	7|0|0	7	2.33	3	0|0|0|0|17	0.01	0.02	0.55	0.32
CKB1	XP_001014723.2	TTHERM_00047280	XP_001014723.2	6|0|0	6	2	3	0|0|0|0|16	0.01	0.02	0.5	0.32
CKB1	XP_001020689.2	TTHERM_00221170	XP_001020689.2	5|0|0	5	1.67	3	0|0|0|0|14	0.01	0.02	0.48	0.32
CKB1	XP_001014699.1	TTHERM_00047040	XP_001014699.1	5|2|0	7	2.33	3	14|0|0|0|0	0.01	0.02	0.67	0.32
CKB1	XP_001020631.2	TTHERM_00220590	XP_001020631.2	3|0|0	3	1	3	0|0|0|0|11	0.01	0.02	0.36	0.32
CKB1	XP_001030887.1	TTHERM_01002890	XP_001030887.1	4|2|0	6	2	3	5|0|0|7|0	0.01	0.02	0.67	0.32
CKB1	XP_001024973.1	TTHERM_00242500	XP_001024973.1	2|0|0	2	0.67	3	0|0|0|0|9	0.01	0.02	0.3	0.32
CKB1	XP_001014620.1	TTHERM_00046250	XP_001014620.1	2|0|0	2	0.67	3	0|0|0|0|9	0.01	0.02	0.3	0.32
CKB1	XP_001014687.1	TTHERM_00046920	XP_001014687.1	12|9|4	25	8.33	3	17|0|0|8|0	0	0.01	1.33	0.33
CKB1	XP_001014855.1	TTHERM_00050590	XP_001014855.1	9|3|0	12	4	3	3|0|0|0|18	0	0.01	0.76	0.33
CKB1	XP_001014798.1	TTHERM_00049030	XP_001014798.1	11|6|0	17	5.67	3	13|0|3|7|0	0	0.01	0.99	0.33
CKB1	XP_001019674.1	TTHERM_00134940	XP_001019674.1	8|5|0	13	4.33	3	0|0|0|2|17	0.01	0.01	0.91	0.33
CKB1	XP_001017389.2	TTHERM_00476820	XP_001017389.2	5|0|0	5	1.67	3	9|0|0|5|0	0.01	0.01	0.48	0.33
CKB1	XP_977058.2	TTHERM_00035580	XP_977058.2	4|5|0	9	3	3	7|0|2|5|0	0.01	0.01	0.86	0.33
CKB1	XP_001024332.1	TTHERM_00532090	XP_001024332.1	8|3|0	11	3.67	3	5|0|4|9|0	0.01	0.01	0.81	0.33
CKB1	XP_001020129.1	TTHERM_00661650	XP_001020129.1	4|7|0	11	3.67	3	12|0|2|3|0	0.01	0.01	0.86	0.33
CKB1	XP_001471263.1	TTHERM_00106969	XP_001471263.1	4|0|0	4	1.33	3	0|0|0|0|13	0.01	0.01	0.41	0.33
CKB1	XP_001030939.1	TTHERM_00992760	XP_001030939.1	3|0|2	5	1.67	3	8|0|3|0|0	0.01	0.01	0.61	0.33
CKB1	XP_001008721.2	TTHERM_00171630	XP_001008721.2	0|5|2	7	2.33	3	2|0|5|7|0	0	0.01	0.67	0.33
CKB1	XP_001027120.2	TTHERM_00725970	XP_001027120.2	19|6|2	27	9	3	35|0|0|0|0	0	0.01	1.03	0.34
CKB1	XP_001014870.1	TTHERM_00051730	XP_001014870.1	13|15|11	39	13	3	17|0|3|7|2	0	0.01	1.79	0.34
CKB1	XP_001032401.3	TTHERM_00637400	XP_001032401.3	9|2|0	11	3.67	3	7|0|0|0|14	0	0.01	0.7	0.34
CKB1	XP_001011035.2	TTHERM_00140980	XP_001011035.2	6|0|0	6	2	3	4|0|0|0|13	0	0	0.47	0.34
CKB1	XP_001016016.1	TTHERM_00275750	XP_001016016.1	6|2|0	8	2.67	3	7|0|3|3|3	0	0	0.67	0.34
CKB1	XP_001011166.1	TTHERM_00145260	XP_001011166.1	4|3|0	7	2.33	3	4|0|2|7|0	0	0.01	0.72	0.34
CKB1	XP_001032037.1	TTHERM_00703660	XP_001032037.1	3|0|0	3	1	3	0|0|0|0|12	0	0.01	0.33	0.34
CKB1	XP_001019705.1	TTHERM_00136240	XP_001019705.1	4|0|0	4	1.33	3	2|0|0|0|12	0	0	0.38	0.34
CKB1	XP_001026315.2	TTHERM_00853090	XP_001026315.2	4|0|0	4	1.33	3	0|0|0|0|14	0	0.01	0.38	0.34
CKB1	XP_001013171.1	TTHERM_00295390	XP_001013171.1	3|2|0	5	1.67	3	12|0|0|0|0	0	0.01	0.56	0.34
CKB1	XP_001022125.1	TTHERM_00785870	XP_001022125.1	3|3|0	6	2	3	5|0|0|0|8	0	0	0.62	0.34
CKB1	XP_001015413.1	TTHERM_00377330	XP_001015413.1	2|3|2	7	2.33	3	9|0|0|3|0	0	0	0.78	0.34
CKB1	XP_001009855.2	TTHERM_00161250	XP_001009855.2	0|4|0	4	1.33	3	10|0|0|4|0	0	0	0.38	0.34
CKB1	XP_001032872.1	TTHERM_00486600	XP_001032872.1	35|2|0	37	12.33	3	56|0|0|0|0	0	0	0.88	0.35
CKB1	XP_001010342.1	TTHERM_01005220	XP_001010342.1	10|5|0	15	5	3	7|0|6|10|0	0	0	0.87	0.35
CKB1	XP_001032690.1	TTHERM_00529790	XP_001032690.1	10|9|0	19	6.33	3	14|0|5|5|0	0	0	1.06	0.35
CKB1	XP_001014881.1	TTHERM_00051840	XP_001014881.1	9|0|0	9	3	3	0|0|0|0|24	0	0	0.5	0.35
CKB1	XP_001023979.3	TTHERM_00474970	XP_001023979.3	8|4|0	12	4	3	4|0|0|0|18	0	0	0.73	0.35
CKB1	XP_001012392.2	TTHERM_00802450	XP_001012392.2	6|4|0	10	3.33	3	8|0|0|3|6	0	0	0.78	0.35
CKB1	XP_001015768.1	TTHERM_00079270	XP_001015768.1	7|6|0	13	4.33	3	10|0|4|5|0	0	0	0.91	0.35
CKB1	XP_001007509.1	TTHERM_00053800	XP_001007509.1	3|5|0	8	2.67	3	0|0|8|8|0	0	0	0.67	0.35
CKB1	XP_001032117.1	TTHERM_00691520	XP_001032117.1	3|2|2	7	2.33	3	10|0|0|3|0	0	0	0.72	0.35
CKB1	XP_001019010.3	TTHERM_00249600	XP_001019010.3	3|11|7	21	7	3	0|0|10|15|0	0	0	1.12	0.35
CKB1	XP_001013149.1	TTHERM_00295170	XP_001013149.1	3|0|0	3	1	3	3|0|3|6|0	0	0	0.33	0.35
CKB1	XP_001013247.2	TTHERM_00297140	XP_001013247.2	3|3|3	9	3	3	3|0|0|3|7	0	0	0.92	0.35
CKB1	XP_001027291.1	TTHERM_01457080	XP_001027291.1	0|4|0	4	1.33	3	0|0|6|9|0	0	0	0.36	0.35
CKB1	XP_001023330.1	TTHERM_00444670	XP_001023330.1	31|24|8	63	21	3	39|0|4|7|3	0	0	1.58	0.36
CKB1	XP_001032914.1	TTHERM_00487020	XP_001032914.1	14|6|3	23	7.67	3	22|0|4|6|0	0	0	0.96	0.36
CKB1	XP_001018448.2	TTHERM_00344030	XP_001018448.2	11|7|3	21	7	3	13|0|4|6|3	0	0	1.08	0.36
CKB1	XP_001020377.2	TTHERM_00797930	XP_001020377.2	9|0|0	9	3	3	5|0|0|0|20	0	0	0.48	0.36
CKB1	XP_001025106.1	TTHERM_00469100	XP_001025106.1	10|7|0	17	5.67	3	24|0|0|2|0	0	0	0.87	0.36
CKB1	XP_001019234.1	TTHERM_00849320	XP_001019234.1	6|0|0	6	2	3	9|0|5|5|0	0	0	0.42	0.36
CKB1	XP_001027843.2	TTHERM_00918510	XP_001027843.2	6|4|2	12	4	3	9|0|0|0|10	0	0	0.84	0.36
CKB1	XP_001009835.1	TTHERM_00161050	XP_001009835.1	6|0|0	6	2	3	5|0|4|10|0	0	0	0.42	0.36
CKB1	XP_001022164.1	TTHERM_00787250	XP_001022164.1	4|0|0	4	1.33	3	12|0|2|2|0	0	0	0.33	0.36
CKB1	XP_001028056.2	TTHERM_00526450	XP_001028056.2	6|4|2	12	4	3	3|0|0|0|17	0	0	0.8	0.36
CKB1	XP_001026083.2	TTHERM_00969640	XP_001026083.2	0|12|2	14	4.67	3	3|0|12|14|0	0	0	0.64	0.36
CKB1	XP_001019946.1	TTHERM_00590380	XP_001019946.1	0|3|2	5	1.67	3	0|0|4|10|0	0	0	0.48	0.36
CKB1	XP_001022255.1	TTHERM_00500960	XP_001022255.1	0|4|0	4	1.33	3	3|0|5|7|0	0	0	0.36	0.36
CKB1	XP_001021792.2	TTHERM_00899460	XP_001021792.2	18|14|3	35	11.67	3	18|3|6|11|2	0	0	1.23	0.37
CKB1	XP_001031107.1	TTHERM_00926980	XP_001031107.1	12|10|4	26	8.67	3	10|3|0|2|15	0	0	1.16	0.37
CKB1	XP_001014947.1	TTHERM_00052510	XP_001014947.1	9|4|2	15	5	3	9|0|0|0|18	0	0	0.74	0.37
CKB1	XP_001014441.2	TTHERM_00522630	XP_001014441.2	6|5|0	11	3.67	3	10|2|5|4|0	0	0	0.7	0.37
CKB1	XP_001024675.1	TTHERM_00616050	XP_001024675.1	6|2|2	10	3.33	3	14|0|2|3|3	0	0	0.61	0.37
CKB1	XP_001023295.1	TTHERM_00444330	XP_001023295.1	6|2|0	8	2.67	3	3|0|0|0|19	0	0	0.48	0.37
CKB1	XP_001023990.1	TTHERM_00475080	XP_001023990.1	4|8|5	17	5.67	3	18|0|2|4|0	0	0	0.94	0.37
CKB1	XP_001017274.1	TTHERM_00196200	XP_001017274.1	2|4|2	8	2.67	3	10|0|0|4|3	0	0	0.63	0.37
CKB1	XP_001017207.1	TTHERM_00194540	XP_001017207.1	26|17|5	48	16	3	41|0|3|4|4	0	0	1.23	0.38
CKB1	XP_001014476.1	TTHERM_00522980	XP_001014476.1	20|20|8	48	16	3	16|7|0|2|22	0	0	1.36	0.38
CKB1	XP_001021565.1	TTHERM_00149300	XP_001021565.1	19|12|4	35	11.67	3	12|2|2|4|26	0	0	1.06	0.38
CKB1	XP_001032921.1	TTHERM_00487090	XP_001032921.1	10|18|7	35	11.67	3	26|10|0|7|0	0	0	1.09	0.38
CKB1	XP_001009826.1	TTHERM_00160960	XP_001009826.1	13|3|2	18	6	3	8|0|0|0|27	0	0	0.69	0.38
CKB1	XP_001011573.1	TTHERM_00735240	XP_001011573.1	8|4|0	12	4	3	10|0|7|11|0	0	0	0.57	0.38
CKB1	XP_001007432.1	TTHERM_00363210	XP_001007432.1	11|8|4	23	7.67	3	11|2|6|10|3	0	0	1.02	0.38
CKB1	XP_001025224.2	TTHERM_00686220	XP_001025224.2	8|0|0	8	2.67	3	8|0|3|2|14	0	0	0.4	0.38
CKB1	XP_001022710.2	TTHERM_00729250	XP_001022710.2	6|7|4	17	5.67	3	19|2|2|4|0	0	0	0.84	0.38
CKB1	XP_001021320.2	TTHERM_00316280	XP_001021320.2	5|4|0	9	3	3	14|0|3|4|0	0	0	0.57	0.38
CKB1	XP_001017756.1	TTHERM_00437600	XP_001017756.1	5|4|3	12	4	3	2|0|9|11|0	0	0	0.73	0.38
CKB1	XP_001012463.1	TTHERM_01034460	XP_001012463.1	5|2|0	7	2.33	3	3|0|0|0|18	0	0	0.44	0.38
CKB1	XP_001017625.1	TTHERM_00339610	XP_001017625.1	23|15|3	41	13.67	3	49|0|0|3|0	0	0	1.05	0.39
CKB1	XP_001029853.1	TTHERM_01276420	XP_001029853.1	25|7|0	32	10.67	3	55|0|0|0|0	0	0	0.78	0.39
CKB1	XP_001021917.1	TTHERM_01207720	XP_001021917.1	19|4|2	25	8.33	3	7|0|0|0|41	0	0	0.69	0.39
CKB1	XP_001020686.1	TTHERM_00221140	XP_001020686.1	21|13|9	43	14.33	3	35|0|4|10|0	0	0	1.17	0.39
CKB1	XP_001471063.1	TTHERM_00647339	XP_001471063.1	20|4|0	24	8	3	6|0|0|0|43	0	0	0.65	0.39
CKB1	XP_977107.2	TTHERM_00037060	XP_977107.2	16|10|3	29	9.67	3	17|0|8|11|5	0	0	0.94	0.39
CKB1	XP_001022202.1	TTHERM_00499440	XP_001022202.1	18|0|0	18	6	3	0|0|0|0|46	0	0	0.52	0.39
CKB1	XP_001027692.2	TTHERM_00571860	XP_001027692.2	18|10|3	31	10.33	3	29|0|4|7|4	0	0	0.94	0.39
CKB1	XP_001025347.1	TTHERM_00762890	XP_001025347.1	15|13|9	37	12.33	3	21|10|2|2|8	0	0	1.2	0.39
CKB1	XP_001026338.2	TTHERM_00670170	XP_001026338.2	15|2|2	19	6.33	3	3|0|0|0|37	0	0	0.63	0.39
CKB1	XP_001012103.1	TTHERM_00095540	XP_001012103.1	11|0|0	11	3.67	3	0|0|0|0|35	0	0	0.42	0.39
CKB1	XP_001010203.1	TTHERM_00561490	XP_001010203.1	12|0|0	12	4	3	0|0|0|0|37	0	0	0.43	0.39
CKB1	XP_001019677.2	TTHERM_00134970	XP_001019677.2	10|12|8	30	10	3	22|0|3|10|0	0	0	1.14	0.39
CKB1	XP_001033201.1	TTHERM_00442880	XP_001033201.1	10|7|5	22	7.33	3	10|0|2|8|13	0	0	0.89	0.39
CKB1	XP_001032577.3	TTHERM_00584700	XP_001032577.3	8|5|0	13	4.33	3	10|0|7|13|0	0	0	0.58	0.39
CKB1	XP_001025242.2	TTHERM_00836690	XP_001025242.2	21|19|10	50	16.67	3	27|3|9|11|5	0	0	1.28	0.4
CKB1	XP_001022907.1	TTHERM_00579060	XP_001022907.1	19|14|8	41	13.67	3	15|0|7|18|7	0	0	1.16	0.4
CKB1	XP_001007179.1	TTHERM_00214830	XP_001007179.1	10|0|0	10	3.33	3	3|0|0|0|32	0	0	0.38	0.4
CKB1	XP_001025898.2	TTHERM_00713470	XP_001025898.2	7|3|3	13	4.33	3	13|0|5|7|4	0	0	0.6	0.4
CKB1	XP_001031469.1	TTHERM_00823670	XP_001031469.1	9|8|4	21	7	3	9|3|5|9|9	0	0	0.88	0.4
CKB1	XP_001025389.2	TTHERM_00765300	XP_001025389.2	7|10|2	19	6.33	3	7|3|6|7|14	0	0	0.75	0.4
CKB1	XP_001017585.2	TTHERM_00338210	XP_001017585.2	6|5|3	14	4.67	3	8|0|3|4|13	0	0	0.67	0.4
CKB1	XP_001031042.1	TTHERM_00943010	XP_001031042.1	7|6|4	17	5.67	3	10|0|3|5|11	0	0	0.78	0.4
CKB1	XP_001008415.2	TTHERM_00016360	XP_001008415.2	6|8|6	20	6.67	3	13|0|8|6|4	0	0	0.86	0.4
CKB1	XP_001032631.2	TTHERM_00585260	XP_001032631.2	22|20|2	44	14.67	3	31|0|7|16|6	0	0	0.98	0.41
CKB1	XP_001010825.2	TTHERM_00122290	XP_001010825.2	14|12|3	29	9.67	3	22|0|7|11|5	0	0	0.86	0.41
CKB1	XP_001019693.2	TTHERM_00136120	XP_001019693.2	18|10|2	30	10	3	8|0|3|2|41	0	0	0.74	0.41
CKB1	XP_001017206.1	TTHERM_00194530	XP_001017206.1	13|2|0	15	5	3	4|0|0|0|42	0	0	0.43	0.41
CKB1	XP_001032358.2	TTHERM_00636970	XP_001032358.2	15|6|2	23	7.67	3	9|0|0|2|39	0	0	0.61	0.41
CKB1	XP_001015874.1	TTHERM_00266390	XP_001015874.1	11|3|3	17	5.67	3	12|0|3|5|19	0	0	0.58	0.41
CKB1	XP_001008287.1	TTHERM_00013070	XP_001008287.1	9|0|0	9	3	3	4|0|0|0|36	0	0	0.3	0.41
CKB1	XP_001023313.2	TTHERM_00444510	XP_001023313.2	8|4|3	15	5	3	4|0|2|0|29	0	0	0.57	0.41
CKB1	XP_001031981.2	TTHERM_00716240	XP_001031981.2	25|6|2	33	11	3	4|0|0|4|54	0	0	0.71	0.41
CKB1	XP_001011429.2	TTHERM_00434040	XP_001011429.2	8|5|0	13	4.33	3	2|0|2|2|30	0	0	0.48	0.41
CKB1	XP_001026905.1	TTHERM_00941450	XP_001026905.1	4|7|5	16	5.33	3	13|0|9|7|3	0	0	0.67	0.41
CKB1	XP_001018229.1	TTHERM_00283730	XP_001018229.1	3|15|2	20	6.67	3	7|0|15|27|0	0	0	0.54	0.41
CKB1	XP_001015657.1	TTHERM_00077160	XP_001015657.1	0|33|9	42	14	3	0|0|25|48|0	0	0	0.77	0.41
CKB1	XP_001024056.1	TTHERM_00657560	XP_001024056.1	0|32|9	41	13.67	3	0|0|34|39|0	0	0	0.75	0.41
CKB1	XP_001016015.1	TTHERM_00275740	XP_001016015.1	56|27|10	93	31	3	80|0|13|16|3	0	0	1.11	0.42
CKB1	XP_001012263.1	TTHERM_00105110	XP_001012263.1	37|41|22	100	33.33	3	22|0|25|37|7	0	0	1.47	0.42
CKB1	XP_001009172.1	TTHERM_00550810	XP_001009172.1	26|8|4	38	12.67	3	10|0|0|2|58	0	0	0.72	0.42
CKB1	XP_001025515.1	TTHERM_01049200	XP_001025515.1	27|11|2	40	13.33	3	30|3|8|11|22	0	0	0.75	0.42
CKB1	XP_001022292.2	TTHERM_00502380	XP_001022292.2	19|18|11	48	16	3	29|0|11|13|4	0	0	1.12	0.42
CKB1	XP_001007665.1	TTHERM_00059330	XP_001007665.1	19|17|6	42	14	3	22|2|9|14|18	0	0	0.89	0.42
CKB1	XP_001015517.2	TTHERM_00382330	XP_001015517.2	19|23|9	51	17	3	34|2|12|13|5	0	0	1.06	0.42
CKB1	XP_001019013.1	TTHERM_00249630	XP_001019013.1	17|43|15	75	25	3	13|0|31|45|7	0	0	1.04	0.42
CKB1	XP_001023540.1	TTHERM_00537300	XP_001023540.1	9|10|3	22	7.33	3	21|0|8|15|5	0	0	0.6	0.42
CKB1	XP_001023662.2	TTHERM_00732640	XP_001023662.2	12|13|6	31	10.33	3	10|3|8|9|24	0	0	0.81	0.42
CKB1	XP_001031588.1	TTHERM_00773350	XP_001031588.1	14|2|2	18	6	3	6|2|0|2|42	0	0	0.46	0.42
CKB1	XP_001007600.2	TTHERM_00058670	XP_001007600.2	0|16|7	23	7.67	3	0|0|24|28|0	0	0	0.59	0.42
CKB1	XP_001022200.2	TTHERM_00499420	XP_001022200.2	55|24|12	91	30.33	3	11|0|3|9|95	0	0	1.03	0.43
CKB1	XP_001031057.2	TTHERM_00938820	XP_001031057.2	41|30|18	89	29.67	3	41|3|20|23|13	0	0	1.22	0.43
CKB1	XP_001017628.2	TTHERM_00339640	XP_001017628.2	24|16|12	52	17.33	3	47|0|14|19|3	0	0	0.84	0.43
CKB1	XP_001007209.2	TTHERM_00414440	XP_001007209.2	21|6|0	27	9	3	7|0|0|2|65	0	0	0.49	0.43
CKB1	XP_001019781.2	TTHERM_00137990	XP_001019781.2	17|9|5	31	10.33	3	23|2|13|22|11	0	0	0.6	0.43
CKB1	XP_001014461.1	TTHERM_00522830	XP_001014461.1	12|6|0	18	6	3	21|0|10|20|5	0	0	0.43	0.43
CKB1	XP_001019292.1	TTHERM_00384910	XP_001019292.1	14|11|8	33	11	3	37|3|8|6|6	0	0	0.77	0.43
CKB1	XP_001031587.1	TTHERM_00773340	XP_001031587.1	20|6|6	32	10.67	3	4|3|0|2|59	0	0	0.63	0.43
CKB1	XP_001010074.1	TTHERM_00633360	XP_001010074.1	29|6|3	38	12.67	3	5|0|3|11|73	0	0	0.55	0.43
CKB1	XP_001009414.2	TTHERM_00577240	XP_001009414.2	22|0|0	22	7.33	3	5|0|0|0|75	0	0	0.37	0.43
CKB1	XP_001018967.1	TTHERM_00582280	XP_001018967.1	13|19|11	43	14.33	3	44|0|10|15|0	0	0	0.83	0.43
CKB1	XP_001016756.1	TTHERM_00191800	XP_001016756.1	7|23|8	38	12.67	3	41|2|12|16|5	0	0	0.68	0.43
CKB1	XP_001021655.2	TTHERM_00151190	XP_001021655.2	6|14|2	22	7.33	3	17|0|16|32|0	0	0	0.45	0.43
CKB1	XP_001027812.1	TTHERM_00678360	XP_001027812.1	4|12|5	21	7	3	15|0|14|26|4	0	0	0.47	0.43
CKB1	XP_001009780.1	TTHERM_00158520	XP_001009780.1	52|38|27	117	39	3	66|3|23|42|15	0	0	1.07	0.44
CKB1	XP_001011141.1	TTHERM_00145010	XP_001011141.1	28|3|0	31	10.33	3	7|0|0|2|90	0	0	0.42	0.44
CKB1	XP_001017291.2	TTHERM_00196370	XP_001017291.2	26|28|11	65	21.67	3	28|0|28|30|5	0	0	0.95	0.44
CKB1	XP_001032697.1	TTHERM_00529860	XP_001032697.1	27|26|11	64	21.33	3	43|2|21|37|16	0	0	0.73	0.44
CKB1	XP_001030821.1	TTHERM_01014750	XP_001030821.1	21|18|6	45	15	3	39|0|15|28|0	0	0	0.73	0.44
CKB1	XP_001025001.1	TTHERM_00465040	XP_001025001.1	19|18|5	42	14	3	25|0|25|40|0	0	0	0.62	0.44
CKB1	XP_001014703.2	TTHERM_00047080	XP_001014703.2	20|22|9	51	17	3	36|2|17|18|12	0	0	0.82	0.44
CKB1	XP_001032213.1	TTHERM_00655820	XP_001032213.1	20|27|10	57	19	3	31|12|26|25|28	0	0	0.69	0.44
CKB1	XP_001023483.1	TTHERM_00535740	XP_001023483.1	14|18|8	40	13.33	3	29|5|12|21|14	0	0	0.7	0.44
CKB1	XP_001009990.1	TTHERM_01386050	XP_001009990.1	16|10|7	33	11	3	17|2|13|19|28	0	0	0.57	0.44
CKB1	XP_001016291.1	TTHERM_00127110	XP_001016291.1	0|44|11	55	18.33	3	14|0|44|82|0	0	0	0.52	0.44
CKB1	XP_001014750.1	TTHERM_00047550	XP_001014750.1	39|67|42	148	49.33	3	127|4|83|150|48	0	0	0.48	0.45
CKB1	XP_001023006.1	TTHERM_00348510	XP_001023006.1	64|42|23	129	43	3	86|21|51|64|120	0	0	0.54	0.45
CKB1	XP_001015521.2	TTHERM_00382370	XP_001015521.2	29|90|35	154	51.33	3	37|0|218|255|13	0	0	0.39	0.45
CKB1	XP_001470787.1	TTHERM_00266649	XP_001470787.1	24|23|12	59	19.67	3	59|0|13|38|12	0	0	0.64	0.45
CKB1	XP_001022424.1	TTHERM_00558620	XP_001022424.1	34|23|18	75	25	3	78|12|32|43|46	0	0	0.5	0.45
CKB1	XP_001014927.1	TTHERM_00052310	XP_001014927.1	42|26|13	81	27	3	55|6|37|52|22	0	0	0.65	0.45
CKB1	XP_001017488.2	TTHERM_00333210	XP_001017488.2	32|23|7	62	20.67	3	38|5|15|23|153	0	0	0.36	0.45
CKB1	XP_001027976.1	TTHERM_00497880	XP_001027976.1	40|12|5	57	19	3	11|2|6|9|134	0	0	0.47	0.45
CKB1	XP_001022864.1	TTHERM_00578640	XP_001022864.1	20|11|6	37	12.33	3	7|0|3|2|186	0	0	0.25	0.45
CKB1	XP_001009203.1	TTHERM_00551160	XP_001009203.1	28|26|20	74	24.67	3	101|19|10|13|33	0	0	0.59	0.45
CKB1	XP_001030083.3	TTHERM_01151500	XP_001030083.3	19|13|14	46	15.33	3	26|5|17|29|77	0	0	0.41	0.45
CKB1	XP_001014743.2	TTHERM_00047480	XP_001014743.2	16|16|12	44	14.67	3	20|2|13|19|60	0	0	0.52	0.45
CKB1	XP_001016672.1	TTHERM_00190950	XP_001016672.1	10|10|15	35	11.67	3	23|5|17|30|20	0	0	0.52	0.45
CKB1	XP_001470942.1	TTHERM_00149798	XP_001470942.1	19|8|3	30	10	3	16|0|6|11|69	0	0	0.39	0.45
CKB1	XP_001017127.3	TTHERM_00193740	XP_001017127.3	24|20|14	58	19.33	3	24|6|16|25|48	0	0	0.68	0.45
CKB1	XP_001024193.1	TTHERM_00456860	XP_001024193.1	16|50|18	84	28	3	42|4|88|110|0	0	0	0.46	0.45
CKB1	XP_001031847.1	TTHERM_00721150	XP_001031847.1	20|15|14	49	16.33	3	11|4|8|10|80	0	0	0.6	0.45
CKB1	XP_001011598.1	TTHERM_00736480	XP_001011598.1	13|11|8	32	10.67	3	20|0|10|14|44	0	0	0.48	0.45
CKB1	XP_001016593.1	TTHERM_00189170	XP_001016593.1	17|4|9	30	10	3	8|3|3|7|69	0	0	0.46	0.45
CKB1	XP_001030557.1	TTHERM_01075780	XP_001030557.1	12|23|14	49	16.33	3	54|0|37|58|28	0	0	0.37	0.45
CKB1	XP_001030102.1	TTHERM_01142730	XP_001030102.1	12|9|5	26	8.67	3	12|0|14|16|35	0	0	0.45	0.45
CKB1	XP_001023703.2	TTHERM_00243730	XP_001023703.2	12|40|34	86	28.67	3	67|0|38|37|20	0	0	0.71	0.45
CKB1	XP_001015664.1	TTHERM_00077230	XP_001015664.1	10|14|0	24	8	3	48|0|13|25|7	0	0	0.34	0.45
CKB1	XP_001007918.1	TTHERM_00538940	XP_001007918.1	13|16|5	34	11.33	3	64|0|17|32|0	0	0	0.4	0.45
CKB1	XP_001011432.2	TTHERM_00434070	XP_001011432.2	13|13|11	37	12.33	3	19|2|9|11|39	0	0	0.63	0.45
CKB1	XP_001010960.2	TTHERM_00706300	XP_001010960.2	15|13|8	36	12	3	15|5|16|15|30	0	0	0.63	0.45
CKB1	XP_001019060.1	TTHERM_00251100	XP_001019060.1	9|12|6	27	9	3	28|0|19|22|9	0	0	0.46	0.45
CKB1	XP_001029813.1	TTHERM_01289110	XP_001029813.1	13|3|2	18	6	3	5|0|5|5|64	0	0	0.3	0.45
CKB1	XP_001023177.1	TTHERM_00492850	XP_001023177.1	11|25|13	49	16.33	3	66|3|33|54|12	0	0	0.4	0.45
CKB1	XP_001015519.2	TTHERM_00382350	XP_001015519.2	10|4|2	16	5.33	3	9|0|0|3|48	0	0	0.36	0.45
CKB1	XP_001012497.1	TTHERM_01053000	XP_001012497.1	8|3|2	13	4.33	3	11|0|0|4|94	0	0	0.16	0.45
CKB1	XP_001030936.2	TTHERM_00992730	XP_001030936.2	14|9|4	27	9	3	20|0|11|13|40	0	0	0.43	0.45
CKB1	XP_001014258.3	TTHERM_00227270	XP_001014258.3	10|8|2	20	6.67	3	12|0|4|8|26	0	0	0.53	0.45
CKB1	XP_001030092.1	TTHERM_01151600	XP_001030092.1	15|7|4	26	8.67	3	5|0|4|7|83	0	0	0.35	0.45
CKB1	XP_001015607.1	TTHERM_00075670	XP_001015607.1	6|3|0	9	3	3	4|2|3|5|34	0	0	0.26	0.45
CKB1	XP_001025062.2	TTHERM_00467660	XP_001025062.2	8|10|4	22	7.33	3	13|3|5|8|24	0	0	0.59	0.45
CKB1	XP_001020023.3	TTHERM_00666540	XP_001020023.3	8|4|3	15	5	3	8|0|5|4|23	0	0	0.5	0.45
CKB1	XP_001026650.1	TTHERM_01128560	XP_001026650.1	6|7|3	16	5.33	3	12|0|8|9|11	0	0	0.53	0.45
CKB1	XP_001025656.2	TTHERM_00697490	XP_001025656.2	9|5|4	18	6	3	9|0|0|0|56	0	0	0.37	0.45
CKB1	XP_001017375.2	TTHERM_00476670	XP_001017375.2	12|15|8	35	11.67	3	20|3|11|14|57	0	0	0.46	0.45
CKB1	XP_001019790.1	TTHERM_00138080	XP_001019790.1	6|6|5	17	5.67	3	16|0|5|10|4	0	0	0.65	0.45
CKB1	XP_001032999.2	TTHERM_00471090	XP_001032999.2	9|9|7	25	8.33	3	9|2|8|5|24	0	0	0.72	0.45
CKB1	XP_001012875.2	TTHERM_00094210	XP_001012875.2	7|9|6	22	7.33	3	23|0|14|23|2	0	0	0.47	0.45
CKB1	XP_001032926.1	TTHERM_00487140	XP_001032926.1	6|5|6	17	5.67	3	10|0|7|8|10	0	0	0.65	0.45
CKB1	XP_001014626.1	TTHERM_00046310	XP_001014626.1	7|6|0	13	4.33	3	35|0|0|0|0	0	0	0.5	0.45
CKB1	XP_001013407.1	TTHERM_00454080	XP_001013407.1	8|8|4	20	6.67	3	6|2|7|10|32	0	0	0.48	0.45
CKB1	XP_001031586.2	TTHERM_00773330	XP_001031586.2	6|5|0	11	3.67	3	5|0|3|5|50	0	0	0.23	0.45
CKB1	XP_001012665.1	TTHERM_00085180	XP_001012665.1	7|6|2	15	5	3	6|0|5|4|35	0	0	0.4	0.45
CKB1	XP_001010221.2	TTHERM_00561680	XP_001010221.2	6|5|5	16	5.33	3	8|2|2|2|23	0	0	0.61	0.45
CKB1	XP_001031614.2	TTHERM_00773610	XP_001031614.2	4|4|0	8	2.67	3	9|0|8|13|0	0	0	0.36	0.45
CKB1	XP_001024637.1	TTHERM_00614680	XP_001024637.1	4|0|0	4	1.33	3	3|0|0|0|17	0	0	0.27	0.45
CKB1	XP_001011105.2	TTHERM_00143660	XP_001011105.2	4|0|0	4	1.33	3	0|0|0|0|31	0	0	0.17	0.45
CKB1	XP_001026661.1	TTHERM_01129660	XP_001026661.1	4|0|5	9	3	3	4|2|2|3|22	0	0	0.39	0.45
CKB1	XP_001030186.1	TTHERM_01109770	XP_001030186.1	6|5|2	13	4.33	3	6|2|4|6|17	0	0	0.53	0.45
CKB1	XP_001013641.1	TTHERM_00829380	XP_001013641.1	8|9|4	21	7	3	17|2|7|10|19	0	0	0.53	0.45
CKB1	XP_001031066.1	TTHERM_00938910	XP_001031066.1	3|3|3	9	3	3	33|4|0|0|0	0	0	0.32	0.45
CKB1	XP_001017372.1	TTHERM_00476640	XP_001017372.1	4|0|0	4	1.33	3	3|0|3|2|60	0	0	0.08	0.45
CKB1	XP_001016594.3	TTHERM_00189180	XP_001016594.3	4|0|0	4	1.33	3	0|0|0|0|29	0	0	0.18	0.45
CKB1	NP_149382.1	TepyoMp19	ymf63	2|0|0	2	0.67	3	0|0|0|0|17	0	0	0.16	0.45
CKB1	XP_001471367.1	TTHERM_00193849	XP_001471367.1	3|2|0	5	1.67	3	10|0|5|3|3	0	0	0.32	0.45
CKB1	NP_149366.1	TepyoMp03	ymf76	3|0|0	3	1	3	0|0|0|0|21	0	0	0.19	0.45
CKB1	XP_001032336.1	TTHERM_00649420	XP_001032336.1	2|0|0	2	0.67	3	0|0|0|0|18	0	0	0.15	0.45
CKB1	XP_001010608.1	TTHERM_00613630	XP_001010608.1	3|2|2	7	2.33	3	16|0|0|0|2	0	0	0.52	0.45
CKB1	XP_001013810.1	TTHERM_00426320	XP_001013810.1	2|2|0	4	1.33	3	8|0|2|2|0	0	0	0.44	0.45
CKB1	XP_001026252.1	TTHERM_00780960	XP_001026252.1	6|4|2	12	4	3	0|0|0|0|35	0	0	0.46	0.45
CKB1	XP_001010053.1	TTHERM_00633150	XP_001010053.1	5|2|0	7	2.33	3	0|0|0|0|30	0	0	0.31	0.45
CKB1	XP_001014319.1	TTHERM_00227880	XP_001014319.1	2|0|0	2	0.67	3	7|0|0|0|3	0	0	0.27	0.45
CKB1	XP_001014912.2	TTHERM_00052160	XP_001014912.2	4|19|10	33	11	3	0|0|78|96|4	0	0	0.25	0.45
CKB1	XP_001017645.2	TTHERM_00339810	XP_001017645.2	3|5|4	12	4	3	9|2|6|9|17	0	0	0.39	0.45
CKB1	XP_001021308.2	TTHERM_00316160	XP_001021308.2	2|2|0	4	1.33	3	2|0|0|0|12	0	0	0.38	0.45
CKB1	XP_001015522.1	TTHERM_00382380	XP_001015522.1	3|4|7	14	4.67	3	19|0|3|11|2	0	0	0.53	0.45
CKB1	XP_001027934.1	TTHERM_00497450	XP_001027934.1	2|0|0	2	0.67	3	0|0|0|0|12	0	0	0.22	0.45
CKB1	XP_001027802.1	TTHERM_00678260	XP_001027802.1	3|0|0	3	1	3	7|0|4|4|0	0	0	0.27	0.45
CKB1	XP_001017117.1	TTHERM_00193640	XP_001017117.1	2|0|0	2	0.67	3	3|0|2|9|0	0	0	0.19	0.45
CKB1	XP_001014396.2	TTHERM_00522180	XP_001014396.2	2|2|0	4	1.33	3	3|0|2|3|2	0	0	0.53	0.45
CKB1	NP_149370.1	TepyoMp07	rpl2	2|0|0	2	0.67	3	0|0|0|0|22	0	0	0.12	0.45
CKB1	XP_001016809.2	TTHERM_00488340	XP_001016809.2	3|0|0	3	1	3	3|0|0|2|33	0	0	0.11	0.45
CKB1	XP_001020632.1	TTHERM_00220600	XP_001020632.1	2|0|0	2	0.67	3	0|0|0|0|11	0	0	0.24	0.45
CKB1	XP_001010953.2	TTHERM_00705240	XP_001010953.2	2|0|0	2	0.67	3	0|0|0|0|11	0	0	0.24	0.45
CKB1	NP_149367.1	TepyoMp04	rps13	2|0|0	2	0.67	3	0|0|0|0|16	0	0	0.17	0.45
CKB1	XP_001008113.1	TTHERM_00006320	XP_001008113.1	0|17|11	28	9.33	3	0|0|61|68|0	0	0	0.29	0.45
CKB1	XP_001027746.2	TTHERM_01035670	XP_001027746.2	0|13|3	16	5.33	3	8|0|25|45|0	0	0	0.27	0.45
CKB1	XP_001026991.2	TTHERM_00689880	XP_001026991.2	0|9|7	16	5.33	3	23|0|5|10|8	0	0	0.46	0.45
CKB1	XP_001030294.2	TTHERM_01100390	XP_001030294.2	0|7|0	7	2.33	3	5|0|13|20|0	0	0	0.25	0.45
CKB1	XP_001032752.1	TTHERM_00530470	XP_001032752.1	0|4|5	9	3	3	37|0|17|34|12	0	0	0.12	0.45
CKB1	XP_001024368.1	TTHERM_00532470	XP_001024368.1	0|3|0	3	1	3	19|0|0|5|0	0	0	0.17	0.45
CKB1	XP_001021598.1	TTHERM_00149630	XP_001021598.1	0|2|0	2	0.67	3	0|0|2|0|9	0	0	0.24	0.45
CKB1	XP_001471343.1	TTHERM_00077599	XP_001471343.1	0|2|0	2	0.67	3	8|0|3|4|0	0	0	0.18	0.45
CKB1	XP_001030760.1	TTHERM_01016000	XP_001030760.1	0|2|0	2	0.67	3	10|0|0|0|0	0	0	0.27	0.45
CKB1	XP_001030885.3	TTHERM_01002870	XP_001030885.3	0|0|2	2	0.67	3	2|0|5|4|0	0	0	0.24	0.45
CKB1	XP_001023087.1	TTHERM_00353280	XP_001023087.1	0|0|2	2	0.67	3	8|0|6|5|0	0	0	0.14	0.45

## Sheet: Table S8-HAT1
Bait	Prey	Locus Tag	Spec	SpecSum	AvgSpec	NumReplicates	ctrlCounts	AvgP	MaxP	FoldChange	BFDR	TGD annotation
HAT1	XP_001026968.2	#N/A	437|0	437	218.5	2	0|0|0|0|0|0|0|0|0|0|0|0|0|0|0|0|0|0|0|0|0|0|0|0|0|0|0|0|0|0|0|0|0|0	0.5	1	2185	0	RebL1 (Hat2/Cac3)
HAT1	XP_001014671.1	#N/A	106|34	140	70	2	0|0|0|0|0|0|0|0|0|0|0|0|0|0|0|0|0|0|0|0|0|0|0|0|0|0|0|0|0|0|0|0|0|0	1	1	700	0	Hat1
HAT1	XP_001016593.1	#N/A	52|0	52	26	2	0|0|0|17|0|77|6|0|0|0|133|0|0|0|0|62|26|0|11|4|0|55|47|8|20|15|0|15|106|6|4|0|9|0	0	0	0.72	0.63
HAT1	XP_001031588.1	#N/A	6|0	6	3	2	0|16|0|7|0|0|6|0|33|0|162|0|6|0|0|21|9|0|3|5|0|50|13|6|11|4|0|81|34|3|0|0|0|0	0	0	0.11	0.68
HAT1	XP_001019674.1	#N/A	4|0	4	2	2	0|20|0|3|0|0|0|0|0|0|84|0|0|0|0|6|6|0|5|0|0|20|7|8|12|5|0|20|24|0|0|0|0|0	0	0	0.15	0.68
HAT1	XP_001031847.1	#N/A	5|0	5	2.5	2	0|11|0|9|0|51|11|0|358|0|24|0|0|0|0|26|23|0|3|2|0|32|17|10|15|14|0|230|33|0|0|0|0|0	0	0	0.05	0.68
HAT1	XP_001009172.1	#N/A	7|0	7	3.5	2	0|0|0|10|0|0|0|0|0|0|22|0|0|0|0|41|25|0|8|0|0|57|49|2|9|12|0|12|38|0|0|0|0|0	0	0	0.21	0.68
HAT1	XP_001009203.1	#N/A	6|0	6	3	2	2|0|0|29|0|0|27|11|0|0|0|18|10|8|5|17|9|0|11|7|4|32|11|3|16|14|0|3|23|3|16|9|9|3	0	0	0.19	0.68
HAT1	XP_001022864.1	#N/A	6|0	6	3	2	0|8|0|9|0|35|6|0|128|3|660|0|0|0|0|126|82|0|4|25|0|77|112|6|14|9|0|328|243|7|0|0|0|0	0	0	0.03	0.68
HAT1	XP_001014743.2	#N/A	4|0	4	2	2	0|14|34|11|6|29|21|0|119|0|107|0|0|0|0|20|27|0|7|15|0|48|47|6|12|12|0|48|36|6|5|4|3|0	0	0	0.06	0.68
HAT1	XP_001032213.1	#N/A	5|0	5	2.5	2	0|0|16|24|18|0|24|0|0|0|3|0|35|0|37|18|7|0|3|12|0|28|25|4|13|6|0|26|24|12|6|5|2|0	0	0	0.13	0.68
HAT1	XP_001028056.2	#N/A	3|0	3	1.5	2	0|0|0|6|0|0|0|0|0|0|0|0|0|0|0|12|5|0|2|0|0|18|14|2|2|11|0|56|12|0|0|0|0|0	0	0	0.18	0.68
HAT1	XP_001019588.1	#N/A	3|0	3	1.5	2	0|0|0|7|5|0|6|0|0|0|0|0|0|0|0|9|4|0|2|5|2|10|11|4|7|4|0|15|10|5|3|5|0|0	0	0	0.23	0.68
HAT1	XP_001023006.1	#N/A	5|0	5	2.5	2	0|0|0|120|13|369|95|0|0|0|123|0|0|0|0|261|73|0|28|68|10|71|125|33|40|19|0|3|318|30|32|24|5|0	0	0	0.02	0.68
HAT1	XP_001021342.1	#N/A	3|0	3	1.5	2	0|12|0|0|0|56|0|0|0|0|168|0|0|0|0|6|4|0|3|7|0|0|0|0|0|0|0|0|25|0|0|0|4|0	0	0	0.09	0.68
HAT1	XP_001017488.2	#N/A	2|9	11	5.5	2	2|9|0|15|0|54|25|0|0|0|230|8|0|0|0|76|75|0|12|36|0|121|108|22|32|27|12|234|198|15|5|2|2|0	0	0	0.07	0.68
HAT1	XP_001032999.2	#N/A	3|0	3	1.5	2	0|0|0|3|0|11|0|0|0|0|5|0|0|0|0|9|6|0|2|11|0|11|6|0|3|3|0|0|33|3|3|2|2|0	0	0	0.23	0.68
HAT1	XP_001031587.1	#N/A	6|21	27	13.5	2	0|2|0|7|0|0|5|0|49|0|22|0|3|0|0|20|23|0|2|0|0|65|23|8|16|14|20|204|38|4|0|0|0|0	0	0	0.44	0.66
HAT1	XP_001023391.2	#N/A	3|0	3	1.5	2	0|0|0|0|0|0|0|0|0|0|0|5|0|0|0|0|2|0|0|0|0|6|0|0|0|0|11|0|0|0|0|0|0|0	0.08	0.15	1.06	0.48
HAT1	XP_001026661.1	#N/A	3|0	3	1.5	2	0|12|0|2|0|10|0|0|0|0|93|0|0|0|0|4|7|0|0|0|0|27|0|2|3|3|0|30|14|0|0|0|0|0	0	0	0.12	0.68
HAT1	XP_001018154.1	#N/A	2|0	2	1	2	0|0|0|0|0|0|0|0|0|0|0|0|0|0|0|0|0|0|0|0|0|5|0|0|0|0|0|0|0|0|0|0|0|0	0.33	0.66	3.4	0.45
HAT1	XP_001009780.1	#N/A	2|0	2	1	2	37|0|14|31|4|0|57|0|0|0|4|25|17|25|13|14|4|0|8|28|0|23|18|3|17|15|0|0|12|3|8|7|6|22	0	0	0.05	0.68
HAT1	XP_001027976.1	#N/A	3|20	23	11.5	2	0|0|0|15|0|94|5|0|191|0|133|32|38|0|0|169|99|0|6|4|0|147|156|25|25|35|32|130|223|16|2|0|0|7	0	0	0.13	0.68
HAT1	XP_001022417.1	#N/A	3|0	3	1.5	2	0|0|0|0|0|0|0|0|0|0|2|0|0|0|0|5|3|0|0|0|0|12|0|0|0|0|0|0|9|0|0|0|0|0	0.02	0.05	0.82	0.52
HAT1	XP_001009836.1	#N/A	3|0	3	1.5	2	0|0|9|5|0|0|0|0|0|0|3|0|0|0|0|2|0|0|0|0|0|11|6|0|7|3|0|0|5|0|3|0|0|0	0	0	0.47	0.56
HAT1	XP_976870.2	#N/A	3|0	3	1.5	2	0|0|0|3|0|0|0|0|0|0|57|6|0|0|0|11|12|0|2|0|0|7|23|6|4|6|0|18|17|3|0|0|2|0	0	0	0.14	0.68
HAT1	XP_001030092.1	#N/A	2|0	2	1	2	0|0|0|6|0|61|5|0|459|0|48|0|0|0|0|33|17|0|5|5|0|41|43|8|8|8|0|229|84|8|3|0|0|0	0	0	0.02	0.68
HAT1	XP_001010221.2	#N/A	2|0	2	1	2	0|23|0|6|0|0|5|0|0|0|114|0|0|0|0|14|11|0|4|5|0|27|25|6|4|4|0|39|35|4|0|0|0|0	0	0	0.05	0.68
HAT1	XP_001014476.1	#N/A	2|0	2	1	2	42|0|0|11|0|0|11|0|0|0|6|27|55|51|0|18|8|0|0|20|2|36|18|8|11|13|0|0|19|6|5|2|2|8	0	0	0.05	0.68
HAT1	XP_001030936.2	#N/A	0|7	7	3.5	2	2|0|0|5|0|0|10|0|4|0|0|9|3|0|0|0|26|0|3|8|0|45|27|5|16|12|22|12|16|0|2|0|0|0	0	0	0.26	0.6
HAT1	XP_001015519.2	#N/A	0|10	10	5	2	0|4|0|10|0|0|4|0|70|0|128|4|3|0|0|17|29|0|4|0|0|29|29|10|8|12|8|113|35|3|0|0|0|0	0	0	0.17	0.68
HAT1	XP_001010490.1	#N/A	0|16	16	8	2	0|0|0|0|0|0|0|0|0|0|0|0|0|0|0|0|0|0|0|0|0|0|0|0|0|0|0|0|0|0|0|0|0|0	0.5	1	80	0.25
HAT1	XP_001023662.2	#N/A	0|7	7	3.5	2	0|0|0|12|0|21|10|2|4|0|22|0|0|0|0|19|11|0|2|12|0|54|82|8|6|8|21|48|29|5|4|0|0|7	0	0	0.16	0.68
HAT1	XP_001024592.1	#N/A	0|5	5	2.5	2	0|0|0|0|0|0|0|0|0|0|0|0|0|0|0|0|0|0|0|0|0|0|0|0|0|0|0|0|0|0|0|0|0|0	0.5	1	25	0.38
HAT1	XP_001011598.1	#N/A	0|8	8	4	2	0|0|0|8|0|39|12|7|0|0|20|8|6|0|3|23|47|0|2|9|0|31|51|9|10|10|20|42|61|4|3|0|0|0	0	0	0.17	0.68
HAT1	XP_001021651.1	#N/A	0|3	3	1.5	2	0|0|0|0|0|0|0|0|0|0|0|0|0|0|0|0|0|0|0|0|0|0|0|0|0|0|0|0|0|0|0|0|0|0	0.49	0.98	15	0.4
HAT1	XP_001031042.1	#N/A	0|3	3	1.5	2	0|0|0|8|0|0|15|0|0|0|3|9|5|9|0|15|4|0|5|2|0|13|12|0|0|5|0|0|11|0|2|0|0|11	0	0	0.2	0.68
HAT1	XP_001027368.1	#N/A	0|13	13	6.5	2	0|0|0|0|0|0|0|0|0|0|0|0|0|0|0|0|0|0|0|0|0|0|0|0|0|0|0|0|0|0|0|0|0|0	0.5	1	65	0.33
HAT1	XP_001014786.1	#N/A	0|2	2	1	2	0|0|0|0|0|0|0|0|0|0|0|0|0|0|0|0|0|0|0|0|0|0|0|0|0|0|0|0|0|0|0|0|0|0	0.45	0.9	10	0.42
HAT1	XP_001030945.1	#N/A	0|2	2	1	2	0|0|0|0|0|0|0|0|0|0|0|0|0|0|0|0|0|0|0|0|0|0|0|0|0|0|0|0|0|0|0|0|0|0	0.45	0.9	10	0.42

## Sheet: Table S9-H3.3 ChIP Peaks
PeakID (cmd=annotatePeaks.pl NA_peaks.broadPeak ../../anno/Tet.fa -gtf ../../anno/Tet.gtf)	Chr	Start	End	Strand	Peak Score	Focus Ratio/Region Size	Annotation	Detailed Annotation	Distance to TSS	Nearest PromoterID	Entrez ID	Nearest Unigene	Nearest Refseq	Nearest Ensembl	Gene Name	Gene Alias	Gene Description	Gene Type
NA_peak_1722	chr_057	159940	171295	+	19834	NA	exon (g22004.t1, exon 2 of 2)	-exon (g22004.t1, exon 2 of 2)	2198	g22004.t1	g22004	g22004.t1			TTHERM_00673440
NA_peak_3589	chr_112	901409	914943	+	18115	NA	Intergenic	Intergenic	-1364	g19011.t1	g19011	g19011.t1			TTHERM_00049030
NA_peak_562	chr_013	457926	464616	+	17298	NA	exon (g8424.t1, exon 1 of 1)	-exon (g8424.t1, exon 1 of 1)	1010	g8424.t1	g8424	g8424.t1			TTHERM_00420900
NA_peak_2486	chr_073	352421	359362	+	16618	NA	exon (g15909.t1, exon 1 of 1)	-exon (g15909.t1, exon 1 of 1)	1278	g15909.t1	g15909	g15909.t1			TTHERM_00554420
NA_peak_1801	chr_058	26580	35679	+	15306	NA	promoter-TSS (g23641.t1)	-promoter-TSS (g23641.t1)	-730	g23641.t1	g23641	g23641.t1			TTHERM_00243730
NA_peak_75	chr_001	1158183	1160473	+	14572	NA	exon (g18706.t1, exon 1 of 1)	-exon (g18706.t1, exon 1 of 1)	593	g18706.t1	g18706	g18706.t1			TTHERM_00641150
NA_peak_2739	chr_083	1000277	1007211	+	14285	NA	promoter-TSS (g15480.t1)	-promoter-TSS (g15480.t1)	-31	g15480.t1	g15480	g15480.t1			TTHERM_00131290
NA_peak_260	chr_006	39282	56980	+	12992	NA	TTS (g6940.t1)	-TTS (g6940.t1)	1035	g6939.t1	g6939	g6939.t1			TTHERM_00535270
NA_peak_2199	chr_065	2353601	2361352	+	11793	NA	promoter-TSS (g25869.t1)	-promoter-TSS (g25869.t1)	-197	g25869.t1	g25869	g25869.t1			TTHERM_00001150
NA_peak_1965	chr_058	3150109	3155792	+	11644	NA	intron (g24409.t1, intron 1 of 4)	-intron (g24409.t1, intron 1 of 4)	478	g24409.t1	g24409	g24409.t1			TTHERM_00382380
NA_peak_4147	chr_123	549153	555022	+	11635	NA	promoter-TSS (g9350.t1)	-promoter-TSS (g9350.t1)	-73	g9350.t1	g9350	g9350.t1			TTHERM_00405570
NA_peak_2997	chr_097	51535	68935	+	11603	NA	exon (g5793.t1, exon 1 of 4)	-exon (g5793.t1, exon 1 of 4)	442	g5793.t1	g5793	g5793.t1			TTHERM_00923170
NA_peak_3807	chr_116	325557	328113	+	11145	NA	promoter-TSS (g13963.t1)	-promoter-TSS (g13963.t1)	-26	g13964.t1	g13964	g13964.t1			TTHERM_00189180
NA_peak_1865	chr_058	1343915	1346236	+	10711	NA	exon (g23964.t1, exon 1 of 1)	-exon (g23964.t1, exon 1 of 1)	-1249	g23963.t1	g23963	g23963.t1			TTHERM_000103869
NA_peak_3907	chr_118	449812	458166	+	10635	NA	TTS (g9153.t1)	-TTS (g9153.t1)	222	g9152.t1	g9152	g9152.t1			TTHERM_000408987
NA_peak_1134	chr_032	1017854	1032808	+	10608	NA	TTS (g14689.t1)	-TTS (g14689.t1)	1545	g14689.t1	g14689	g14689.t1			TTHERM_00147520
NA_peak_3469	chr_108	68642	73631	+	10547	NA	intron (g1472.t1, intron 2 of 2)	-intron (g1472.t1, intron 2 of 2)	578	g1472.t1	g1472	g1472.t1			TTHERM_01193630
NA_peak_3223	chr_101	1283889	1290182	+	10546	NA	promoter-TSS (g19907.t1)	-promoter-TSS (g19907.t1)	-496	g19907.t1	g19907	g19907.t1			TTHERM_00185280
NA_peak_197	chr_005	92061	96273	+	10270	NA	exon (g13129.t1, exon 2 of 3)	-exon (g13129.t1, exon 2 of 3)	745	g13129.t1	g13129	g13129.t1			TTHERM_00220990
NA_peak_3823	chr_116	524580	547395	+	10206	NA	Intergenic	Intergenic	-1405	g14024.t1	g14024	g14024.t1			TTHERM_00190720
NA_peak_2370	chr_069	480794	487678	+	10071	NA	exon (g17154.t1, exon 5 of 5)	-exon (g17154.t1, exon 5 of 5)	2983	g17154.t1	g17154	g17154.t1			TTHERM_00259380
NA_peak_915	chr_026	471839	474404	+	9915	NA	promoter-TSS (g14302.t1)	-promoter-TSS (g14302.t1)	58	g14302.t1	g14302	g14302.t1			TTHERM_00633360
NA_peak_2975	chr_096	84108	98741	+	9554	NA	exon (g4025.t1, exon 4 of 6)	-exon (g4025.t1, exon 4 of 6)	2348	g4025.t1	g4025	g4025.t1			TTHERM_01124100
NA_peak_2659	chr_082	208552	213203	+	9523	NA	promoter-TSS (g3024.t1)	-promoter-TSS (g3024.t1)	216	g3025.t1	g3025	g3025.t1			g3025
NA_peak_5792	chr_178	17132	22784	+	9434	NA	promoter-TSS (g9986.t1)	-promoter-TSS (g9986.t1)	-626	g9986.t1	g9986	g9986.t1			TTHERM_01347930
NA_peak_578	chr_015	456	9315	+	9403	NA	TTS (g9664.t1)	-TTS (g9664.t1)	1177	g9665.t1	g9665	g9665.t1			TTHERM_000353539
NA_peak_1950	chr_058	2933494	2937365	+	9291	NA	TTS (g24350.t1)	-TTS (g24350.t1)	1692	g24350.t1	g24350	g24350.t1			TTHERM_00378890
NA_peak_3850	chr_116	902421	909622	+	9256	NA	promoter-TSS (g14144.t1)	-promoter-TSS (g14144.t1)	-78	g14145.t1	g14145	g14145.t1			TTHERM_00191900
NA_peak_1421	chr_043	213071	224330	+	9253	NA	Intergenic	Intergenic	-1918	g236.t1	g236	g236.t1			TTHERM_00471390
NA_peak_4002	chr_119	1600474	1615737	+	9111	NA	exon (g20447.t1, exon 2 of 2)	-exon (g20447.t1, exon 2 of 2)	730	g20447.t1	g20447	g20447.t1			TTHERM_00355550
NA_peak_2405	chr_069	1204814	1212449	+	9059	NA	intron (g17311.t1, intron 3 of 4)	-intron (g17311.t1, intron 3 of 4)	2002	g17311.t1	g17311	g17311.t1			TTHERM_00265100
NA_peak_1669	chr_055	131117	142925	+	8948	NA	exon (g12322.t1, exon 1 of 1)	-exon (g12322.t1, exon 1 of 1)	1336	g12322.t1	g12322	g12322.t1			TTHERM_00394690
NA_peak_1812	chr_058	217268	231669	+	8928	NA	promoter-TSS (g23699.t1)	-promoter-TSS (g23699.t1)	433	g23698.t1	g23698	g23698.t1			TTHERM_000245269
NA_peak_3083	chr_099	588984	590918	+	8838	NA	exon (g21593.t1, exon 4 of 5)	-exon (g21593.t1, exon 4 of 5)	-1122	g21594.t1	g21594	g21594.t1			g21594
NA_peak_1257	chr_036	386976	404043	+	8809	NA	TTS (g5222.t1)	-TTS (g5222.t1)	321	g5221.t1	g5221	g5221.t1			TTHERM_00624730
NA_peak_4306	chr_127	88539	106689	+	8800	NA	promoter-TSS (g13386.t1)	-promoter-TSS (g13386.t1)	89	g13386.t1	g13386	g13386.t1			TTHERM_00237560
NA_peak_3191	chr_101	795854	803051	+	8693	NA	intron (g19775.t1, intron 4 of 5)	-intron (g19775.t1, intron 4 of 5)	2124	g19775.t1	g19775	g19775.t1			TTHERM_00170170
NA_peak_1661	chr_055	49765	57385	+	8668	NA	exon (g12300.t1, exon 4 of 6)	-exon (g12300.t1, exon 4 of 6)	1954	g12300.t1	g12300	g12300.t1			TTHERM_00395890
NA_peak_288	chr_006	382032	393831	+	8577	NA	promoter-TSS (g7037.t1)	-promoter-TSS (g7037.t1)	-588	g7037.t1	g7037	g7037.t1			TTHERM_00537210
NA_peak_2861	chr_090	102893	116196	+	8575	NA	promoter-TSS (g10327.t1)	-promoter-TSS (g10327.t1)	-137	g10328.t1	g10328	g10328.t1			TTHERM_000339969
NA_peak_3866	chr_117	100505	106600	+	8494	NA	intron (g2512.t1, intron 1 of 2)	-intron (g2512.t1, intron 1 of 2)	545	g2512.t1	g2512	g2512.t1			TTHERM_00823810
NA_peak_5002	chr_151	181571	184016	+	8492	NA	exon (g8796.t1, exon 3 of 4)	-exon (g8796.t1, exon 3 of 4)	925	g8796.t1	g8796	g8796.t1			TTHERM_00486630
NA_peak_381	chr_008	538414	556729	+	8458	NA	Intergenic	Intergenic	-3068	g11389.t1	g11389	g11389.t1			TTHERM_00294890
NA_peak_2160	chr_065	1473578	1483529	+	8434	NA	intron (g25690.t1, intron 2 of 3)	-intron (g25690.t1, intron 2 of 3)	1432	g25690.t1	g25690	g25690.t1			TTHERM_00011150
NA_peak_4782	chr_139	104671	108726	+	8340	NA	exon (g6051.t1, exon 3 of 4)	-exon (g6051.t1, exon 3 of 4)	652	g6052.t1	g6052	g6052.t1			g6052
NA_peak_2028	chr_061	164467	168089	+	8203	NA	intron (g528.t1, intron 3 of 5)	-intron (g528.t1, intron 3 of 5)	1305	g528.t1	g528	g528.t1			TTHERM_00678220
NA_peak_1701	chr_055	703308	709419	+	8093	NA	intron (g12484.t1, intron 3 of 3)	-intron (g12484.t1, intron 3 of 3)	1002	g12484.t1	g12484	g12484.t1			TTHERM_00784520
NA_peak_405	chr_009	76262	84851	+	7970	NA	intron (g7201.t1, intron 1 of 1)	-intron (g7201.t1, intron 1 of 1)	1033	g7201.t1	g7201	g7201.t1			TTHERM_00564060
NA_peak_5297	chr_161	49259	53255	+	7934	NA	intron (g1602.t1, intron 2 of 2)	-intron (g1602.t1, intron 2 of 2)	1157	g1602.t1	g1602	g1602.t1			TTHERM_01055600
NA_peak_1295	chr_038	184856	193411	+	7883	NA	promoter-TSS (g7786.t1)	-promoter-TSS (g7786.t1)	-155	g7786.t1	g7786	g7786.t1			TTHERM_00522600
NA_peak_1176	chr_033	455415	460226	+	7867	NA	exon (g13712.t1, exon 1 of 5)	-exon (g13712.t1, exon 1 of 5)	329	g13712.t1	g13712	g13712.t1			TTHERM_00145260
NA_peak_1751	chr_057	834542	844366	+	7843	NA	promoter-TSS (g22140.t1)	-promoter-TSS (g22140.t1)	-782	g22140.t1	g22140	g22140.t1			TTHERM_00491130
NA_peak_5719	chr_177	5264	10482	+	7769	NA	exon (g16132.t1, exon 2 of 4)	-exon (g16132.t1, exon 2 of 4)	1343	g16132.t1	g16132	g16132.t1			TTHERM_00081110
NA_peak_2918	chr_091	94843	99081	+	7743	NA	Intergenic	Intergenic	2852	g3500.t1	g3500	g3500.t1			TTHERM_00756120
NA_peak_1584	chr_052	61946	66085	+	7571	NA	promoter-TSS (g4658.t1)	-promoter-TSS (g4658.t1)	-351	g4659.t1	g4659	g4659.t1			TTHERM_00670790
NA_peak_2549	chr_075	377730	384998	+	7507	NA	TTS (g5554.t1)	-TTS (g5554.t1)	1580	g5554.t1	g5554	g5554.t1			TTHERM_00558600
NA_peak_3280	chr_103	198290	209274	+	7485	NA	intron (g4229.t1, intron 1 of 5)	-intron (g4229.t1, intron 1 of 5)	210	g4229.t1	g4229	g4229.t1			TTHERM_00661540
NA_peak_975	chr_028	202218	208759	+	7386	NA	promoter-TSS (g3090.t1)	-promoter-TSS (g3090.t1)	-239	g3090.t1	g3090	g3090.t1			TTHERM_000940291
NA_peak_2681	chr_083	201055	220450	+	7376	NA	Intergenic	Intergenic	-1259	g15250.t1	g15250	g15250.t1			TTHERM_00138370
NA_peak_399	chr_008	752621	758166	+	7204	NA	intron (g11455.t1, intron 1 of 2)	-intron (g11455.t1, intron 1 of 2)	627	g11455.t1	g11455	g11455.t1			TTHERM_00293270
NA_peak_3486	chr_110	199729	208668	+	7198	NA	Intergenic	Intergenic	2044	g4327.t1	g4327	g4327.t1			TTHERM_000616269
NA_peak_4356	chr_127	809025	811619	+	7190	NA	TTS (g13581.t1)	-TTS (g13581.t1)	-1423	g13582.t1	g13582	g13582.t1			TTHERM_00242500
NA_peak_5731	chr_177	196367	204373	+	7181	NA	promoter-TSS (g16184.t1)	-promoter-TSS (g16184.t1)	-874	g16184.t1	g16184	g16184.t1			g16184
NA_peak_1675	chr_055	231828	240956	+	7102	NA	intron (g12350.t1, intron 3 of 6)	-intron (g12350.t1, intron 3 of 6)	1128	g12350.t1	g12350	g12350.t1			TTHERM_00393390
NA_peak_1809	chr_058	185832	191001	+	7072	NA	promoter-TSS (g23688.t1)	-promoter-TSS (g23688.t1)	-483	g23688.t1	g23688	g23688.t1			TTHERM_00245170
NA_peak_4624	chr_135	1343300	1357852	+	7008	NA	promoter-TSS (g22717.t1)	-promoter-TSS (g22717.t1)	-680	g22717.t1	g22717	g22717.t1			TTHERM_00606960
NA_peak_1572	chr_051	322745	325880	+	6972	NA	exon (g4995.t1, exon 1 of 1)	-exon (g4995.t1, exon 1 of 1)	179	g4995.t1	g4995	g4995.t1			TTHERM_00600670
NA_peak_227	chr_005	518400	522107	+	6920	NA	exon (g13258.t1, exon 1 of 2)	-exon (g13258.t1, exon 1 of 2)	1099	g13258.t1	g13258	g13258.t1			TTHERM_00218790
NA_peak_2494	chr_073	658775	664641	+	6917	NA	exon (g15998.t1, exon 1 of 1)	-exon (g15998.t1, exon 1 of 1)	1100	g15998.t1	g15998	g15998.t1			TTHERM_00845900
NA_peak_1377	chr_042	212275	216700	+	6916	NA	intron (g6201.t1, intron 2 of 2)	-intron (g6201.t1, intron 2 of 2)	1113	g6201.t1	g6201	g6201.t1			TTHERM_00500920
NA_peak_853	chr_024	284055	307736	+	6903	NA	Intergenic	Intergenic	3174	g6653.t1	g6653	g6653.t1			TTHERM_000526907
NA_peak_3667	chr_114	230845	237805	+	6899	NA	intron (g17384.t1, intron 1 of 8)	-intron (g17384.t1, intron 1 of 8)	497	g17384.t1	g17384	g17384.t1			TTHERM_00637480
NA_peak_3060	chr_099	206826	214608	+	6855	NA	exon (g21504.t1, exon 4 of 6)	-exon (g21504.t1, exon 4 of 6)	1894	g21504.t1	g21504	g21504.t1			TTHERM_00039230
NA_peak_5543	chr_172	182912	187799	+	6778	NA	promoter-TSS (g3960.t1)	-promoter-TSS (g3960.t1)	-512	g3960.t1	g3960	g3960.t1			TTHERM_00683010
NA_peak_4373	chr_128	192983	211624	+	6773	NA	Intergenic	Intergenic	2805	g8050.t1	g8050	g8050.t1			TTHERM_00439150
NA_peak_5558	chr_173	95565	105799	+	6638	NA	promoter-TSS (g11920.t1)	-promoter-TSS (g11920.t1)	-537	g11920.t1	g11920	g11920.t1			g11920
NA_peak_1527	chr_049	21145	24158	+	6629	NA	exon (g2387.t1, exon 4 of 6)	-exon (g2387.t1, exon 4 of 6)	1380	g2387.t1	g2387	g2387.t1			TTHERM_00864870
NA_peak_861	chr_024	393171	398866	+	6597	NA	intron (g6676.t1, intron 1 of 1)	-intron (g6676.t1, intron 1 of 1)	1162	g6676.t1	g6676	g6676.t1			TTHERM_00527180
NA_peak_5148	chr_156	224644	229792	+	6570	NA	exon (g8201.t1, exon 2 of 2)	-exon (g8201.t1, exon 2 of 2)	1365	g8201.t1	g8201	g8201.t1			TTHERM_00456970
NA_peak_5739	chr_177	330451	335651	+	6465	NA	exon (g16224.t1, exon 1 of 2)	-exon (g16224.t1, exon 1 of 2)	965	g16224.t1	g16224	g16224.t1			TTHERM_00079210
NA_peak_3887	chr_118	156208	172489	+	6460	NA	Intergenic	Intergenic	-1322	g9077.t1	g9077	g9077.t1			TTHERM_00411680
NA_peak_4691	chr_138	295036	306700	+	6372	NA	Intergenic	Intergenic	-1484	g19275.t1	g19275	g19275.t1			TTHERM_00122340
NA_peak_528	chr_013	48811	57186	+	6315	NA	promoter-TSS (g8317.t1)	-promoter-TSS (g8317.t1)	-775	g8318.t1	g8318	g8318.t1			TTHERM_00419790
NA_peak_1713	chr_057	34484	44821	+	6250	NA	TTS (g21966.t1)	-TTS (g21966.t1)	-1474	g21967.t1	g21967	g21967.t1			TTHERM_000675789
NA_peak_5533	chr_172	78116	84254	+	6216	NA	intron (g3932.t1, intron 3 of 7)	-intron (g3932.t1, intron 3 of 7)	1939	g3932.t1	g3932	g3932.t1			TTHERM_00681730
NA_peak_2757	chr_084	151407	162527	+	6213	NA	TTS (g2596.t1)	-TTS (g2596.t1)	1026	g2596.t1	g2596	g2596.t1			TTHERM_00842580
NA_peak_4860	chr_142	308044	312802	+	6151	NA	exon (g3702.t1, exon 1 of 1)	-exon (g3702.t1, exon 1 of 1)	1380	g3702.t1	g3702	g3702.t1			TTHERM_00697600
NA_peak_4177	chr_124	289819	295691	+	6123	NA	exon (g15591.t1, exon 1 of 1)	-exon (g15591.t1, exon 1 of 1)	-1119	g15592.t1	g15592	g15592.t1			TTHERM_00312770
NA_peak_4840	chr_141	422393	432030	+	6119	NA	exon (g7981.t1, exon 1 of 1)	-exon (g7981.t1, exon 1 of 1)	816	g7981.t1	g7981	g7981.t1			TTHERM_00531930
NA_peak_3094	chr_099	750826	756260	+	6118	NA	TTS (g21628.t1)	-TTS (g21628.t1)	1041	g21629.t1	g21629	g21629.t1			TTHERM_00036920
NA_peak_4221	chr_124	1007792	1011974	+	6116	NA	TTS (g15793.t1)	-TTS (g15793.t1)	2893	g15793.t1	g15793	g15793.t1			TTHERM_00569410
NA_peak_2226	chr_066	1123358	1130317	+	6076	NA	promoter-TSS (g21241.t1)	-promoter-TSS (g21241.t1)	-882	g21241.t1	g21241	g21241.t1			TTHERM_01122730
NA_peak_719	chr_020	100789	116425	+	6073	NA	Intergenic	Intergenic	-4056	g5592.t1	g5592	g5592.t2			g5592
NA_peak_448	chr_010	277201	284437	+	6061	NA	exon (g6490.t1, exon 1 of 1)	-exon (g6490.t1, exon 1 of 1)	1329	g6490.t1	g6490	g6490.t1			TTHERM_00494070
NA_peak_2050	chr_063	78412	82105	+	6052	NA	intron (g2935.t1, intron 2 of 2)	-intron (g2935.t1, intron 2 of 2)	1128	g2935.t1	g2935	g2935.t1			TTHERM_00822160
NA_peak_5816	chr_179	2826	7029	+	6038	NA	intron (g24439.t1, intron 2 of 4)	-intron (g24439.t1, intron 2 of 4)	1065	g24439.t1	g24439	g24439.t1			TTHERM_01146030
NA_peak_1875	chr_058	1481016	1488145	+	6026	NA	exon (g23994.t1, exon 3 of 3)	-exon (g23994.t1, exon 3 of 3)	1956	g23994.t1	g23994	g23994.t1			TTHERM_00102580
NA_peak_2662	chr_082	232059	239620	+	5986	NA	exon (g3032.t1, exon 1 of 2)	-exon (g3032.t1, exon 1 of 2)	1338	g3032.t1	g3032	g3032.t1			TTHERM_00938820
NA_peak_2621	chr_080	62768	71623	+	5975	NA	promoter-TSS (g2185.t1)	-promoter-TSS (g2185.t1)	-834	g2185.t1	g2185	g2185.t1			TTHERM_01002770
NA_peak_3474	chr_109	8862	13160	+	5956	NA	exon (g1246.t1, exon 1 of 1)	-exon (g1246.t1, exon 1 of 1)	1436	g1246.t1	g1246	g1246.t1			TTHERM_01196970
NA_peak_4719	chr_138	709225	717594	+	5950	NA	exon (g19369.t1, exon 4 of 7)	-exon (g19369.t1, exon 4 of 7)	1615	g19369.t1	g19369	g19369.t1			TTHERM_00114360
NA_peak_5544	chr_172	194200	207779	+	5947	NA	promoter-TSS (g3964.t1)	-promoter-TSS (g3964.t1)	-681	g3964.t1	g3964	g3964.t1			TTHERM_00683050
NA_peak_5120	chr_154	117597	120125	+	5928	NA	TTS (g1368.t1)	-TTS (g1368.t1)	1670	g1367.t1	g1367	g1367.t1			TTHERM_01019590
NA_peak_2887	chr_090	382253	389435	+	5877	NA	intron (g10412.t1, intron 4 of 6)	-intron (g10412.t1, intron 4 of 6)	2332	g10412.t1	g10412	g10412.t1			TTHERM_000336019
NA_peak_4426	chr_130	162663	168308	+	5853	NA	intron (g11097.t1, intron 2 of 2)	-intron (g11097.t1, intron 2 of 2)	1187	g11097.t1	g11097	g11097.t1			TTHERM_00317440
NA_peak_3825	chr_116	586693	596303	+	5848	NA	exon (g14044.t1, exon 1 of 1)	-exon (g14044.t1, exon 1 of 1)	555	g14044.t1	g14044	g14044.t1			TTHERM_00190890
NA_peak_5510	chr_170	628192	636470	+	5829	NA	promoter-TSS (g12870.t1)	-promoter-TSS (g12870.t1)	-122	g12870.t1	g12870	g12870.t1			TTHERM_000320009
NA_peak_1897	chr_058	2122989	2128348	+	5826	NA	exon (g24152.t1, exon 4 of 5)	-exon (g24152.t1, exon 4 of 5)	1847	g24152.t1	g24152	g24152.t1			TTHERM_00423390
NA_peak_5355	chr_163	497754	510853	+	5824	NA	Intergenic	Intergenic	-1012	g10819.t1	g10819	g10819.t1			g10819
NA_peak_5630	chr_174	863807	871406	+	5804	NA	TTS (g18246.t1)	-TTS (g18246.t1)	1402	g18246.t1	g18246	g18246.t1			TTHERM_00059150
NA_peak_1561	chr_051	159157	167458	+	5786	NA	exon (g4947.t1, exon 1 of 1)	-exon (g4947.t1, exon 1 of 1)	836	g4947.t1	g4947	g4947.t1			TTHERM_00600120
NA_peak_2601	chr_078	281490	287984	+	5774	NA	promoter-TSS (g5729.t1)	-promoter-TSS (g5729.t1)	-72	g5729.t1	g5729	g5729.t1			TTHERM_00627190
NA_peak_469	chr_010	457550	470554	+	5773	NA	promoter-TSS (g6550.t1)	-promoter-TSS (g6550.t1)	-920	g6550.t1	g6550	g6550.t1			TTHERM_00494740
NA_peak_2487	chr_073	402632	421042	+	5771	NA	TTS (g15929.t1)	-TTS (g15929.t1)	3257	g15929.t1	g15929	g15929.t1			TTHERM_00554610
NA_peak_5744	chr_177	390391	396664	+	5747	NA	TTS (g16236.t1)	-TTS (g16236.t1)	3319	g16237.t1	g16237	g16237.t1			TTHERM_00079070
NA_peak_5685	chr_176	323227	337424	+	5742	NA	TTS (g12166.t1)	-TTS (g12166.t1)	2475	g12166.t1	g12166	g12166.t1			TTHERM_00268310
NA_peak_4428	chr_130	196002	199864	+	5723	NA	intron (g11107.t1, intron 1 of 2)	-intron (g11107.t1, intron 1 of 2)	680	g11107.t1	g11107	g11107.t1			TTHERM_00317330
NA_peak_1353	chr_041	75861	80369	+	5713	NA	exon (g1913.t1, exon 1 of 1)	-exon (g1913.t1, exon 1 of 1)	555	g1913.t1	g1913	g1913.t1			TTHERM_01084310
NA_peak_2899	chr_090	553071	560572	+	5700	NA	TTS (g10464.t1)	-TTS (g10464.t1)	2070	g10464.t1	g10464	g10464.t1			TTHERM_00334470
NA_peak_4529	chr_132	82723	86561	+	5640	NA	exon (g6848.t1, exon 1 of 1)	-exon (g6848.t1, exon 1 of 1)	631	g6848.t1	g6848	g6848.t1			TTHERM_00540240
NA_peak_84	chr_001	1324040	1337119	+	5597	NA	TTS (g18746.t1)	-TTS (g18746.t1)	-2609	g18745.t1	g18745	g18745.t1			TTHERM_00643560
NA_peak_269	chr_006	139582	148553	+	5566	NA	promoter-TSS (g6968.t1)	-promoter-TSS (g6968.t1)	0	g6968.t1	g6968	g6968.t1			TTHERM_00535580
NA_peak_5091	chr_153	816598	825504	+	5543	NA	promoter-TSS (g26107.t1)	-promoter-TSS (g26107.t1)	-585	g26107.t1	g26107	g26107.t1			TTHERM_000724790
NA_peak_5061	chr_153	427945	447526	+	5532	NA	TTS (g26005.t1)	-TTS (g26005.t1)	2103	g26005.t1	g26005	g26005.t1			TTHERM_00388400
NA_peak_169	chr_004	509915	521427	+	5528	NA	TTS (g10993.t1)	-TTS (g10993.t1)	-1407	g10992.t1	g10992	g10992.t1			TTHERM_00299840
NA_peak_21	chr_001	254439	258666	+	5483	NA	TTS (g18480.t1)	-TTS (g18480.t1)	1742	g18480.t1	g18480	g18480.t1			TTHERM_00161130
NA_peak_5647	chr_174	1069554	1081012	+	5468	NA	promoter-TSS (g18310.t1)	-promoter-TSS (g18310.t1)	743	g18309.t1	g18309	g18309.t1			g18309
NA_peak_4654	chr_135	2441468	2445381	+	5447	NA	intron (g22968.t1, intron 4 of 9)	-intron (g22968.t1, intron 4 of 9)	1924	g22968.t1	g22968	g22968.t1			TTHERM_01188400
NA_peak_1944	chr_058	2843191	2851691	+	5409	NA	exon (g24331.t1, exon 1 of 1)	-exon (g24331.t1, exon 1 of 1)	525	g24331.t1	g24331	g24331.t1			TTHERM_00378680
NA_peak_4261	chr_126	28420	31195	+	5403	NA	exon (g9520.t1, exon 4 of 5)	-exon (g9520.t1, exon 4 of 5)	1329	g9520.t1	g9520	g9520.t1			TTHERM_00370710
NA_peak_179	chr_004	606226	609421	+	5401	NA	TTS (g11019.t1)	-TTS (g11019.t1)	741	g11019.t1	g11019	g11019.t1			TTHERM_000298489
NA_peak_4714	chr_138	593987	598105	+	5400	NA	promoter-TSS (g19348.t1)	-promoter-TSS (g19348.t1)	-364	g19348.t1	g19348	g19348.t1			TTHERM_00117550
NA_peak_141	chr_004	4754	15356	+	5392	NA	intron (g10872.t1, intron 1 of 3)	-intron (g10872.t1, intron 1 of 3)	1103	g10872.t1	g10872	g10872.t1			TTHERM_00302090
NA_peak_1380	chr_042	242670	246429	+	5350	NA	exon (g6211.t1, exon 2 of 2)	-exon (g6211.t1, exon 2 of 2)	1112	g6211.t1	g6211	g6211.t1			TTHERM_00501010
NA_peak_2670	chr_083	61003	73943	+	5334	NA	exon (g15226.t1, exon 3 of 3)	-exon (g15226.t1, exon 3 of 3)	5016	g15226.t1	g15226	g15226.t1			TTHERM_00138600
NA_peak_3140	chr_099	1596145	1604338	+	5334	NA	promoter-TSS (g21835.t1)	-promoter-TSS (g21835.t1)	-861	g21835.t1	g21835	g21835.t1			TTHERM_00028890
NA_peak_1501	chr_047	177073	188679	+	5334	NA	promoter-TSS (g8930.t1)	-promoter-TSS (g8930.t1)	-811	g8930.t1	g8930	g8930.t1			TTHERM_00442200
NA_peak_253	chr_005	836058	845326	+	5314	NA	intron (g13339.t1, intron 1 of 1)	-intron (g13339.t1, intron 1 of 1)	958	g13339.t1	g13339	g13339.t1			TTHERM_00216010
NA_peak_5194	chr_158	79089	89152	+	5310	NA	promoter-TSS (g350.t1)	-promoter-TSS (g350.t1)	-502	g350.t1	g350	g350.t1			TTHERM_000497001
NA_peak_5854	chr_179	1244421	1259286	+	5297	NA	exon (g24721.t1, exon 1 of 1)	-exon (g24721.t1, exon 1 of 1)	278	g24721.t1	g24721	g24721.t1			TTHERM_000698683
NA_peak_5613	chr_174	514635	522006	+	5288	NA	exon (g18155.t1, exon 2 of 3)	-exon (g18155.t1, exon 2 of 3)	234	g18155.t1	g18155	g18155.t1			g18155
NA_peak_4885	chr_143	270587	275913	+	5266	NA	promoter-TSS (g4643.t1)	-promoter-TSS (g4643.t1)	-79	g4644.t1	g4644	g4644.t1			TTHERM_00729250
NA_peak_1	chr_001	1460	10425	+	5251	NA	exon (g18411.t1, exon 6 of 7)	-exon (g18411.t1, exon 6 of 7)	-2697	g18412.t1	g18412	g18412.t1			TTHERM_00161850
NA_peak_292	chr_006	431845	437180	+	5207	NA	exon (g7056.t1, exon 3 of 4)	-exon (g7056.t1, exon 3 of 4)	-1142	g7055.t1	g7055	g7055.t1			TTHERM_00537370
NA_peak_4208	chr_124	822052	842958	+	5181	NA	exon (g15735.t1, exon 3 of 9)	-exon (g15735.t1, exon 3 of 9)	741	g15735.t1	g15735	g15735.t1			TTHERM_00571890
NA_peak_3324	chr_105	738829	742366	+	5172	NA	TTS (g23172.t1)	-TTS (g23172.t1)	606	g23172.t1	g23172	g23172.t1			TTHERM_00222240
NA_peak_4131	chr_123	344194	349748	+	5141	NA	TTS (g9289.t1)	-TTS (g9289.t1)	1162	g9289.t1	g9289	g9289.t1			TTHERM_000401999
NA_peak_2597	chr_078	178365	192770	+	5139	NA	TTS (g5708.t1)	-TTS (g5708.t1)	431	g5707.t1	g5707	g5707.t1			TTHERM_000628347
NA_peak_2732	chr_083	907935	925184	+	5088	NA	Intergenic	Intergenic	2345	g15456.t1	g15456	g15456.t1			TTHERM_000133479
NA_peak_3877	chr_118	32664	41291	+	5079	NA	TTS (g9045.t1)	-TTS (g9045.t1)	-2542	g9044.t1	g9044	g9044.t1			TTHERM_00412060
NA_peak_3057	chr_099	113545	118619	+	5071	NA	Intergenic	Intergenic	-1009	g21476.t1	g21476	g21476.t1			TTHERM_00041520
NA_peak_3130	chr_099	1393251	1403968	+	5071	NA	exon (g21781.t1, exon 1 of 1)	-exon (g21781.t1, exon 1 of 1)	169	g21781.t1	g21781	g21781.t1			TTHERM_000030418
NA_peak_3008	chr_097	230085	244750	+	5067	NA	exon (g5838.t1, exon 5 of 7)	-exon (g5838.t1, exon 5 of 7)	1436	g5838.t1	g5838	g5838.t1			TTHERM_00794030
NA_peak_1387	chr_042	311297	320275	+	5009	NA	exon (g6232.t1, exon 1 of 4)	-exon (g6232.t1, exon 1 of 4)	446	g6232.t1	g6232	g6232.t1			TTHERM_00502260
NA_peak_475	chr_011	1102	5847	+	5006	NA	TTS (g2835.t1)	-TTS (g2835.t1)	895	g2835.t1	g2835	g2835.t1			TTHERM_001513283
NA_peak_3451	chr_107	528179	536876	+	5004	NA	exon (g11796.t1, exon 6 of 13)	-exon (g11796.t1, exon 6 of 13)	2207	g11796.t1	g11796	g11796.t1			TTHERM_00279900
NA_peak_2609	chr_078	397278	400618	+	4999	NA	exon (g5761.t1, exon 3 of 3)	-exon (g5761.t1, exon 3 of 3)	-3071	g5760.t1	g5760	g5760.t1			TTHERM_01213960
NA_peak_1402	chr_042	498834	512976	+	4986	NA	intron (g6282.t1, intron 1 of 1)	-intron (g6282.t1, intron 1 of 1)	759	g6282.t1	g6282	g6282.t1			TTHERM_00502700
NA_peak_508	chr_012	183772	188273	+	4983	NA	exon (g4129.t1, exon 4 of 8)	-exon (g4129.t1, exon 4 of 8)	1411	g4129.t1	g4129	g4129.t1			TTHERM_00688720
NA_peak_5668	chr_175	118825	129987	+	4962	NA	Intergenic	Intergenic	-1866	g1778.t1	g1778	g1778.t1			TTHERM_00947570
NA_peak_944	chr_027	62488	73474	+	4957	NA	promoter-TSS (g6722.t1)	-promoter-TSS (g6722.t1)	-6	g6722.t1	g6722	g6722.t1			TTHERM_00506910
NA_peak_2766	chr_085	30608	39153	+	4953	NA	exon (g1519.t1, exon 1 of 1)	-exon (g1519.t1, exon 1 of 1)	878	g1519.t1	g1519	g1519.t1			TTHERM_01205320
NA_peak_3010	chr_097	254547	260919	+	4933	NA	TTS (g5847.t1)	-TTS (g5847.t1)	-2035	g5848.t1	g5848	g5848.t1			g5848
NA_peak_5901	chr_179	2222962	2227416	+	4920	NA	exon (g24965.t1, exon 6 of 7)	-exon (g24965.t1, exon 6 of 7)	848	g24964.t1	g24964	g24964.t1			g24964
NA_peak_4076	chr_120	1317791	1330004	+	4864	NA	exon (g18010.t1, exon 1 of 1)	-exon (g18010.t1, exon 1 of 1)	1009	g18010.t1	g18010	g18010.t1			TTHERM_01026210
NA_peak_1570	chr_051	282489	297195	+	4854	NA	intron (g4985.t1, intron 1 of 3)	-intron (g4985.t1, intron 1 of 3)	876	g4985.t1	g4985	g4985.t1			TTHERM_00600550
NA_peak_5304	chr_161	99981	108758	+	4853	NA	exon (g1618.t1, exon 1 of 1)	-exon (g1618.t1, exon 1 of 1)	-1162	g1619.t1	g1619	g1619.t1			TTHERM_01055440
NA_peak_1311	chr_038	428344	434646	+	4813	NA	exon (g7851.t1, exon 11 of 11)	-exon (g7851.t1, exon 11 of 11)	1584	g7850.t1	g7850	g7850.t1			TTHERM_00522040
NA_peak_1537	chr_049	187025	190804	+	4810	NA	promoter-TSS (g2434.t1)	-promoter-TSS (g2434.t1)	-222	g2434.t1	g2434	g2434.t1			TTHERM_00865380
NA_peak_3824	chr_116	555449	573619	+	4780	NA	promoter-TSS (g14034.t1)	-promoter-TSS (g14034.t1)	-48	g14034.t1	g14034	g14034.t1			TTHERM_00190810
NA_peak_2857	chr_090	51368	58039	+	4772	NA	TTS (g10312.t1)	-TTS (g10312.t1)	1379	g10312.t1	g10312	g10312.t1			TTHERM_00340100
NA_peak_1313	chr_038	441944	456498	+	4770	NA	exon (g7856.t1, exon 1 of 1)	-exon (g7856.t1, exon 1 of 1)	445	g7856.t1	g7856	g7856.t1			TTHERM_00521990
NA_peak_5902	chr_179	2229628	2232628	+	4750	NA	exon (g24966.t1, exon 3 of 5)	-exon (g24966.t1, exon 3 of 5)	989	g24966.t1	g24966	g24966.t1			TTHERM_00365350
NA_peak_2457	chr_071	450504	463582	+	4742	NA	intron (g8579.t1, intron 4 of 4)	-intron (g8579.t1, intron 4 of 4)	1459	g8580.t1	g8580	g8580.t1			TTHERM_00483540
NA_peak_847	chr_024	186358	202977	+	4734	NA	Intergenic	Intergenic	-1351	g6627.t1	g6627	g6627.t1			TTHERM_00526550
NA_peak_1177	chr_033	464896	472508	+	4727	NA	promoter-TSS (g13716.t1)	-promoter-TSS (g13716.t1)	-805	g13716.t1	g13716	g13716.t1			TTHERM_00145210
NA_peak_3915	chr_118	541895	549769	+	4689	NA	Intergenic	Intergenic	-1525	g9180.t1	g9180	g9180.t1			TTHERM_00408750
NA_peak_1788	chr_057	1870888	1880676	+	4684	NA	exon (g22355.t1, exon 10 of 18)	-exon (g22355.t1, exon 10 of 18)	7140	g22355.t1	g22355	g22355.t1			TTHERM_01232260
NA_peak_5279	chr_160	471422	486425	+	4678	NA	Intergenic	Intergenic	3033	g10252.t1	g10252	g10252.t1			TTHERM_00329800
NA_peak_5723	chr_177	51747	54762	+	4652	NA	exon (g16143.t1, exon 2 of 2)	-exon (g16143.t1, exon 2 of 2)	-1475	g16144.t1	g16144	g16144.t1			TTHERM_00079990
NA_peak_436	chr_010	75905	81181	+	4649	NA	exon (g6428.t1, exon 1 of 1)	-exon (g6428.t1, exon 1 of 1)	185	g6428.t1	g6428	g6428.t1			TTHERM_00492470
NA_peak_956	chr_027	386479	426205	+	4636	NA	promoter-TSS (g6801.t1)	-promoter-TSS (g6801.t1)	-578	g6801.t1	g6801	g6801.t1			TTHERM_000518609
NA_peak_4551	chr_133	16236	25889	+	4614	NA	promoter-TSS (g7071.t1)	-promoter-TSS (g7071.t1)	-449	g7071.t1	g7071	g7071.t1			TTHERM_00721220
NA_peak_3778	chr_115	295513	297612	+	4608	NA	exon (g3254.t1, exon 5 of 6)	-exon (g3254.t1, exon 5 of 6)	636	g3255.t1	g3255	g3255.t1			g3255
NA_peak_5999	chr_180	1270301	1293940	+	4592	NA	intron (g20838.t1, intron 1 of 6)	-intron (g20838.t1, intron 1 of 6)	2183	g20838.t1	g20838	g20838.t1			TTHERM_00812670
NA_peak_2588	chr_077	94818	108434	+	4567	NA	promoter-TSS (g766.t1)	-promoter-TSS (g766.t1)	-738	g766.t1	g766	g766.t1			TTHERM_01091280
NA_peak_908	chr_026	331572	335718	+	4549	NA	exon (g14269.t1, exon 1 of 1)	-exon (g14269.t1, exon 1 of 1)	756	g14269.t1	g14269	g14269.t1			TTHERM_00632960
NA_peak_1859	chr_058	1256088	1261446	+	4539	NA	promoter-TSS (g23940.t1)	-promoter-TSS (g23940.t1)	179	g23939.t1	g23939	g23939.t1			TTHERM_000105129
NA_peak_3621	chr_112	1360148	1370823	+	4536	NA	TTS (g19135.t1)	-TTS (g19135.t1)	-2239	g19136.t1	g19136	g19136.t1			TTHERM_00052240
NA_peak_270	chr_006	153541	162154	+	4526	NA	promoter-TSS (g6973.t1)	-promoter-TSS (g6973.t1)	-81	g6973.t1	g6973	g6973.t1			TTHERM_00535630
NA_peak_3595	chr_112	1020424	1026348	+	4517	NA	promoter-TSS (g19044.t1)	-promoter-TSS (g19044.t1)	-20	g19044.t1	g19044	g19044.t1			TTHERM_00049420
NA_peak_2758	chr_084	191175	195225	+	4505	NA	TTS (g2607.t1)	-TTS (g2607.t1)	905	g2607.t1	g2607	g2607.t1			TTHERM_000842688
NA_peak_204	chr_005	202233	221522	+	4491	NA	TTS (g13166.t1)	-TTS (g13166.t1)	-1116	g13165.t1	g13165	g13165.t1			TTHERM_00220690
NA_peak_3629	chr_112	1492441	1506642	+	4486	NA	promoter-TSS (g19168.t1)	-promoter-TSS (g19168.t1)	-364	g19168.t1	g19168	g19168.t1			TTHERM_000052579
NA_peak_5950	chr_180	316779	319519	+	4478	NA	TTS (g20596.t1)	-TTS (g20596.t1)	969	g20596.t1	g20596	g20596.t1			TTHERM_00927150
NA_peak_1106	chr_032	644604	656614	+	4476	NA	Intergenic	Intergenic	-2215	g14588.t1	g14588	g14588.t1			TTHERM_00149450
NA_peak_3849	chr_116	879993	893236	+	4454	NA	promoter-TSS (g14135.t1)	-promoter-TSS (g14135.t1)	-929	g14135.t1	g14135	g14135.t1			TTHERM_00191810
NA_peak_39	chr_001	511727	518542	+	4448	NA	promoter-TSS (g18554.t1)	-promoter-TSS (g18554.t1)	-843	g18554.t1	g18554	g18554.t1			TTHERM_00158450
NA_peak_1386	chr_042	302345	304320	+	4442	NA	exon (g6227.t1, exon 4 of 6)	-exon (g6227.t1, exon 4 of 6)	-1138	g6228.t1	g6228	g6228.t1			TTHERM_00502230
NA_peak_678	chr_019	407677	420700	+	4430	NA	TTS (g26280.t1)	-TTS (g26280.t1)	793	g26280.t1	g26280	g26280.t1			TTHERM_00253430
NA_peak_702	chr_019	1099583	1104808	+	4415	NA	exon (g26423.t1, exon 1 of 1)	-exon (g26423.t1, exon 1 of 1)	781	g26423.t1	g26423	g26423.t1			TTHERM_01029920
NA_peak_3419	chr_106	234391	238410	+	4413	NA	exon (g3328.t1, exon 2 of 4)	-exon (g3328.t1, exon 2 of 4)	831	g3328.t1	g3328	g3328.t1			TTHERM_00760790
NA_peak_3168	chr_099	2114614	2118605	+	4410	NA	promoter-TSS (g21941.t1)	-promoter-TSS (g21941.t1)	-369	g21941.t1	g21941	g21941.t1			TTHERM_00654150
NA_peak_4436	chr_130	287975	305893	+	4407	NA	promoter-TSS (g11135.t1)	-promoter-TSS (g11135.t1)	-86	g11135.t1	g11135	g11135.t1			TTHERM_00317030
NA_peak_5800	chr_178	181720	190301	+	4402	NA	promoter-TSS (g10035.t1)	-promoter-TSS (g10035.t1)	-140	g10035.t1	g10035	g10035.t1			TTHERM_00942940
NA_peak_117	chr_002	442904	452232	+	4365	NA	Intergenic	Intergenic	-1262	g10609.t1	g10609	g10609.t1			TTHERM_000307768
NA_peak_2770	chr_085	66700	70576	+	4363	NA	exon (g1526.t1, exon 6 of 6)	-exon (g1526.t1, exon 6 of 6)	-2491	g1525.t1	g1525	g1525.t1			TTHERM_001205389
NA_peak_4672	chr_137	127301	134623	+	4351	NA	TTS (g33.t1)	-TTS (g33.t1)	1318	g33.t1	g33	g33.t1			TTHERM_01073510
NA_peak_4833	chr_141	329384	336410	+	4345	NA	intron (g7956.t1, intron 4 of 11)	-intron (g7956.t1, intron 4 of 11)	1189	g7956.t1	g7956	g7956.t1			TTHERM_00532220
NA_peak_1339	chr_040	52301	59262	+	4344	NA	TTS (g1559.t1)	-TTS (g1559.t1)	1532	g1559.t1	g1559	g1559.t1			TTHERM_01001420
NA_peak_440	chr_010	135037	142942	+	4340	NA	promoter-TSS (g6447.t1)	-promoter-TSS (g6447.t1)	-803	g6447.t1	g6447	g6447.t1			TTHERM_00492660
NA_peak_5983	chr_180	950364	954113	+	4307	NA	exon (g20757.t1, exon 2 of 2)	-exon (g20757.t1, exon 2 of 2)	2650	g20756.t1	g20756	g20756.t1			TTHERM_00621410
NA_peak_5346	chr_163	362055	369449	+	4297	NA	TTS (g10785.t1)	-TTS (g10785.t1)	2520	g10786.t1	g10786	g10786.t1			TTHERM_00463280
NA_peak_5415	chr_167	363910	377654	+	4278	NA	exon (g9462.t1, exon 1 of 1)	-exon (g9462.t1, exon 1 of 1)	1054	g9462.t1	g9462	g9462.t1			TTHERM_00449660
NA_peak_3394	chr_105	2540175	2543620	+	4262	NA	promoter-TSS (g23576.t1)	-promoter-TSS (g23576.t1)	-404	g23576.t1	g23576	g23576.t1			TTHERM_01280560
NA_peak_1175	chr_033	441333	451244	+	4252	NA	promoter-TSS (g13710.t1)	-promoter-TSS (g13710.t1)	45	g13710.t1	g13710	g13710.t1			TTHERM_00145280
NA_peak_4190	chr_124	555954	562303	+	4246	NA	exon (g15657.t1, exon 3 of 12)	-exon (g15657.t1, exon 3 of 12)	1503	g15657.t1	g15657	g15657.t1			TTHERM_00313380
NA_peak_5026	chr_151	483209	486687	+	4233	NA	Intergenic	Intergenic	-2263	g8872.t1	g8872	g8872.t1			TTHERM_00485820
NA_peak_647	chr_017	227361	233744	+	4164	NA	promoter-TSS (g6350.t1)	-promoter-TSS (g6350.t1)	-113	g6350.t1	g6350	g6350.t1			TTHERM_00590090
NA_peak_121	chr_002	514549	523791	+	4161	NA	promoter-TSS (g10629.t1)	-promoter-TSS (g10629.t1)	-890	g10629.t1	g10629	g10629.t1			TTHERM_00305570
NA_peak_5551	chr_172	312787	317926	+	4143	NA	exon (g3993.t1, exon 1 of 2)	-exon (g3993.t1, exon 1 of 2)	247	g3993.t1	g3993	g3993.t1			TTHERM_00683360
NA_peak_3172	chr_100	48861	53285	+	4115	NA	promoter-TSS (g1436.t1)	-promoter-TSS (g1436.t1)	-239	g1437.t1	g1437	g1437.t1			TTHERM_001080449
NA_peak_4821	chr_141	110668	124918	+	4104	NA	exon (g7904.t1, exon 3 of 18)	-exon (g7904.t1, exon 3 of 18)	638	g7904.t1	g7904	g7904.t1			TTHERM_00532790
NA_peak_1712	chr_057	4195	10513	+	4097	NA	promoter-TSS (g21956.t1)	-promoter-TSS (g21956.t1)	-17	g21956.t1	g21956	g21956.t1			TTHERM_00675870
NA_peak_604	chr_015	403639	418142	+	4093	NA	exon (g9774.t1, exon 2 of 4)	-exon (g9774.t1, exon 2 of 4)	3050	g9774.t1	g9774	g9774.t1			TTHERM_00348490
NA_peak_793	chr_022	658851	667945	+	4092	NA	Intergenic	Intergenic	-1529	g13059.t1	g13059	g13059.t1			TTHERM_00655820
NA_peak_1000	chr_029	243204	253837	+	4064	NA	exon (g7513.t1, exon 1 of 1)	-exon (g7513.t1, exon 1 of 1)	398	g7513.t1	g7513	g7513.t1			TTHERM_000467737
NA_peak_353	chr_008	192013	197429	+	4064	NA	intron (g11294.t1, intron 2 of 4)	-intron (g11294.t1, intron 2 of 4)	1126	g11294.t1	g11294	g11294.t1			TTHERM_00295760
NA_peak_3179	chr_101	1131	5102	+	4057	NA	exon (g19605.t1, exon 4 of 5)	-exon (g19605.t1, exon 4 of 5)	1244	g19605.t1	g19605	g19605.t1			TTHERM_01339580
NA_peak_2295	chr_067	543275	549911	+	4054	NA	Intergenic	Intergenic	-1206	g16893.t1	g16893	g16893.t1			TTHERM_00433940
NA_peak_1202	chr_033	771676	780993	+	4046	NA	intron (g13804.t1, intron 3 of 5)	-intron (g13804.t1, intron 3 of 5)	2962	g13804.t1	g13804	g13804.t1			TTHERM_00142380
NA_peak_4101	chr_121	278090	281655	+	4038	NA	TTS (g3409.t1)	-TTS (g3409.t1)	849	g3410.t1	g3410	g3410.t1			TTHERM_00715660
NA_peak_5557	chr_173	69589	76172	+	4035	NA	exon (g11911.t1, exon 2 of 2)	-exon (g11911.t1, exon 2 of 2)	657	g11911.t1	g11911	g11911.t1			TTHERM_00418430
NA_peak_1747	chr_057	740788	744638	+	4030	NA	exon (g22118.t1, exon 2 of 3)	-exon (g22118.t1, exon 2 of 3)	881	g22118.t1	g22118	g22118.t1			TTHERM_01008630
NA_peak_3772	chr_115	221131	227168	+	4029	NA	TTS (g3231.t1)	-TTS (g3231.t1)	2039	g3231.t1	g3231	g3231.t1			TTHERM_00691670
NA_peak_2729	chr_083	878180	881796	+	4026	NA	exon (g15444.t1, exon 2 of 2)	-exon (g15444.t1, exon 2 of 2)	2571	g15444.t1	g15444	g15444.t1			TTHERM_00133600
NA_peak_2587	chr_077	84947	86539	+	4019	NA	TTS (g764.t1)	-TTS (g764.t1)	3126	g763.t1	g763	g763.t1			TTHERM_001091293
NA_peak_1253	chr_036	320623	352248	+	4002	NA	TTS (g5200.t1)	-TTS (g5200.t1)	725	g5200.t1	g5200	g5200.t1			TTHERM_000624529
NA_peak_1498	chr_047	137794	141182	+	3989	NA	promoter-TSS (g8917.t1)	-promoter-TSS (g8917.t1)	-515	g8917.t1	g8917	g8917.t1			TTHERM_00442050
NA_peak_2079	chr_064	278429	285279	+	3953	NA	promoter-TSS (g4811.t1)	-promoter-TSS (g4811.t1)	-333	g4812.t1	g4812	g4812.t1			TTHERM_00705120
NA_peak_1774	chr_057	1637711	1647523	+	3941	NA	intron (g22293.t1, intron 1 of 3)	-intron (g22293.t1, intron 1 of 3)	910	g22293.t1	g22293	g22293.t1			TTHERM_01006430
NA_peak_2084	chr_065	60074	64652	+	3925	NA	promoter-TSS (g25312.t1)	-promoter-TSS (g25312.t1)	-531	g25312.t1	g25312	g25312.t1			TTHERM_00976480
NA_peak_1981	chr_059	194145	195928	+	3923	NA	TTS (g3733.t1)	-TTS (g3733.t1)	563	g3732.t1	g3732	g3732.t1			TTHERM_00693270
NA_peak_930	chr_026	741176	743233	+	3923	NA	intron (g14371.t1, intron 4 of 5)	-intron (g14371.t1, intron 4 of 5)	-1264	g14372.t1	g14372	g14372.t1			TTHERM_00961930
NA_peak_2103	chr_065	558215	565520	+	3915	NA	promoter-TSS (g25450.t1)	-promoter-TSS (g25450.t1)	-754	g25450.t1	g25450	g25450.t1			TTHERM_00016510
NA_peak_5038	chr_153	64394	72126	+	3905	NA	promoter-TSS (g25902.t1)	-promoter-TSS (g25902.t1)	-364	g25902.t1	g25902	g25902.t1			TTHERM_000992841
NA_peak_3258	chr_102	290461	292701	+	3902	NA	exon (g697.t1, exon 2 of 3)	-exon (g697.t1, exon 2 of 3)	2041	g697.t1	g697	g697.t1			TTHERM_00545820
NA_peak_1101	chr_032	548071	562968	+	3900	NA	promoter-TSS (g14567.t1)	-promoter-TSS (g14567.t1)	-866	g14567.t1	g14567	g14567.t1			TTHERM_00149700
NA_peak_3468	chr_108	57884	66565	+	3877	NA	TTS (g1470.t1)	-TTS (g1470.t1)	2422	g1470.t1	g1470	g1470.t1			TTHERM_01193590
NA_peak_1076	chr_032	219944	227423	+	3875	NA	promoter-TSS (g14470.t1)	-promoter-TSS (g14470.t1)	68	g14470.t1	g14470	g14470.t1			TTHERM_00151640
NA_peak_5779	chr_177	944036	955209	+	3871	NA	exon (g16370.t1, exon 9 of 9)	-exon (g16370.t1, exon 9 of 9)	2842	g16370.t1	g16370	g16370.t1			TTHERM_00075800
NA_peak_2493	chr_073	644684	654776	+	3861	NA	TTS (g15994.t1)	-TTS (g15994.t1)	1375	g15994.t1	g15994	g15994.t1			TTHERM_00846940
NA_peak_507	chr_012	160149	176246	+	3850	NA	Intergenic	Intergenic	-1431	g4125.t1	g4125	g4125.t1			TTHERM_00688690
NA_peak_3106	chr_099	910892	925687	+	3819	NA	TTS (g21661.t1)	-TTS (g21661.t1)	1636	g21660.t1	g21660	g21660.t1			TTHERM_000035527
NA_peak_1817	chr_058	304684	316907	+	3796	NA	promoter-TSS (g23716.t1)	-promoter-TSS (g23716.t1)	-364	g23716.t1	g23716	g23716.t1			TTHERM_00245420
NA_peak_1083	chr_032	328233	344001	+	3776	NA	promoter-TSS (g14501.t1)	-promoter-TSS (g14501.t1)	-217	g14501.t1	g14501	g14501.t1			TTHERM_00151330
NA_peak_1281	chr_038	32907	35147	+	3771	NA	promoter-TSS (g7745.t1)	-promoter-TSS (g7745.t1)	-104	g7745.t1	g7745	g7745.t1			TTHERM_000522989
NA_peak_3265	chr_102	370964	375508	+	3757	NA	intron (g725.t1, intron 1 of 1)	-intron (g724.t1, intron 2 of 2)	1704	g725.t1	g725	g725.t1			TTHERM_00543600
NA_peak_5428	chr_168	10851	27004	+	3737	NA	intron (g5021.t1, intron 2 of 5)	-intron (g5021.t1, intron 2 of 5)	1260	g5021.t1	g5021	g5021.t1			TTHERM_00649460
NA_peak_740	chr_020	311962	313728	+	3733	NA	Intergenic	Intergenic	-1961	g5647.t1	g5647	g5647.t1			TTHERM_01075800
NA_peak_3952	chr_119	657521	663442	+	3731	NA	Intergenic	Intergenic	-1051	g20187.t1	g20187	g20187.t1			TTHERM_00085670
NA_peak_2152	chr_065	1381765	1402845	+	3730	NA	Intergenic	Intergenic	2818	g25661.t1	g25661	g25661.t1			TTHERM_000011438
NA_peak_4199	chr_124	705907	707811	+	3710	NA	TTS (g15698.t1)	-TTS (g15698.t1)	454	g15698.t1	g15698	g15698.t1			TTHERM_00313820
NA_peak_1948	chr_058	2909150	2912951	+	3708	NA	promoter-TSS (g24344.t1)	-promoter-TSS (g24344.t1)	-370	g24344.t1	g24344	g24344.t1			TTHERM_00378820
NA_peak_4814	chr_141	24419	30505	+	3707	NA	exon (g7877.t1, exon 3 of 6)	-exon (g7877.t1, exon 3 of 6)	1838	g7877.t1	g7877	g7877.t1			TTHERM_00534050
NA_peak_4989	chr_151	27021	34352	+	3701	NA	exon (g8752.t1, exon 1 of 2)	-exon (g8752.t1, exon 1 of 2)	449	g8752.t1	g8752	g8752.t1			TTHERM_00487090
NA_peak_468	chr_010	450374	455196	+	3694	NA	exon (g6548.t1, exon 3 of 3)	-exon (g6548.t1, exon 3 of 3)	-1042	g6547.t1	g6547	g6547.t1			TTHERM_00494700
NA_peak_2715	chr_083	688712	696519	+	3691	NA	exon (g15384.t1, exon 2 of 2)	-exon (g15384.t1, exon 2 of 2)	1113	g15384.t1	g15384	g15384.t1			TTHERM_00136080
NA_peak_3492	chr_110	294124	300443	+	3690	NA	TTS (g4350.t1)	-TTS (g4350.t1)	1605	g4350.t1	g4350	g4350.t1			TTHERM_00616540
NA_peak_4985	chr_150	243748	250957	+	3688	NA	promoter-TSS (g3169.t1)	-promoter-TSS (g3169.t1)	-545	g3169.t1	g3169	g3169.t1			TTHERM_000780431
NA_peak_4975	chr_150	96150	98316	+	3674	NA	promoter-TSS (g3128.t1)	-promoter-TSS (g3128.t1)	-170	g3128.t1	g3128	g3128.t1			TTHERM_000780769
NA_peak_4530	chr_132	89901	96964	+	3672	NA	TTS (g6850.t1)	-TTS (g6850.t1)	-1416	g6849.t1	g6849	g6849.t1			TTHERM_00540230
NA_peak_3278	chr_103	156593	160550	+	3671	NA	promoter-TSS (g4216.t1)	-promoter-TSS (g4216.t1)	-509	g4216.t1	g4216	g4216.t1			TTHERM_00661650
NA_peak_2490	chr_073	593226	596958	+	3663	NA	promoter-TSS (g15978.t1)	-promoter-TSS (g15978.t1)	-12	g15978.t1	g15978	g15978.t1			TTHERM_00848080
NA_peak_906	chr_026	278495	286828	+	3651	NA	exon (g14257.t1, exon 1 of 1)	-exon (g14257.t1, exon 1 of 1)	155	g14257.t1	g14257	g14257.t1			TTHERM_00632830
NA_peak_4996	chr_151	127713	135266	+	3625	NA	promoter-TSS (g8777.t1)	-promoter-TSS (g8777.t1)	-190	g8777.t1	g8777	g8777.t1			TTHERM_000486878
NA_peak_3959	chr_119	832025	837619	+	3623	NA	intron (g20236.t1, intron 1 of 1)	-intron (g20236.t1, intron 1 of 1)	697	g20236.t1	g20236	g20236.t1			TTHERM_00085220
NA_peak_4780	chr_139	86006	87040	+	3616	NA	exon (g6046.t1, exon 4 of 8)	-exon (g6046.t1, exon 4 of 8)	1411	g6046.t1	g6046	g6046.t1			TTHERM_00585310
NA_peak_4852	chr_142	139428	142502	+	3607	NA	TTS (g3646.t1)	-TTS (g3646.t1)	477	g3647.t1	g3647	g3647.t1			TTHERM_00696950
NA_peak_3745	chr_114	1212090	1214847	+	3599	NA	exon (g17652.t1, exon 3 of 4)	-exon (g17652.t1, exon 3 of 4)	1616	g17652.t1	g17652	g17652.t1			TTHERM_00196370
NA_peak_2192	chr_065	1988673	2005363	+	3574	NA	intron (g25798.t1, intron 4 of 6)	-intron (g25798.t1, intron 4 of 6)	3531	g25798.t1	g25798	g25798.t1			TTHERM_000005949
NA_peak_5810	chr_178	369155	383089	+	3568	NA	exon (g10082.t1, exon 2 of 2)	-exon (g10082.t1, exon 2 of 2)	583	g10082.t1	g10082	g10082.t1			TTHERM_00899470
NA_peak_1544	chr_050	74259	81638	+	3564	NA	TTS (g1498.t1)	-TTS (g1498.t1)	-1589	g1499.t1	g1499	g1499.t1			TTHERM_01043270
NA_peak_1960	chr_058	3068857	3072842	+	3564	NA	promoter-TSS (g24383.t1)	-promoter-TSS (g24383.t1)	-97	g24383.t1	g24383	g24383.t1			TTHERM_00382150
NA_peak_5228	chr_158	485581	490165	+	3563	NA	promoter-TSS (g478.t1)	-promoter-TSS (g478.t1)	245	g479.t1	g479	g479.t1			TTHERM_00498190
NA_peak_4327	chr_127	384979	390429	+	3557	NA	TTS (g13473.t1)	-TTS (g13473.t1)	465	g13474.t1	g13474	g13474.t1			TTHERM_00239430
NA_peak_4549	chr_133	5310	8478	+	3552	NA	intron (g7067.t1, intron 3 of 4)	-intron (g7067.t1, intron 3 of 4)	1057	g7067.t1	g7067	g7067.t1			TTHERM_00721150
NA_peak_738	chr_020	288201	297989	+	3545	NA	exon (g5643.t1, exon 8 of 9)	-exon (g5643.t1, exon 8 of 9)	-3782	g5644.t1	g5644	g5644.t1			TTHERM_00703310
NA_peak_145	chr_004	56969	68917	+	3538	NA	TTS (g10885.t1)	-TTS (g10885.t1)	528	g10885.t1	g10885	g10885.t1			TTHERM_000301899
NA_peak_2315	chr_067	1055550	1061756	+	3521	NA	TTS (g17012.t1)	-TTS (g17012.t1)	346	g17011.t1	g17011	g17011.t1			TTHERM_00630470
NA_peak_5905	chr_179	2280313	2287866	+	3514	NA	exon (g24976.t1, exon 2 of 6)	-exon (g24976.t1, exon 2 of 6)	681	g24976.t1	g24976	g24976.t1			TTHERM_00365450
NA_peak_2311	chr_067	920197	928250	+	3491	NA	exon (g16973.t1, exon 6 of 9)	-exon (g16973.t1, exon 6 of 9)	-1792	g16972.t1	g16972	g16972.t1			TTHERM_000629959
NA_peak_1260	chr_036	429985	435897	+	3480	NA	promoter-TSS (g5236.t1)	-promoter-TSS (g5236.t1)	139	g5235.t1	g5235	g5235.t1			TTHERM_00624850
NA_peak_3934	chr_119	419320	420845	+	3473	NA	promoter-TSS (g20119.t1)	-promoter-TSS (g20119.t1)	761	g20120.t1	g20120	g20120.t1			TTHERM_000089169
NA_peak_5039	chr_153	77398	91190	+	3473	NA	Intergenic	Intergenic	-4701	g25904.t1	g25904	g25904.t1			TTHERM_00992840
NA_peak_3379	chr_105	2011862	2024244	+	3466	NA	intron (g23490.t2, intron 1 of 4)	-intron (g23490.t2, intron 1 of 4)	3844	g23490.t2	g23490	g23490.t2			TTHERM_00829330
NA_peak_813	chr_023	217294	218925	+	3465	NA	exon (g14752.t1, exon 3 of 4)	-exon (g14752.t1, exon 3 of 4)	1207	g14752.t2	g14752	g14752.t1			g14752
NA_peak_3100	chr_099	860774	864213	+	3459	NA	exon (g21643.t1, exon 2 of 3)	-exon (g21643.t1, exon 2 of 3)	476	g21643.t1	g21643	g21643.t1			TTHERM_000035657
NA_peak_3989	chr_119	1360980	1367047	+	3432	NA	TTS (g20385.t1)	-TTS (g20385.t1)	2825	g20385.t1	g20385	g20385.t1			TTHERM_00354920
NA_peak_3203	chr_101	997954	1001809	+	3429	NA	exon (g19830.t1, exon 2 of 7)	-exon (g19830.t1, exon 2 of 7)	813	g19830.t1	g19830	g19830.t1			TTHERM_00171720
NA_peak_1696	chr_055	667954	675010	+	3408	NA	exon (g12473.t1, exon 1 of 1)	-exon (g12473.t1, exon 1 of 1)	1721	g12473.t1	g12473	g12473.t1			TTHERM_00784620
NA_peak_1473	chr_045	164111	173449	+	3404	NA	exon (g2125.t1, exon 1 of 1)	-exon (g2125.t1, exon 1 of 1)	1097	g2125.t1	g2125	g2125.t1			TTHERM_00920780
NA_peak_4214	chr_124	943780	945447	+	3403	NA	TTS (g15775.t1)	-TTS (g15775.t1)	518	g15775.t1	g15775	g15775.t1			TTHERM_000570549
NA_peak_2503	chr_073	976041	984005	+	3400	NA	TTS (g16078.t1)	-TTS (g16078.t1)	2952	g16078.t1	g16078	g16078.t1			TTHERM_00859320
NA_peak_2652	chr_082	77729	88931	+	3396	NA	promoter-TSS (g2988.t1)	-promoter-TSS (g2988.t1)	19	g2988.t1	g2988	g2988.t1			TTHERM_01145010
NA_peak_1455	chr_044	47325	59941	+	3394	NA	promoter-TSS (g1312.t1)	-promoter-TSS (g1312.t1)	-213	g1312.t1	g1312	g1312.t1			TTHERM_01049220
NA_peak_636	chr_017	25502	29334	+	3392	NA	exon (g6294.t1, exon 1 of 1)	-exon (g6294.t1, exon 1 of 1)	1843	g6294.t1	g6294	g6294.t1			TTHERM_00586620
NA_peak_3124	chr_099	1327045	1333175	+	3388	NA	exon (g21763.t1, exon 1 of 2)	-exon (g21763.t1, exon 1 of 2)	922	g21763.t1	g21763	g21763.t1			TTHERM_00030590
NA_peak_1344	chr_040	126664	133670	+	3383	NA	exon (g1581.t1, exon 1 of 1)	-exon (g1581.t1, exon 1 of 1)	586	g1581.t1	g1581	g1581.t1			TTHERM_01000200
NA_peak_1840	chr_058	907629	915610	+	3379	NA	exon (g23852.t1, exon 1 of 3)	-exon (g23852.t1, exon 1 of 3)	304	g23852.t1	g23852	g23852.t1			TTHERM_00107040
NA_peak_939	chr_027	297	6770	+	3371	NA	intron (g6703.t1, intron 1 of 1)	-intron (g6703.t1, intron 1 of 1)	103	g6703.t1	g6703	g6703.t1			TTHERM_00503730
NA_peak_680	chr_019	591278	594057	+	3353	NA	promoter-TSS (g26305.t1)	-promoter-TSS (g26305.t1)	23	g26305.t1	g26305	g26305.t1			TTHERM_00251190
NA_peak_4644	chr_135	1801191	1808608	+	3351	NA	exon (g22822.t1, exon 1 of 1)	-exon (g22822.t1, exon 1 of 1)	1791	g22822.t1	g22822	g22822.t1			TTHERM_00835300
NA_peak_4032	chr_120	380689	385918	+	3347	NA	TTS (g17780.t1)	-TTS (g17780.t1)	-3072	g17781.t1	g17781	g17781.t1			TTHERM_000202969
NA_peak_2033	chr_061	230089	239542	+	3325	NA	intron (g545.t1, intron 2 of 2)	-intron (g545.t1, intron 2 of 2)	-1176	g546.t1	g546	g546.t1			TTHERM_000678049
NA_peak_2789	chr_087	94336	97414	+	3323	NA	promoter-TSS (g1653.t1)	-promoter-TSS (g1653.t1)	-347	g1653.t1	g1653	g1653.t1			TTHERM_01016140
NA_peak_2638	chr_081	105468	114635	+	3316	NA	promoter-TSS (g2341.t1)	-promoter-TSS (g2341.t1)	92	g2341.t1	g2341	g2341.t1			TTHERM_000787128
NA_peak_333	chr_007	420915	423863	+	3315	NA	TTS (g7420.t1)	-TTS (g7420.t1)	1276	g7421.t1	g7421	g7421.t1			TTHERM_00530660
NA_peak_6008	chr_180	1556645	1558822	+	3308	NA	exon (g20909.t1, exon 2 of 2)	-exon (g20909.t1, exon 2 of 2)	1629	g20909.t1	g20909	g20909.t1			TTHERM_01068140
NA_peak_2535	chr_075	183211	189144	+	3304	NA	promoter-TSS (g5509.t1)	-promoter-TSS (g5509.t1)	-241	g5509.t1	g5509	g5509.t1			TTHERM_00558150
NA_peak_4166	chr_124	150113	156510	+	3291	NA	exon (g15547.t1, exon 1 of 1)	-exon (g15547.t1, exon 1 of 1)	949	g15547.t1	g15547	g15547.t1			TTHERM_00312360
NA_peak_3833	chr_116	712775	722217	+	3290	NA	Intergenic	Intergenic	-1428	g14087.t1	g14087	g14087.t1			TTHERM_000191327
NA_peak_2433	chr_071	12416	22940	+	3288	NA	promoter-TSS (g8465.t1)	-promoter-TSS (g8465.t1)	-486	g8465.t1	g8465	g8465.t1			TTHERM_00476460
NA_peak_4528	chr_132	70959	78369	+	3281	NA	TTS (g6845.t1)	-TTS (g6845.t1)	838	g6845.t1	g6845	g6845.t1			TTHERM_00540270
NA_peak_4291	chr_126	566043	575122	+	3273	NA	exon (g9651.t1, exon 1 of 9)	-exon (g9651.t1, exon 1 of 9)	391	g9651.t1	g9651	g9651.t1			TTHERM_00375090
NA_peak_4338	chr_127	496154	499990	+	3271	NA	exon (g13505.t1, exon 9 of 12)	-exon (g13505.t1, exon 9 of 12)	2543	g13505.t1	g13505	g13505.t1			TTHERM_00241790
NA_peak_1075	chr_032	190610	199002	+	3266	NA	promoter-TSS (g14462.t1)	-promoter-TSS (g14462.t1)	453	g14461.t1	g14461	g14461.t1			TTHERM_00151680
NA_peak_2509	chr_073	1049613	1064381	+	3265	NA	intron (g16094.t1, intron 7 of 14)	-intron (g16094.t1, intron 7 of 14)	1825	g16094.t1	g16094	g16094.t1			TTHERM_00858120
NA_peak_4607	chr_135	1044163	1052950	+	3260	NA	Intergenic	Intergenic	-2002	g22641.t1	g22641	g22641.t1			TTHERM_00711880
NA_peak_4287	chr_126	490963	499203	+	3259	NA	exon (g9630.t1, exon 1 of 1)	-exon (g9630.t1, exon 1 of 1)	419	g9630.t1	g9630	g9630.t1			TTHERM_00374870
NA_peak_2399	chr_069	1155321	1163694	+	3252	NA	promoter-TSS (g17298.t1)	-promoter-TSS (g17298.t1)	-280	g17298.t1	g17298	g17298.t1			TTHERM_00264860
NA_peak_2930	chr_092	28722	31457	+	3251	NA	exon (g964.t1, exon 1 of 1)	-exon (g964.t1, exon 1 of 1)	582	g964.t1	g964	g964.t1			TTHERM_01276400
NA_peak_3829	chr_116	639423	662136	+	3249	NA	TTS (g14064.t1)	-TTS (g14064.t1)	1487	g14064.t1	g14064	g14064.t1			TTHERM_00191070
NA_peak_1205	chr_033	913391	915060	+	3239	NA	promoter-TSS (g13834.t1)	-promoter-TSS (g13834.t1)	-822	g13834.t1	g13834	g13834.t1			TTHERM_00141110
NA_peak_2908	chr_090	661298	663487	+	3237	NA	intron (g10491.t1, intron 2 of 2)	-intron (g10491.t1, intron 2 of 2)	1538	g10491.t1	g10491	g10491.t1			TTHERM_00333210
NA_peak_3244	chr_102	77134	79828	+	3231	NA	promoter-TSS (g645.t1)	-promoter-TSS (g645.t1)	-257	g645.t1	g645	g645.t1			TTHERM_00549460
NA_peak_1697	chr_055	680153	683435	+	3230	NA	promoter-TSS (g12476.t1)	-promoter-TSS (g12476.t1)	-367	g12476.t1	g12476	g12476.t1			TTHERM_000784569
NA_peak_1309	chr_038	393723	411024	+	3228	NA	TTS (g7839.t1)	-TTS (g7839.t1)	1128	g7840.t1	g7840	g7840.t1			TTHERM_000522119
NA_peak_1964	chr_058	3138741	3144302	+	3225	NA	promoter-TSS (g24407.t1)	-promoter-TSS (g24407.t1)	-641	g24407.t2	g24407	g24407.t1			TTHERM_00382350
NA_peak_303	chr_007	77144	83813	+	3215	NA	exon (g7323.t1, exon 1 of 1)	-exon (g7323.t1, exon 1 of 1)	117	g7323.t1	g7323	g7323.t1			TTHERM_00529700
NA_peak_2635	chr_081	68534	76003	+	3206	NA	exon (g2326.t1, exon 8 of 8)	-exon (g2326.t1, exon 8 of 8)	-1698	g2327.t1	g2327	g2327.t1			TTHERM_00787240
NA_peak_5733	chr_177	239479	265643	+	3205	NA	promoter-TSS (g16204.t1)	-promoter-TSS (g16204.t1)	630	g16203.t1	g16203	g16203.t1			TTHERM_000079455
NA_peak_2748	chr_084	15480	24233	+	3195	NA	exon (g2558.t1, exon 1 of 1)	-exon (g2558.t1, exon 1 of 1)	1546	g2558.t1	g2558	g2558.t1			TTHERM_00841220
NA_peak_1478	chr_046	32406	38116	+	3193	NA	promoter-TSS (g1271.t1)	-promoter-TSS (g1271.t1)	-35	g1271.t1	g1271	g1271.t1			TTHERM_01093540
NA_peak_3762	chr_115	45407	54716	+	3192	NA	exon (g3182.t1, exon 6 of 10)	-exon (g3182.t1, exon 6 of 10)	1570	g3182.t1	g3182	g3182.t1			TTHERM_00691180
NA_peak_4501	chr_131	487472	498758	+	3190	NA	promoter-TSS (g11598.t1)	-promoter-TSS (g11598.t1)	-990	g11598.t1	g11598	g11598.t1			TTHERM_00286891
NA_peak_1516	chr_047	360524	368348	+	3190	NA	promoter-TSS (g8982.t1)	-promoter-TSS (g8982.t1)	-668	g8982.t1	g8982	g8982.t1			TTHERM_000442739
NA_peak_651	chr_017	307663	314899	+	3184	NA	exon (g6376.t1, exon 3 of 11)	-exon (g6376.t1, exon 3 of 11)	1237	g6376.t1	g6376	g6376.t1			TTHERM_00590370
NA_peak_3370	chr_105	1853027	1860055	+	3181	NA	promoter-TSS (g23447.t1)	-promoter-TSS (g23447.t1)	-305	g23447.t1	g23447	g23447.t1			TTHERM_00833730
NA_peak_4013	chr_119	1725885	1737809	+	3171	NA	TTS (g20482.t1)	-TTS (g20482.t1)	875	g20482.t1	g20482	g20482.t1			TTHERM_000355919
NA_peak_2654	chr_082	123494	124382	+	3161	NA	promoter-TSS (g3001.t1)	-promoter-TSS (g3001.t1)	60	g3001.t1	g3001	g3001.t1			TTHERM_00939120
NA_peak_4248	chr_125	215514	218699	+	3149	NA	TTS (g4513.t1)	-TTS (g4513.t1)	1685	g4514.t1	g4514	g4514.t1			TTHERM_00658760
NA_peak_3551	chr_112	451064	458950	+	3145	NA	exon (g18890.t1, exon 1 of 1)	-exon (g18890.t1, exon 1 of 1)	579	g18890.t1	g18890	g18890.t1			TTHERM_00046810
NA_peak_5979	chr_180	867359	874075	+	3139	NA	exon (g20740.t1, exon 1 of 2)	-exon (g20740.t1, exon 1 of 2)	456	g20740.t1	g20740	g20740.t1			TTHERM_00621230
NA_peak_5977	chr_180	844747	846602	+	3136	NA	promoter-TSS (g20730.t1)	-promoter-TSS (g20730.t1)	-233	g20730.t1	g20730	g20730.t1			TTHERM_000621168
NA_peak_4945	chr_148	307300	309482	+	3124	NA	promoter-TSS (g8682.t1)	-promoter-TSS (g8682.t1)	-54	g8682.t1	g8682	g8682.t1			g8682
NA_peak_2616	chr_079	80420	82200	+	3122	NA	promoter-TSS (g790.t1)	-promoter-TSS (g790.t1)	59	g790.t1	g790	g790.t1			TTHERM_01085640
NA_peak_1105	chr_032	606113	611385	+	3122	NA	promoter-TSS (g14583.t1)	-promoter-TSS (g14583.t1)	-665	g14583.t1	g14583	g14583.t1			TTHERM_00149540
NA_peak_3601	chr_112	1100396	1113020	+	3112	NA	promoter-TSS (g19068.t1)	-promoter-TSS (g19068.t1)	-236	g19068.t1	g19068	g19068.t1			TTHERM_000050623
NA_peak_124	chr_002	600298	605648	+	3111	NA	exon (g10651.t1, exon 1 of 2)	-exon (g10651.t1, exon 1 of 2)	1161	g10651.t1	g10651	g10651.t1			TTHERM_00304330
NA_peak_3352	chr_105	1440816	1443854	+	3101	NA	exon (g23352.t1, exon 2 of 5)	-exon (g23352.t1, exon 2 of 5)	972	g23352.t1	g23352	g23352.t1			TTHERM_00227880
NA_peak_5183	chr_157	41278	58621	+	3082	NA	TTS (g1715.t1)	-TTS (g1715.t1)	-1140	g1716.t1	g1716	g1716.t1			TTHERM_01014660
NA_peak_258	chr_006	357	5165	+	3078	NA	promoter-TSS (g6921.t1)	-promoter-TSS (g6921.t1)	37	g6921.t1	g6921	g6921.t1			TTHERM_00535120
NA_peak_3208	chr_101	1053617	1056342	+	3075	NA	promoter-TSS (g19845.t1)	-promoter-TSS (g19845.t1)	-708	g19845.t1	g19845	g19845.t1			TTHERM_000171869
NA_peak_4283	chr_126	437837	444053	+	3069	NA	exon (g9616.t1, exon 2 of 6)	-exon (g9616.t1, exon 2 of 6)	495	g9616.t1	g9616	g9616.t1			TTHERM_00373710
NA_peak_2248	chr_066	1764222	1770159	+	3068	NA	exon (g21376.t1, exon 2 of 3)	-exon (g21376.t1, exon 2 of 3)	110	g21376.t1	g21376	g21376.t1			TTHERM_00736480
NA_peak_792	chr_022	630788	648347	+	3068	NA	Intergenic	Intergenic	-1219	g13052.t1	g13052	g13052.t1			TTHERM_00655890
NA_peak_5181	chr_157	22569	26676	+	3063	NA	intron (g1707.t1, intron 2 of 2)	-intron (g1707.t1, intron 2 of 2)	1132	g1707.t1	g1707	g1707.t1			TTHERM_01014750
NA_peak_727	chr_020	181809	184381	+	3054	NA	exon (g5613.t1, exon 5 of 5)	-exon (g5613.t1, exon 5 of 5)	-1702	g5614.t1	g5614	g5614.t1			TTHERM_00703570
NA_peak_4934	chr_148	138874	158195	+	3054	NA	promoter-TSS (g8635.t1)	-promoter-TSS (g8635.t1)	-768	g8635.t1	g8635	g8635.t1			TTHERM_000473299
NA_peak_4533	chr_132	139102	150177	+	3052	NA	promoter-TSS (g6863.t1)	-promoter-TSS (g6863.t1)	-740	g6863.t1	g6863	g6863.t1			TTHERM_00540090
NA_peak_1629	chr_054	375161	381021	+	3049	NA	exon (g15021.t1, exon 1 of 1)	-exon (g15021.t1, exon 1 of 1)	222	g15021.t1	g15021	g15021.t1			TTHERM_00127080
NA_peak_2825	chr_088	354431	368499	+	3041	NA	promoter-TSS (g7677.t1)	-promoter-TSS (g7677.t1)	-934	g7677.t1	g7677	g7677.t1			TTHERM_000446028
NA_peak_4747	chr_138	1108863	1114181	+	3034	NA	Intergenic	Intergenic	-1166	g19468.t1	g19468	g19468.t1			TTHERM_000112349
NA_peak_3448	chr_107	471078	472935	+	3032	NA	exon (g11785.t1, exon 1 of 1)	-exon (g11785.t1, exon 1 of 1)	749	g11785.t1	g11785	g11785.t1			TTHERM_00281000
NA_peak_5700	chr_176	539179	550244	+	3032	NA	Intergenic	Intergenic	1821	g12215.t1	g12215	g12215.t1			TTHERM_00267820
NA_peak_3605	chr_112	1149567	1152334	+	3032	NA	exon (g19077.t1, exon 1 of 1)	-exon (g19077.t1, exon 1 of 1)	1377	g19077.t1	g19077	g19077.t1			TTHERM_00051730
NA_peak_534	chr_013	120941	128046	+	3017	NA	exon (g8336.t1, exon 7 of 8)	-exon (g8336.t1, exon 7 of 8)	2252	g8336.t1	g8336	g8336.t1			TTHERM_00420030
NA_peak_4765	chr_138	1497517	1500924	+	3004	NA	exon (g19569.t1, exon 5 of 7)	-exon (g19569.t1, exon 5 of 7)	1655	g19569.t1	g19569	g19569.t1			TTHERM_00577080
NA_peak_4404	chr_129	40339	56699	+	3004	NA	exon (g1802.t1, exon 3 of 9)	-exon (g1802.t1, exon 3 of 9)	490	g1802.t1	g1802	g1802.t1			TTHERM_01005210
NA_peak_4555	chr_133	119511	129298	+	3004	NA	promoter-TSS (g7099.t1)	-promoter-TSS (g7099.t1)	-826	g7099.t1	g7099	g7099.t1			TTHERM_00721480
NA_peak_558	chr_013	417857	425242	+	3002	NA	exon (g8414.t1, exon 1 of 1)	-exon (g8414.t1, exon 1 of 1)	539	g8414.t1	g8414	g8414.t1			TTHERM_00420800
NA_peak_4566	chr_133	332572	336178	+	2985	NA	exon (g7148.t1, exon 5 of 9)	-exon (g7148.t1, exon 5 of 9)	780	g7148.t1	g7148	g7148.t1			TTHERM_00997520
NA_peak_4089	chr_121	145918	150536	+	2979	NA	intron (g3377.t1, intron 1 of 3)	-intron (g3377.t1, intron 1 of 3)	1117	g3377.t1	g3377	g3377.t1			TTHERM_00716030
NA_peak_4942	chr_148	267160	270797	+	2975	NA	TTS (g8670.t1)	-TTS (g8670.t1)	-1559	g8669.t1	g8669	g8669.t1			TTHERM_00474680
NA_peak_5679	chr_176	111054	117430	+	2973	NA	exon (g12115.t1, exon 6 of 11)	-exon (g12115.t1, exon 6 of 11)	3926	g12115.t1	g12115	g12115.t1			TTHERM_00275740
NA_peak_4285	chr_126	458621	462094	+	2967	NA	promoter-TSS (g9621.t1)	-promoter-TSS (g9621.t1)	-877	g9621.t1	g9621	g9621.t1			TTHERM_00373770
NA_peak_5475	chr_169	520651	524376	+	2958	NA	promoter-TSS (g9954.t1)	-promoter-TSS (g9954.t1)	-334	g9954.t1	g9954	g9954.t1			TTHERM_00346580
NA_peak_5307	chr_162	18044	25887	+	2956	NA	intron (g3549.t1, intron 2 of 3)	-intron (g3549.t1, intron 2 of 3)	1471	g3549.t1	g3549	g3549.t1			TTHERM_00840110
NA_peak_355	chr_008	208956	214940	+	2954	NA	Intergenic	Intergenic	1651	g11298.t1	g11298	g11298.t1			TTHERM_000295699
NA_peak_1602	chr_052	264178	272794	+	2954	NA	Intergenic	Intergenic	1989	g4709.t1	g4709	g4709.t1			TTHERM_00670280
NA_peak_1082	chr_032	305158	315441	+	2943	NA	intron (g14494.t1, intron 6 of 8)	-intron (g14494.t1, intron 6 of 8)	-1614	g14493.t1	g14493	g14493.t1			TTHERM_00151390
NA_peak_3679	chr_114	412689	417214	+	2943	NA	intron (g17436.t1, intron 1 of 6)	-intron (g17436.t1, intron 1 of 6)	435	g17436.t1	g17436	g17436.t1			TTHERM_00193230
NA_peak_4245	chr_125	176242	179670	+	2933	NA	TTS (g4503.t1)	-TTS (g4503.t1)	1060	g4503.t1	g4503	g4503.t1			TTHERM_00657670
NA_peak_2986	chr_096	199034	207977	+	2930	NA	promoter-TSS (g4056.t1)	-promoter-TSS (g4056.t1)	-465	g4056.t1	g4056	g4056.t1			TTHERM_000852969
NA_peak_4182	chr_124	364237	387437	+	2926	NA	TTS (g15608.t1)	-TTS (g15608.t1)	-3149	g15609.t1	g15609	g15609.t1			TTHERM_00312940
NA_peak_3614	chr_112	1273684	1282420	+	2913	NA	promoter-TSS (g19111.t1)	-promoter-TSS (g19111.t1)	-586	g19111.t1	g19111	g19111.t1			TTHERM_00052030
NA_peak_1633	chr_054	432756	439772	+	2907	NA	TTS (g15038.t1)	-TTS (g15038.t1)	589	g15039.t1	g15039	g15039.t1			TTHERM_00127250
NA_peak_111	chr_002	250587	265083	+	2906	NA	Intergenic	Intergenic	-3261	g10568.t1	g10568	g10568.t1			TTHERM_00310130
NA_peak_3307	chr_105	350990	358206	+	2901	NA	Intergenic	Intergenic	-1194	g23078.t1	g23078	g23078.t1			TTHERM_00790780
NA_peak_5104	chr_153	952086	955007	+	2898	NA	exon (g26152.t1, exon 1 of 1)	-exon (g26152.t1, exon 1 of 1)	145	g26152.t1	g26152	g26152.t1			TTHERM_00726180
NA_peak_4095	chr_121	212796	215133	+	2898	NA	intron (g3395.t1, intron 1 of 5)	-intron (g3395.t1, intron 1 of 5)	465	g3395.t1	g3395	g3395.t1			TTHERM_00715810
NA_peak_3914	chr_118	526746	530176	+	2895	NA	exon (g9177.t1, exon 7 of 13)	-exon (g9177.t1, exon 7 of 13)	-2715	g9178.t1	g9178	g9178.t1			TTHERM_00408770
NA_peak_881	chr_025	438008	444405	+	2889	NA	exon (g12646.t1, exon 3 of 10)	-exon (g12646.t1, exon 3 of 10)	1289	g12646.t1	g12646	g12646.t1			TTHERM_01435670
NA_peak_3624	chr_112	1416571	1429795	+	2875	NA	TTS (g19147.t1)	-TTS (g19147.t1)	1151	g19147.t1	g19147	g19147.t1			TTHERM_00052370
NA_peak_4222	chr_124	1014950	1018911	+	2868	NA	TTS (g15795.t1)	-TTS (g15795.t1)	325	g15796.t1	g15796	g15796.t1			g15796
NA_peak_1554	chr_051	91940	102714	+	2867	NA	exon (g4928.t1, exon 2 of 2)	-exon (g4928.t1, exon 2 of 2)	-2083	g4929.t1	g4929	g4929.t1			TTHERM_00599940
NA_peak_1540	chr_050	132	21690	+	2857	NA	TTS (g1480.t1)	-TTS (g1480.t1)	1691	g1480.t1	g1480	g1480.t1			TTHERM_01043080
NA_peak_5221	chr_158	388858	391738	+	2856	NA	intron (g444.t1, intron 1 of 1)	-intron (g444.t1, intron 1 of 1)	763	g444.t1	g444	g444.t1			TTHERM_00497880
NA_peak_3615	chr_112	1286581	1290923	+	2850	NA	TTS (g19113.t1)	-TTS (g19113.t1)	413	g19114.t1	g19114	g19114.t1			TTHERM_00052060
NA_peak_3387	chr_105	2152519	2159622	+	2838	NA	TTS (g23512.t1)	-TTS (g23512.t1)	1485	g23512.t1	g23512	g23512.t1			g23512
NA_peak_2629	chr_081	459	10711	+	2831	NA	promoter-TSS (g2309.t1)	-promoter-TSS (g2309.t1)	-833	g2309.t1	g2309	g2309.t1			TTHERM_000787421
NA_peak_2027	chr_061	153049	157738	+	2829	NA	exon (g525.t1, exon 1 of 4)	-exon (g525.t1, exon 1 of 4)	111	g525.t1	g525	g525.t1			TTHERM_00678260
NA_peak_6011	chr_180	1634441	1642904	+	2828	NA	promoter-TSS (g20932.t1)	-promoter-TSS (g20932.t1)	-907	g20932.t1	g20932	g20932.t1			TTHERM_01083040
NA_peak_5354	chr_163	465491	480271	+	2827	NA	exon (g10810.t1, exon 1 of 2)	-exon (g10810.t1, exon 1 of 2)	151	g10810.t1	g10810	g10810.t1			TTHERM_00463030
NA_peak_1194	chr_033	679016	683074	+	2812	NA	promoter-TSS (g13778.t1)	-promoter-TSS (g13778.t1)	64	g13778.t1	g13778	g13778.t1			TTHERM_00143660
NA_peak_1761	chr_057	1121460	1123268	+	2809	NA	exon (g22209.t1, exon 1 of 1)	-exon (g22209.t1, exon 1 of 1)	4801	g22209.t1	g22209	g22209.t1			TTHERM_00489480
NA_peak_3924	chr_119	112321	118850	+	2805	NA	Intergenic	Intergenic	-1574	g20033.t1	g20033	g20033.t1			TTHERM_00094010
NA_peak_950	chr_027	239514	245618	+	2804	NA	TTS (g6761.t1)	-TTS (g6761.t1)	1203	g6761.t1	g6761	g6761.t1			TTHERM_00515220
NA_peak_532	chr_013	100414	105931	+	2803	NA	exon (g8329.t1, exon 1 of 1)	-exon (g8329.t1, exon 1 of 1)	361	g8329.t1	g8329	g8329.t1			TTHERM_00419950
NA_peak_1428	chr_043	287476	289643	+	2792	NA	intron (g261.t1, intron 2 of 2)	-intron (g261.t1, intron 2 of 2)	1305	g261.t1	g261	g261.t1			TTHERM_00471090
NA_peak_3947	chr_119	601641	603542	+	2790	NA	exon (g20176.t1, exon 1 of 1)	-exon (g20176.t1, exon 1 of 1)	1251	g20176.t1	g20176	g20176.t1			TTHERM_00086780
NA_peak_1109	chr_032	672375	685608	+	2790	NA	Intergenic	Intergenic	-2332	g14594.t1	g14594	g14594.t1			TTHERM_000149399
NA_peak_5665	chr_175	54511	69183	+	2787	NA	promoter-TSS (g1761.t1)	-promoter-TSS (g1761.t1)	-231	g1761.t1	g1761	g1761.t1			TTHERM_000947429
NA_peak_1045	chr_031	138419	146550	+	2786	NA	TTS (g2788.t1)	-TTS (g2788.t1)	-1146	g2789.t1	g2789	g2789.t1			TTHERM_00723330
NA_peak_377	chr_008	495296	496633	+	2785	NA	exon (g11377.t1, exon 1 of 1)	-exon (g11377.t1, exon 1 of 1)	251	g11376.t1	g11376	g11376.t1			g11376
NA_peak_6021	chr_180	1796083	1800893	+	2775	NA	promoter-TSS (g20971.t1)	-promoter-TSS (g20971.t1)	63	g20971.t1	g20971	g20971.t1			TTHERM_00989450
NA_peak_2699	chr_083	490394	501383	+	2773	NA	Intergenic	Intergenic	-2160	g15325.t1	g15325	g15325.t1			TTHERM_00137630
NA_peak_5698	chr_176	511874	520712	+	2771	NA	exon (g12208.t1, exon 2 of 11)	-exon (g12208.t1, exon 2 of 11)	264	g12208.t1	g12208	g12208.t1			TTHERM_00267890
NA_peak_2889	chr_090	433069	440760	+	2753	NA	exon (g10424.t1, exon 1 of 2)	-exon (g10424.t1, exon 1 of 2)	470	g10424.t1	g10424	g10424.t1			TTHERM_00335840
NA_peak_3077	chr_099	508246	513976	+	2753	NA	intron (g21572.t1, intron 2 of 3)	-intron (g21572.t1, intron 2 of 3)	1378	g21572.t1	g21572	g21572.t1			TTHERM_00037470
NA_peak_3414	chr_106	145056	147046	+	2751	NA	exon (g3303.t1, exon 2 of 2)	-exon (g3303.t1, exon 2 of 2)	1654	g3303.t1	g3303	g3303.t1			TTHERM_00760570
NA_peak_3635	chr_112	1561651	1569149	+	2750	NA	TTS (g19186.t1)	-TTS (g19186.t1)	2233	g19186.t1	g19186	g19186.t1			TTHERM_01142830
NA_peak_362	chr_008	319891	327650	+	2748	NA	TTS (g11329.t1)	-TTS (g11329.t1)	2960	g11330.t1	g11330	g11330.t1			TTHERM_00295390
NA_peak_787	chr_022	567493	568832	+	2745	NA	exon (g13037.t1, exon 2 of 10)	-exon (g13037.t1, exon 2 of 10)	3452	g13037.t1	g13037	g13037.t1			TTHERM_00656030
NA_peak_5626	chr_174	807054	816287	+	2741	NA	intron (g18226.t1, intron 1 of 3)	-intron (g18226.t1, intron 1 of 3)	396	g18226.t1	g18226	g18226.t1			TTHERM_00059340
NA_peak_248	chr_005	766764	769330	+	2733	NA	intron (g13318.t1, intron 3 of 4)	-intron (g13318.t1, intron 3 of 4)	1770	g13318.t1	g13318	g13318.t1			TTHERM_00217200
NA_peak_2293	chr_067	507891	520220	+	2733	NA	promoter-TSS (g16884.t1)	-promoter-TSS (g16884.t1)	-183	g16884.t1	g16884	g16884.t1			TTHERM_00433840
NA_peak_1709	chr_055	845128	845997	+	2726	NA	promoter-TSS (g12526.t1)	-promoter-TSS (g12526.t1)	-666	g12526.t1	g12526	g12526.t1			TTHERM_00782100
NA_peak_5559	chr_173	142893	170203	+	2724	NA	promoter-TSS (g11938.t1)	-promoter-TSS (g11938.t1)	-155	g11938.t1	g11938	g11938.t1			TTHERM_00418150
NA_peak_3467	chr_108	14752	23410	+	2723	NA	exon (g1464.t1, exon 1 of 1)	-exon (g1464.t1, exon 1 of 1)	1735	g1464.t1	g1464	g1464.t1			TTHERM_01193540
NA_peak_1815	chr_058	269697	274596	+	2722	NA	exon (g23709.t1, exon 4 of 7)	-exon (g23709.t1, exon 4 of 7)	2763	g23709.t1	g23709	g23709.t1			TTHERM_000245379
NA_peak_5057	chr_153	352506	356280	+	2722	NA	exon (g25984.t1, exon 1 of 5)	-exon (g25984.t1, exon 1 of 5)	553	g25984.t1	g25984	g25984.t1			TTHERM_00388160
NA_peak_3998	chr_119	1522899	1532277	+	2721	NA	exon (g20423.t1, exon 2 of 4)	-exon (g20423.t1, exon 2 of 4)	2645	g20423.t1	g20423	g20423.t1			TTHERM_00355280
NA_peak_812	chr_023	195423	204760	+	2711	NA	promoter-TSS (g14745.t1)	-promoter-TSS (g14745.t1)	-152	g14745.t1	g14745	g14745.t1			TTHERM_01086730
NA_peak_4884	chr_143	263386	267535	+	2707	NA	TTS (g4640.t1)	-TTS (g4640.t1)	800	g4640.t1	g4640	g4640.t1			TTHERM_00729220
NA_peak_643	chr_017	197789	205202	+	2707	NA	intron (g6340.t1, intron 2 of 2)	-intron (g6340.t1, intron 2 of 2)	2795	g6340.t1	g6340	g6340.t1			TTHERM_00590000
NA_peak_5699	chr_176	534499	536948	+	2692	NA	TTS (g12213.t1)	-TTS (g12213.t1)	1265	g12213.t1	g12213	g12213.t1			TTHERM_000267849
NA_peak_2863	chr_090	139840	150769	+	2691	NA	promoter-TSS (g10341.t1)	-promoter-TSS (g10341.t1)	-572	g10342.t1	g10342	g10342.t1			TTHERM_00339810
NA_peak_637	chr_017	35944	45546	+	2686	NA	promoter-TSS (g6298.t1)	-promoter-TSS (g6298.t1)	510	g6299.t1	g6299	g6299.t1			TTHERM_000586651
NA_peak_3880	chr_118	74428	91915	+	2681	NA	intron (g9056.t1, intron 1 of 3)	-intron (g9056.t1, intron 1 of 3)	620	g9056.t1	g9056	g9056.t1			TTHERM_00411920
NA_peak_2003	chr_060	307762	311305	+	2673	NA	TTS (g5422.t1)	-TTS (g5422.t1)	3258	g5423.t1	g5423	g5423.t1			TTHERM_00561490
NA_peak_4393	chr_128	433449	449424	+	2671	NA	promoter-TSS (g8114.t1)	-promoter-TSS (g8114.t1)	-458	g8114.t1	g8114	g8114.t1			TTHERM_00437538
NA_peak_2289	chr_067	458890	472928	+	2670	NA	promoter-TSS (g16870.t1)	-promoter-TSS (g16870.t1)	-671	g16870.t1	g16870	g16870.t1			TTHERM_00433720
NA_peak_3245	chr_102	83744	84752	+	2670	NA	TTS (g647.t1)	-TTS (g647.t1)	230	g648.t1	g648	g648.t1			TTHERM_00549440
NA_peak_5934	chr_179	3179068	3188388	+	2661	NA	intron (g25196.t1, intron 3 of 13)	-intron (g25196.t1, intron 3 of 13)	1846	g25196.t1	g25196	g25196.t1			TTHERM_01245640
NA_peak_5575	chr_173	632170	642679	+	2650	NA	promoter-TSS (g12051.t1)	-promoter-TSS (g12051.t1)	-494	g12051.t1	g12051	g12051.t1			TTHERM_00884580
NA_peak_696	chr_019	821151	826221	+	2647	NA	exon (g26361.t1, exon 1 of 1)	-exon (g26361.t1, exon 1 of 1)	714	g26361.t1	g26361	g26361.t1			TTHERM_00249590
NA_peak_674	chr_019	254965	256788	+	2645	NA	exon (g26244.t1, exon 2 of 2)	-exon (g26244.t1, exon 2 of 2)	1946	g26244.t1	g26244	g26244.t1			TTHERM_00255660
NA_peak_2261	chr_067	113324	122324	+	2644	NA	exon (g16774.t1, exon 2 of 2)	-exon (g16774.t1, exon 2 of 2)	1565	g16774.t1	g16774	g16774.t1			TTHERM_00429729
NA_peak_3406	chr_106	39671	56623	+	2641	NA	promoter-TSS (g3275.t1)	-promoter-TSS (g3275.t1)	-712	g3275.t1	g3275	g3275.t1			TTHERM_00760290
NA_peak_5123	chr_155	424	1379	+	2634	NA	promoter-TSS (g1108.t1)	-promoter-TSS (g1108.t1)	-627	g1108.t1	g1108	g1108.t1			TTHERM_01044780
NA_peak_3173	chr_100	61170	68974	+	2630	NA	TTS (g1443.t1)	-TTS (g1443.t1)	-1231	g1444.t1	g1444	g1444.t1			TTHERM_001080489
NA_peak_907	chr_026	323617	327608	+	2627	NA	exon (g14266.t1, exon 2 of 3)	-exon (g14266.t1, exon 2 of 3)	636	g14266.t1	g14266	g14266.t1			TTHERM_00632930
NA_peak_5125	chr_155	22440	26864	+	2622	NA	promoter-TSS (g1113.t1)	-promoter-TSS (g1113.t1)	-485	g1113.t1	g1113	g1113.t1			TTHERM_01044730
NA_peak_5370	chr_164	253755	261722	+	2618	NA	promoter-TSS (g4426.t1)	-promoter-TSS (g4426.t1)	-32	g4426.t1	g4426	g4426.t1			TTHERM_00647040
NA_peak_3281	chr_103	218147	222307	+	2617	NA	TTS (g4234.t1)	-TTS (g4234.t1)	1984	g4234.t1	g4234	g4234.t1			TTHERM_00661490
NA_peak_4352	chr_127	742666	747980	+	2616	NA	TTS (g13563.t1)	-TTS (g13563.t1)	900	g13564.t1	g13564	g13564.t1			TTHERM_00242320
NA_peak_5725	chr_177	72531	81652	+	2613	NA	promoter-TSS (g16150.t1)	-promoter-TSS (g16150.t1)	388	g16149.t1	g16149	g16149.t1			TTHERM_000079949
NA_peak_5765	chr_177	742291	748320	+	2609	NA	TTS (g16325.t1)	-TTS (g16325.t1)	1518	g16325.t1	g16325	g16325.t1			TTHERM_00077240
NA_peak_3021	chr_097	395730	402229	+	2606	NA	intron (g5893.t1, intron 2 of 6)	-intron (g5893.t1, intron 2 of 6)	425	g5893.t1	g5893	g5893.t1			TTHERM_00794540
NA_peak_980	chr_029	44225	49546	+	2606	NA	exon (g7452.t1, exon 1 of 1)	-exon (g7452.t1, exon 1 of 1)	291	g7452.t1	g7452	g7452.t1			TTHERM_000469289
NA_peak_3289	chr_103	327720	330592	+	2594	NA	TTS (g4265.t1)	-TTS (g4265.t1)	335	g4265.t1	g4265	g4265.t1			TTHERM_00660180
NA_peak_4369	chr_128	129087	143074	+	2592	NA	exon (g8030.t1, exon 1 of 1)	-exon (g8030.t1, exon 1 of 1)	172	g8030.t1	g8030	g8030.t1			TTHERM_00439340
NA_peak_1427	chr_043	275505	281767	+	2591	NA	promoter-TSS (g258.t1)	-promoter-TSS (g258.t1)	-419	g258.t1	g258	g258.t1			TTHERM_00471140
NA_peak_3722	chr_114	902965	912016	+	2587	NA	promoter-TSS (g17572.t1)	-promoter-TSS (g17572.t1)	-934	g17572.t1	g17572	g17572.t1			TTHERM_00194590
NA_peak_2563	chr_076	197765	200916	+	2586	NA	exon (g5299.t1, exon 1 of 1)	-exon (g5299.t1, exon 1 of 1)	1164	g5299.t1	g5299	g5299.t1			TTHERM_00578990
NA_peak_4825	chr_141	163234	172639	+	2579	NA	exon (g7916.t1, exon 2 of 2)	-exon (g7916.t1, exon 2 of 2)	1491	g7916.t2	g7916	g7916.t2			TTHERM_00532630
NA_peak_1994	chr_060	113546	117948	+	2574	NA	TTS (g5373.t1)	-TTS (g5373.t1)	1595	g5372.t2	g5372	g5372.t2			TTHERM_000559961
NA_peak_190	chr_005	36151	46844	+	2571	NA	exon (g13116.t1, exon 9 of 9)	-exon (g13116.t1, exon 9 of 9)	-1654	g13115.t1	g13115	g13115.t1			TTHERM_00221120
NA_peak_5144	chr_156	168966	172666	+	2566	NA	intron (g8188.t1, intron 7 of 7)	-intron (g8188.t1, intron 7 of 7)	2200	g8188.t1	g8188	g8188.t1			TTHERM_00457110
NA_peak_182	chr_004	662655	669590	+	2561	NA	TTS (g11034.t1)	-TTS (g11034.t1)	2466	g11034.t1	g11034	g11034.t1			TTHERM_00298360
NA_peak_3543	chr_112	323707	326536	+	2561	NA	exon (g18860.t1, exon 3 of 4)	-exon (g18860.t1, exon 3 of 4)	1551	g18860.t1	g18860	g18860.t1			TTHERM_00046480
NA_peak_4886	chr_144	9985	21549	+	2557	NA	TTS (g979.t1)	-TTS (g979.t1)	1403	g979.t1	g979	g979.t1			TTHERM_01309080
NA_peak_2848	chr_089	159990	171224	+	2554	NA	exon (g2242.t1, exon 1 of 1)	-exon (g2242.t1, exon 1 of 1)	219	g2242.t1	g2242	g2242.t1			TTHERM_000850549
NA_peak_3861	chr_117	56511	58540	+	2552	NA	exon (g2497.t1, exon 2 of 3)	-exon (g2497.t1, exon 2 of 3)	283	g2497.t1	g2497	g2497.t1			TTHERM_000823969
NA_peak_5472	chr_169	465040	478988	+	2550	NA	Intergenic	Intergenic	3219	g9937.t1	g9937	g9937.t1			TTHERM_00346410
NA_peak_683	chr_019	649262	652707	+	2546	NA	intron (g26315.t1, intron 1 of 5)	-intron (g26315.t1, intron 1 of 5)	103	g26315.t1	g26315	g26315.t1			TTHERM_00251090
NA_peak_5648	chr_174	1088266	1097851	+	2540	NA	promoter-TSS (g18313.t1)	-promoter-TSS (g18313.t1)	-998	g18313.t1	g18313	g18313.t1			TTHERM_00058570
NA_peak_3827	chr_116	605748	620883	+	2537	NA	intron (g14053.t1, intron 4 of 5)	-intron (g14053.t1, intron 4 of 5)	1606	g14053.t1	g14053	g14053.t1			TTHERM_00190960
NA_peak_1167	chr_033	367632	375192	+	2529	NA	TTS (g13686.t1)	-TTS (g13686.t1)	-1014	g13687.t1	g13687	g13687.t1			TTHERM_00145520
NA_peak_4606	chr_135	1020212	1034769	+	2525	NA	Intergenic	Intergenic	1476	g22639.t1	g22639	g22639.t1			TTHERM_00711860
NA_peak_2110	chr_065	688346	693565	+	2524	NA	TTS (g25496.t2)	-TTS (g25496.t2)	572	g25495.t1	g25495	g25495.t1			TTHERM_00016060
NA_peak_5162	chr_156	397628	404092	+	2522	NA	promoter-TSS (g8260.t1)	-promoter-TSS (g8260.t1)	-638	g8260.t1	g8260	g8260.t1			TTHERM_00455490
NA_peak_497	chr_012	6766	19998	+	2520	NA	TTS (g4085.t1)	-TTS (g4085.t1)	3513	g4085.t1	g4085	g4085.t1			TTHERM_00688300
NA_peak_1087	chr_032	405210	408595	+	2507	NA	exon (g14523.t1, exon 1 of 4)	-exon (g14523.t1, exon 1 of 4)	1846	g14523.t1	g14523	g14523.t1			TTHERM_00151130
NA_peak_917	chr_026	508479	517639	+	2499	NA	exon (g14313.t1, exon 2 of 8)	-exon (g14313.t1, exon 2 of 8)	882	g14313.t1	g14313	g14313.t1			TTHERM_00633520
NA_peak_4439	chr_130	341446	353108	+	2497	NA	exon (g11148.t1, exon 2 of 2)	-exon (g11148.t1, exon 2 of 2)	1473	g11148.t1	g11148	g11148.t1			TTHERM_00316900
NA_peak_2902	chr_090	571391	583792	+	2491	NA	exon (g10469.t1, exon 3 of 4)	-exon (g10469.t1, exon 3 of 4)	2532	g10469.t1	g10469	g10469.t1			TTHERM_00334420
NA_peak_3499	chr_111	57928	59645	+	2484	NA	exon (g94.t1, exon 5 of 6)	-exon (g94.t1, exon 5 of 6)	1420	g94.t1	g94	g94.t1			TTHERM_000684549
NA_peak_5406	chr_167	243099	246180	+	2483	NA	TTS (g9430.t1)	-TTS (g9430.t1)	1537	g9431.t1	g9431	g9431.t1			TTHERM_00449230
NA_peak_5508	chr_170	596529	598627	+	2474	NA	TTS (g12863.t1)	-TTS (g12863.t1)	893	g12863.t1	g12863	g12863.t1			TTHERM_00320090
NA_peak_5485	chr_170	195217	206590	+	2473	NA	exon (g12769.t1, exon 14 of 14)	-exon (g12769.t1, exon 14 of 14)	-1947	g12770.t1	g12770	g12770.t1			TTHERM_00323060
NA_peak_4517	chr_131	702968	712100	+	2471	NA	Intergenic	Intergenic	-1272	g11645.t1	g11645	g11645.t1			TTHERM_00285410
NA_peak_4887	chr_144	34231	49810	+	2467	NA	Intergenic	Intergenic	1945	g984.t1	g984	g984.t1			TTHERM_01309150
NA_peak_3044	chr_098	191174	192764	+	2457	NA	exon (g3892.t1, exon 2 of 2)	-exon (g3892.t1, exon 2 of 2)	564	g3892.t1	g3892	g3892.t1			TTHERM_00773610
NA_peak_1294	chr_038	174911	178619	+	2446	NA	intron (g7783.t1, intron 2 of 3)	-intron (g7783.t1, intron 2 of 3)	473	g7783.t1	g7783	g7783.t1			TTHERM_00522630
NA_peak_4702	chr_138	445304	458549	+	2435	NA	exon (g19307.t1, exon 1 of 3)	-exon (g19307.t1, exon 1 of 3)	349	g19306.t1	g19306	g19306.t1			g19306
NA_peak_1932	chr_058	2738600	2753712	+	2433	NA	promoter-TSS (g24307.t1)	-promoter-TSS (g24307.t1)	6	g24307.t1	g24307	g24307.t1			TTHERM_00378420
NA_peak_306	chr_007	109467	114375	+	2433	NA	TTS (g7333.t1)	-TTS (g7333.t1)	462	g7332.t1	g7332	g7332.t1			TTHERM_00529790
NA_peak_5514	chr_170	705564	708593	+	2432	NA	exon (g12885.t1, exon 3 of 4)	-exon (g12885.t1, exon 3 of 4)	-2317	g12884.t1	g12884	g12884.t1			TTHERM_000980961
NA_peak_4386	chr_128	350319	354527	+	2430	NA	promoter-TSS (g8087.t1)	-promoter-TSS (g8087.t1)	-724	g8087.t1	g8087	g8087.t1			TTHERM_00437780
NA_peak_1217	chr_033	1029929	1036419	+	2430	NA	promoter-TSS (g13868.t1)	-promoter-TSS (g13868.t1)	-35	g13868.t1	g13868	g13868.t1			TTHERM_00140770
NA_peak_1468	chr_045	105486	113651	+	2423	NA	intron (g2111.t1, intron 1 of 1)	-intron (g2111.t1, intron 1 of 1)	1387	g2111.t1	g2111	g2111.t1			TTHERM_00919660
NA_peak_4575	chr_134	221519	226129	+	2414	NA	promoter-TSS (g3456.t1)	-promoter-TSS (g3456.t1)	-493	g3456.t1	g3456	g3456.t1			TTHERM_01253360
NA_peak_1777	chr_057	1696137	1697760	+	2405	NA	exon (g22308.t1, exon 1 of 3)	-exon (g22308.t1, exon 1 of 3)	1579	g22308.t1	g22308	g22308.t1			TTHERM_00954050
NA_peak_697	chr_019	898649	906187	+	2404	NA	exon (g26380.t1, exon 1 of 1)	-exon (g26380.t1, exon 1 of 1)	855	g26380.t1	g26380	g26380.t1			TTHERM_00913350
NA_peak_5973	chr_180	783756	795570	+	2400	NA	promoter-TSS (g20717.t1)	-promoter-TSS (g20717.t1)	-838	g20717.t1	g20717	g20717.t1			TTHERM_00620980
NA_peak_1374	chr_042	168476	173630	+	2398	NA	intron (g6188.t1, intron 1 of 1)	-intron (g6188.t1, intron 1 of 1)	475	g6188.t1	g6188	g6188.t1			TTHERM_00500780
NA_peak_1896	chr_058	2054024	2059549	+	2397	NA	promoter-TSS (g24134.t1)	-promoter-TSS (g24134.t1)	-31	g24134.t1	g24134	g24134.t1			TTHERM_000422226
NA_peak_1714	chr_057	56705	62972	+	2391	NA	intron (g21973.t1, intron 1 of 1)	-intron (g21973.t1, intron 1 of 1)	128	g21973.t1	g21973	g21973.t1			TTHERM_00675730
NA_peak_695	chr_019	811143	819171	+	2387	NA	TTS (g26357.t1)	-TTS (g26357.t1)	1151	g26357.t1	g26357	g26357.t1			TTHERM_00249640
NA_peak_867	chr_025	4478	20006	+	2384	NA	Intergenic	Intergenic	3165	g12540.t1	g12540	g12540.t1			TTHERM_01310180
NA_peak_5745	chr_177	400457	423252	+	2379	NA	Intergenic	Intergenic	-3131	g16241.t1	g16241	g16241.t1			TTHERM_00079050
NA_peak_526	chr_013	26817	30778	+	2378	NA	exon (g8308.t1, exon 1 of 4)	-exon (g8308.t1, exon 1 of 4)	388	g8308.t1	g8308	g8308.t1			TTHERM_00419720
NA_peak_2957	chr_095	23021	25436	+	2370	NA	exon (g573.t1, exon 3 of 5)	-exon (g573.t1, exon 3 of 5)	-2137	g574.t1	g574	g574.t1			TTHERM_01099060
NA_peak_148	chr_004	124199	143023	+	2359	NA	TTS (g10902.t1)	-TTS (g10902.t1)	2818	g10902.t1	g10902	g10902.t1			TTHERM_00301690
NA_peak_5493	chr_170	327440	334413	+	2353	NA	promoter-TSS (g12802.t1)	-promoter-TSS (g12802.t1)	-513	g12802.t1	g12802	g12802.t1			TTHERM_00322760
NA_peak_1628	chr_054	363269	369677	+	2347	NA	Intergenic	Intergenic	1997	g15019.t1	g15019	g15019.t1			TTHERM_00127040
NA_peak_5757	chr_177	582437	585556	+	2343	NA	TTS (g16283.t1)	-TTS (g16283.t1)	2164	g16283.t1	g16283	g16283.t1			TTHERM_00077640
NA_peak_3035	chr_098	87619	95417	+	2337	NA	exon (g3865.t1, exon 2 of 5)	-exon (g3865.t1, exon 2 of 5)	184	g3865.t1	g3865	g3865.t1			TTHERM_00773340
NA_peak_4660	chr_136	27486	29898	+	2332	NA	promoter-TSS (g2450.t1)	-promoter-TSS (g2450.t1)	-52	g2450.t1	g2450	g2450.t1			g2450
NA_peak_3769	chr_115	164210	170358	+	2325	NA	exon (g3212.t1, exon 1 of 3)	-exon (g3212.t1, exon 1 of 3)	279	g3212.t1	g3212	g3212.t1			TTHERM_00691520
NA_peak_37	chr_001	484505	490529	+	2321	NA	intron (g18547.t1, intron 1 of 1)	-intron (g18546.t2, intron 1 of 2)	221	g18546.t2	g18546	g18546.t2			g18546
NA_peak_1300	chr_038	301365	306311	+	2313	NA	exon (g7814.t1, exon 2 of 3)	-exon (g7814.t1, exon 2 of 3)	1125	g7814.t1	g7814	g7814.t1			TTHERM_00522360
NA_peak_5103	chr_153	945029	949219	+	2311	NA	exon (g26150.t1, exon 10 of 10)	-exon (g26150.t1, exon 10 of 10)	-1778	g26149.t1	g26149	g26149.t1			TTHERM_00726140
NA_peak_3004	chr_097	153703	168242	+	2309	NA	TTS (g5823.t1)	-TTS (g5823.t1)	3831	g5824.t1	g5824	g5824.t1			TTHERM_00922890
NA_peak_4755	chr_138	1295427	1299706	+	2304	NA	exon (g19521.t1, exon 4 of 6)	-exon (g19521.t1, exon 4 of 6)	2961	g19520.t1	g19520	g19520.t1			TTHERM_000575489
NA_peak_542	chr_013	264888	268478	+	2299	NA	exon (g8370.t1, exon 1 of 1)	-exon (g8370.t1, exon 1 of 1)	468	g8370.t1	g8370	g8370.t1			TTHERM_000420396
NA_peak_385	chr_008	598862	603643	+	2297	NA	exon (g11404.t1, exon 3 of 9)	-exon (g11404.t1, exon 3 of 9)	851	g11404.t1	g11404	g11404.t1			TTHERM_00294750
NA_peak_5691	chr_176	433665	435958	+	2292	NA	TTS (g12190.t1)	-TTS (g12190.t1)	-1510	g12189.t1	g12189	g12189.t1			TTHERM_00268090
NA_peak_5923	chr_179	2878554	2880435	+	2292	NA	TTS (g25126.t1)	-TTS (g25126.t1)	703	g25126.t1	g25126	g25126.t1			TTHERM_000974164
NA_peak_4088	chr_121	140535	143377	+	2287	NA	promoter-TSS (g3375.t1)	-promoter-TSS (g3375.t1)	-192	g3375.t1	g3375	g3375.t1			TTHERM_00716040
NA_peak_3410	chr_106	73500	74755	+	2277	NA	promoter-TSS (g3285.t1)	-promoter-TSS (g3285.t1)	-839	g3285.t1	g3285	g3285.t1			TTHERM_00760380
NA_peak_3652	chr_114	42612	46051	+	2275	NA	intron (g17330.t1, intron 1 of 2)	-intron (g17330.t1, intron 1 of 2)	1144	g17330.t1	g17330	g17330.t1			TTHERM_00636970
NA_peak_3340	chr_105	1198907	1202087	+	2275	NA	promoter-TSS (g23295.t1)	-promoter-TSS (g23295.t1)	-163	g23295.t1	g23295	g23295.t1			TTHERM_00227310
NA_peak_5242	chr_159	110821	112861	+	2274	NA	exon (g2070.t1, exon 6 of 9)	-exon (g2070.t1, exon 6 of 9)	-1641	g2071.t1	g2071	g2071.t1			TTHERM_00929570
NA_peak_820	chr_023	753745	759225	+	2271	NA	intron (g14864.t1, intron 1 of 15)	-intron (g14864.t1, intron 1 of 15)	1956	g14864.t1	g14864	g14864.t1			TTHERM_001360490
NA_peak_5257	chr_160	68421	73371	+	2269	NA	promoter-TSS (g10147.t1)	-promoter-TSS (g10147.t1)	-758	g10147.t1	g10147	g10147.t1			TTHERM_00326770
NA_peak_3950	chr_119	641388	645335	+	2265	NA	intron (g20184.t1, intron 3 of 5)	-intron (g20184.t1, intron 3 of 5)	-2544	g20183.t1	g20183	g20183.t1			TTHERM_00086710
NA_peak_4711	chr_138	569632	579010	+	2264	NA	exon (g19340.t1, exon 6 of 9)	-exon (g19340.t1, exon 6 of 9)	1528	g19340.t1	g19340	g19340.t1			TTHERM_00118600
NA_peak_5395	chr_167	55709	66575	+	2255	NA	exon (g9376.t1, exon 1 of 1)	-exon (g9376.t1, exon 1 of 1)	1393	g9376.t1	g9376	g9376.t1			TTHERM_00448630
NA_peak_5615	chr_174	534755	537817	+	2253	NA	exon (g18161.t1, exon 5 of 5)	-exon (g18161.t1, exon 5 of 5)	2117	g18161.t1	g18161	g18161.t1			TTHERM_00066840
NA_peak_1382	chr_042	260801	265084	+	2252	NA	TTS (g6216.t1)	-TTS (g6216.t1)	403	g6216.t1	g6216	g6216.t1			TTHERM_00502110
NA_peak_2277	chr_067	331619	342327	+	2252	NA	exon (g16834.t1, exon 4 of 8)	-exon (g16834.t1, exon 4 of 8)	2526	g16834.t1	g16834	g16834.t1			TTHERM_00431360
NA_peak_5151	chr_156	275256	282696	+	2250	NA	promoter-TSS (g8217.t1)	-promoter-TSS (g8217.t1)	-173	g8217.t1	g8217	g8217.t1			TTHERM_000456809
NA_peak_3598	chr_112	1070101	1078741	+	2246	NA	exon (g19061.t1, exon 2 of 4)	-exon (g19061.t1, exon 2 of 4)	1425	g19061.t1	g19061	g19061.t1			TTHERM_00050580
NA_peak_1862	chr_058	1312358	1321963	+	2237	NA	TTS (g23955.t1)	-TTS (g23955.t1)	822	g23955.t1	g23955	g23955.t1			g23955
NA_peak_363	chr_008	347043	352496	+	2233	NA	exon (g11335.t1, exon 1 of 1)	-exon (g11335.t1, exon 1 of 1)	154	g11335.t1	g11335	g11335.t1			TTHERM_00295340
NA_peak_841	chr_024	102841	110575	+	2231	NA	promoter-TSS (g6602.t1)	-promoter-TSS (g6602.t1)	-529	g6602.t1	g6602	g6602.t1			TTHERM_00526280
NA_peak_1241	chr_036	157864	163946	+	2229	NA	TTS (g5142.t1)	-TTS (g5142.t1)	949	g5141.t1	g5141	g5141.t1			TTHERM_00622950
NA_peak_4786	chr_139	199931	209053	+	2224	NA	promoter-TSS (g6081.t1)	-promoter-TSS (g6081.t1)	-168	g6081.t1	g6081	g6081.t1			TTHERM_00585000
NA_peak_4846	chr_142	36916	52431	+	2220	NA	exon (g3618.t1, exon 7 of 7)	-exon (g3618.t1, exon 7 of 7)	4371	g3618.t1	g3618	g3618.t1			TTHERM_00695660
NA_peak_564	chr_013	479612	480630	+	2211	NA	exon (g8429.t1, exon 1 of 3)	-exon (g8429.t1, exon 1 of 3)	346	g8429.t1	g8429	g8429.t1			TTHERM_00420930
NA_peak_3546	chr_112	376321	390204	+	2206	NA	TTS (g18873.t1)	-TTS (g18873.t1)	2902	g18873.t1	g18873	g18873.t1			TTHERM_00046620
NA_peak_5142	chr_156	101415	107884	+	2205	NA	promoter-TSS (g8175.t1)	-promoter-TSS (g8175.t1)	-589	g8175.t1	g8175	g8175.t1			TTHERM_00459230
NA_peak_3114	chr_099	1091132	1107742	+	2205	NA	intron (g21710.t1, intron 3 of 3)	-intron (g21710.t1, intron 3 of 3)	867	g21710.t1	g21710	g21710.t1			TTHERM_00035050
NA_peak_909	chr_026	347166	358631	+	2204	NA	promoter-TSS (g14273.t1)	-promoter-TSS (g14273.t1)	-26	g14274.t1	g14274	g14274.t1			TTHERM_00633020
NA_peak_2541	chr_075	254787	257981	+	2203	NA	intron (g5523.t1, intron 1 of 3)	-intron (g5523.t1, intron 1 of 3)	610	g5523.t1	g5523	g5523.t1			TTHERM_00558300
NA_peak_125	chr_002	607968	615237	+	2200	NA	exon (g10652.t1, exon 16 of 23)	-exon (g10652.t1, exon 16 of 23)	-4130	g10653.t1	g10653	g10653.t1			TTHERM_00304320
NA_peak_4841	chr_141	434651	437560	+	2198	NA	intron (g7984.t1, intron 3 of 5)	-intron (g7984.t1, intron 3 of 5)	1000	g7984.t1	g7984	g7984.t1			TTHERM_00531900
NA_peak_3868	chr_117	139256	142332	+	2197	NA	TTS (g2526.t1)	-TTS (g2526.t1)	1385	g2526.t1	g2526	g2526.t1			TTHERM_00823680
NA_peak_1590	chr_052	121246	126504	+	2195	NA	exon (g4672.t1, exon 4 of 6)	-exon (g4672.t1, exon 4 of 6)	1715	g4672.t1	g4672	g4672.t1			TTHERM_00670660
NA_peak_5730	chr_177	176113	185705	+	2194	NA	TTS (g16180.t1)	-TTS (g16180.t1)	1581	g16180.t1	g16180	g16180.t1			TTHERM_00079650
NA_peak_5269	chr_160	272670	278497	+	2194	NA	promoter-TSS (g10197.t1)	-promoter-TSS (g10197.t1)	-22	g10198.t1	g10198	g10198.t1			TTHERM_00327260
NA_peak_328	chr_007	379213	398705	+	2191	NA	exon (g7411.t1, exon 1 of 1)	-exon (g7411.t1, exon 1 of 1)	147	g7411.t1	g7411	g7411.t1			TTHERM_00530580
NA_peak_3522	chr_112	49250	54421	+	2190	NA	exon (g18791.t1, exon 4 of 5)	-exon (g18791.t1, exon 4 of 5)	1793	g18791.t1	g18791	g18791.t1			TTHERM_00043870
NA_peak_808	chr_023	135966	142243	+	2187	NA	exon (g14730.t1, exon 2 of 10)	-exon (g14730.t1, exon 2 of 10)	453	g14730.t1	g14730	g14730.t1			TTHERM_001388156
NA_peak_4798	chr_139	323789	330548	+	2187	NA	promoter-TSS (g6110.t1)	-promoter-TSS (g6110.t1)	57	g6110.t1	g6110	g6110.t1			TTHERM_000584709
NA_peak_1189	chr_033	629562	633389	+	2186	NA	intron (g13762.t1, intron 1 of 3)	-intron (g13762.t1, intron 1 of 3)	947	g13762.t1	g13762	g13762.t1			TTHERM_00143820
NA_peak_2519	chr_074	39472	47850	+	2183	NA	promoter-TSS (g1071.t1)	-promoter-TSS (g1071.t1)	-108	g1071.t1	g1071	g1071.t1			TTHERM_01169440
NA_peak_2993	chr_096	271272	274006	+	2182	NA	exon (g4073.t1, exon 2 of 3)	-exon (g4073.t1, exon 2 of 3)	1267	g4073.t1	g4073	g4073.t1			TTHERM_00853120
NA_peak_488	chr_011	190254	193413	+	2173	NA	exon (g2882.t1, exon 1 of 1)	-exon (g2882.t1, exon 1 of 1)	435	g2882.t1	g2882	g2882.t1			TTHERM_00732530
NA_peak_4073	chr_120	1285199	1296890	+	2173	NA	promoter-TSS (g18004.t1)	-promoter-TSS (g18004.t1)	-119	g18004.t1	g18004	g18004.t1			TTHERM_001026281
NA_peak_138	chr_003	116923	124033	+	2172	NA	promoter-TSS (g1988.t1)	-promoter-TSS (g1988.t1)	-172	g1988.t1	g1988	g1988.t1			TTHERM_01027500
NA_peak_5278	chr_160	451470	455593	+	2170	NA	intron (g10244.t1, intron 1 of 3)	-intron (g10244.t1, intron 1 of 3)	793	g10244.t1	g10244	g10244.t1			TTHERM_00329720
NA_peak_4083	chr_121	97491	99684	+	2169	NA	Intergenic	Intergenic	-1183	g3364.t1	g3364	g3364.t1			TTHERM_00716140
NA_peak_687	chr_019	709834	715101	+	2166	NA	exon (g26331.t1, exon 1 of 1)	-exon (g26331.t1, exon 1 of 1)	534	g26331.t1	g26331	g26331.t1			TTHERM_00250910
NA_peak_1829	chr_058	776486	785988	+	2166	NA	exon (g23816.t1, exon 4 of 4)	-exon (g23816.t1, exon 4 of 4)	-1285	g23815.t1	g23815	g23815.t1			TTHERM_00248360
NA_peak_4348	chr_127	656005	657852	+	2166	NA	exon (g13543.t1, exon 2 of 12)	-exon (g13543.t1, exon 2 of 12)	2127	g13543.t1	g13543	g13543.t1			TTHERM_00242160
NA_peak_4035	chr_120	452131	457140	+	2165	NA	exon (g17798.t1, exon 1 of 1)	-exon (g17798.t1, exon 1 of 1)	1897	g17798.t1	g17798	g17798.t1			TTHERM_00202780
NA_peak_213	chr_005	361603	363145	+	2161	NA	intron (g13210.t1, intron 3 of 4)	-intron (g13210.t1, intron 3 of 4)	-1093	g13211.t1	g13211	g13211.t1			TTHERM_00219230
NA_peak_1546	chr_050	91282	96889	+	2159	NA	exon (g1502.t1, exon 1 of 1)	-exon (g1502.t1, exon 1 of 1)	251	g1502.t1	g1502	g1502.t1			TTHERM_01043310
NA_peak_1288	chr_038	124790	133714	+	2157	NA	exon (g7769.t1, exon 2 of 4)	-exon (g7769.t1, exon 2 of 4)	1610	g7769.t1	g7769	g7769.t1			TTHERM_00522780
NA_peak_220	chr_005	413130	428693	+	2157	NA	promoter-TSS (g13226.t1)	-promoter-TSS (g13226.t1)	-18	g13226.t1	g13226	g13226.t1			TTHERM_00219090
NA_peak_4545	chr_132	328777	330137	+	2151	NA	intron (g6898.t1, intron 5 of 5)	-intron (g6898.t1, intron 5 of 5)	1271	g6898.t1	g6898	g6898.t1			TTHERM_00538810
NA_peak_2239	chr_066	1628351	1636070	+	2142	NA	Intergenic	Intergenic	-1686	g21338.t1	g21338	g21338.t1			TTHERM_00734080
NA_peak_4509	chr_131	606920	607879	+	2140	NA	TTS (g11620.t1)	-TTS (g11620.t1)	886	g11620.t1	g11620	g11620.t1			TTHERM_00285620
NA_peak_212	chr_005	355596	357971	+	2131	NA	exon (g13209.t1, exon 8 of 12)	-exon (g13209.t1, exon 8 of 12)	-1389	g13208.t1	g13208	g13208.t1			TTHERM_00219270
NA_peak_4970	chr_150	46163	58406	+	2129	NA	promoter-TSS (g3114.t1)	-promoter-TSS (g3114.t1)	-514	g3114.t1	g3114	g3114.t1			TTHERM_00780920
NA_peak_3554	chr_112	475791	485222	+	2126	NA	promoter-TSS (g18895.t1)	-promoter-TSS (g18895.t1)	-399	g18895.t1	g18895	g18895.t1			TTHERM_00046880
NA_peak_1454	chr_044	36035	41834	+	2121	NA	intron (g1308.t1, intron 3 of 4)	-intron (g1308.t1, intron 3 of 4)	1581	g1307.t1	g1307	g1307.t1			TTHERM_001049259
NA_peak_2822	chr_088	303117	315742	+	2118	NA	promoter-TSS (g7665.t1)	-promoter-TSS (g7665.t1)	-99	g7665.t1	g7665	g7665.t1			g7665
NA_peak_665	chr_019	6969	12890	+	2115	NA	promoter-TSS (g26191.t1)	-promoter-TSS (g26191.t1)	-549	g26191.t1	g26191	g26191.t1			TTHERM_00257230
NA_peak_3763	chr_115	60729	66431	+	2115	NA	TTS (g3188.t1)	-TTS (g3188.t1)	483	g3188.t1	g3188	g3188.t1			TTHERM_000691228
NA_peak_1016	chr_029	442037	451817	+	2107	NA	exon (g7565.t1, exon 2 of 4)	-exon (g7565.t1, exon 2 of 4)	1278	g7565.t1	g7565	g7565.t1			TTHERM_00466120
NA_peak_3753	chr_114	1297795	1299401	+	2106	NA	exon (g17674.t1, exon 3 of 3)	-exon (g17674.t1, exon 3 of 3)	-1527	g17675.t1	g17675	g17675.t1			TTHERM_00196600
NA_peak_389	chr_008	647417	653067	+	2105	NA	exon (g11422.t1, exon 1 of 4)	-exon (g11422.t1, exon 1 of 4)	1685	g11422.t1	g11422	g11422.t1			TTHERM_00294590
NA_peak_4187	chr_124	446694	448226	+	2100	NA	intron (g15629.t1, intron 7 of 7)	-intron (g15629.t1, intron 7 of 7)	-1827	g15628.t1	g15628	g15628.t1			TTHERM_00313120
NA_peak_4870	chr_143	100104	104068	+	2096	NA	exon (g4594.t1, exon 1 of 1)	-exon (g4594.t1, exon 1 of 1)	139	g4594.t1	g4594	g4594.t1			TTHERM_000727807
NA_peak_4239	chr_125	45573	59546	+	2094	NA	promoter-TSS (g4472.t1)	-promoter-TSS (g4472.t1)	-174	g4472.t1	g4472	g4472.t1			TTHERM_00657340
NA_peak_1430	chr_043	297545	301305	+	2087	NA	exon (g264.t1, exon 6 of 8)	-exon (g264.t1, exon 6 of 8)	-2232	g265.t1	g265	g265.t1			TTHERM_00471030
NA_peak_2862	chr_090	120456	136095	+	2086	NA	TTS (g10336.t1)	-TTS (g10336.t1)	1175	g10336.t1	g10336	g10336.t1			TTHERM_00339870
NA_peak_505	chr_012	118291	120928	+	2077	NA	exon (g4113.t1, exon 2 of 4)	-exon (g4113.t1, exon 2 of 4)	443	g4113.t1	g4113	g4113.t1			TTHERM_00688570
NA_peak_5847	chr_179	1030811	1042578	+	2075	NA	Intergenic	Intergenic	2024	g24676.t1	g24676	g24676.t1			TTHERM_00701210
NA_peak_5956	chr_180	363090	369253	+	2074	NA	promoter-TSS (g20611.t1)	-promoter-TSS (g20611.t1)	108	g20612.t1	g20612	g20612.t1			g20612
NA_peak_2791	chr_087	124406	133700	+	2073	NA	intron (g1664.t1, intron 2 of 2)	-intron (g1664.t1, intron 2 of 2)	1432	g1664.t1	g1664	g1664.t1			TTHERM_01016220
NA_peak_4039	chr_120	533831	535882	+	2072	NA	TTS (g17819.t1)	-TTS (g17819.t1)	871	g17818.t1	g17818	g17818.t1			TTHERM_000200570
NA_peak_4084	chr_121	102600	108985	+	2071	NA	intron (g3367.t1, intron 1 of 1)	-intron (g3367.t1, intron 1 of 1)	371	g3367.t1	g3367	g3367.t1			TTHERM_00716120
NA_peak_506	chr_012	150114	155397	+	2066	NA	exon (g4121.t1, exon 2 of 2)	-exon (g4121.t1, exon 2 of 2)	1562	g4121.t1	g4121	g4121.t1			TTHERM_00688640
NA_peak_2392	chr_069	1055275	1079028	+	2062	NA	exon (g17277.t1, exon 1 of 1)	-exon (g17277.t1, exon 1 of 1)	4931	g17277.t1	g17277	g17277.t1			TTHERM_00264680
NA_peak_2985	chr_096	189008	197205	+	2055	NA	TTS (g4052.t1)	-TTS (g4052.t1)	1088	g4053.t1	g4053	g4053.t1			TTHERM_000852919
NA_peak_4651	chr_135	2377740	2380755	+	2049	NA	intron (g22955.t1, intron 2 of 2)	-intron (g22955.t1, intron 2 of 2)	852	g22955.t1	g22955	g22955.t1			TTHERM_01181990
NA_peak_1819	chr_058	324782	332254	+	2047	NA	intron (g23720.t1, intron 2 of 2)	-intron (g23720.t1, intron 2 of 2)	1271	g23720.t1	g23720	g23720.t1			TTHERM_00245450
NA_peak_2465	chr_072	51228	52342	+	2045	NA	exon (g1940.t1, exon 1 of 1)	-exon (g1940.t1, exon 1 of 1)	403	g1940.t1	g1940	g1940.t1			TTHERM_00998940
NA_peak_4274	chr_126	296498	299983	+	2045	NA	TTS (g9582.t1)	-TTS (g9582.t1)	750	g9582.t1	g9582	g9582.t1			TTHERM_00372320
NA_peak_1968	chr_058	3231039	3232345	+	2042	NA	TTS (g24431.t1)	-TTS (g24431.t1)	2794	g24431.t1	g24431	g24431.t1			TTHERM_00383610
NA_peak_6009	chr_180	1591336	1593520	+	2042	NA	promoter-TSS (g20919.t1)	-promoter-TSS (g20919.t1)	52	g20919.t1	g20919	g20919.t1			TTHERM_01068060
NA_peak_2878	chr_090	291878	294925	+	2039	NA	promoter-TSS (g10384.t1)	-promoter-TSS (g10384.t1)	-321	g10384.t1	g10384	g10384.t1			TTHERM_00338320
NA_peak_4388	chr_128	364243	379670	+	2036	NA	exon (g8092.t1, exon 1 of 6)	-exon (g8092.t1, exon 1 of 6)	417	g8092.t1	g8092	g8092.t1			TTHERM_00437700
NA_peak_1459	chr_044	97222	105739	+	2036	NA	exon (g1325.t1, exon 2 of 2)	-exon (g1325.t1, exon 2 of 2)	1255	g1325.t1	g1325	g1325.t1			TTHERM_01048130
NA_peak_6001	chr_180	1309711	1326069	+	2025	NA	promoter-TSS (g20850.t1)	-promoter-TSS (g20850.t1)	-552	g20850.t1	g20850	g20850.t1			TTHERM_00812830
NA_peak_2914	chr_091	37091	44426	+	2016	NA	promoter-TSS (g3486.t1)	-promoter-TSS (g3486.t1)	-974	g3486.t1	g3486	g3486.t1			TTHERM_00756420
NA_peak_3224	chr_101	1310112	1311498	+	2015	NA	intron (g19913.t1, intron 3 of 3)	-intron (g19913.t1, intron 3 of 3)	1593	g19913.t1	g19913	g19913.t1			TTHERM_00185350
NA_peak_3028	chr_098	24660	30487	+	2015	NA	exon (g3844.t1, exon 2 of 5)	-exon (g3844.t1, exon 2 of 5)	1374	g3844.t1	g3844	g3844.t1			TTHERM_00773160
NA_peak_3353	chr_105	1466039	1470278	+	2010	NA	exon (g23360.t1, exon 3 of 9)	-exon (g23360.t1, exon 3 of 9)	1627	g23360.t1	g23360	g23360.t1			TTHERM_00230960
NA_peak_5285	chr_160	548367	549895	+	2007	NA	exon (g10273.t1, exon 1 of 1)	-exon (g10273.t1, exon 1 of 1)	643	g10273.t1	g10273	g10273.t1			TTHERM_00329990
NA_peak_3222	chr_101	1271830	1275070	+	2006	NA	intron (g19902.t1, intron 2 of 2)	-intron (g19902.t1, intron 2 of 2)	925	g19902.t1	g19902	g19902.t1			TTHERM_00185230
NA_peak_4475	chr_131	89163	100727	+	2001	NA	TTS (g11483.t1)	-TTS (g11483.t1)	1441	g11483.t1	g11483	g11483.t1			TTHERM_000290959
NA_peak_5321	chr_162	173420	176810	+	1988	NA	TTS (g3591.t1)	-TTS (g3591.t1)	186	g3590.t1	g3590	g3590.t1			TTHERM_00836660
NA_peak_1926	chr_058	2613788	2622507	+	1984	NA	intron (g24273.t1, intron 1 of 1)	-intron (g24273.t1, intron 1 of 1)	322	g24273.t1	g24273	g24273.t1			TTHERM_00427570
NA_peak_423	chr_009	337471	339942	+	1982	NA	promoter-TSS (g7271.t1)	-promoter-TSS (g7271.t1)	34	g7271.t1	g7271	g7271.t1			TTHERM_00566730
NA_peak_3007	chr_097	220935	226164	+	1980	NA	exon (g5835.t1, exon 3 of 5)	-exon (g5835.t1, exon 3 of 5)	2664	g5835.t1	g5835	g5835.t1			TTHERM_00794000
NA_peak_3263	chr_102	353164	359581	+	1977	NA	intron (g719.t1, intron 1 of 2)	-intron (g719.t1, intron 1 of 2)	2353	g719.t1	g719	g719.t1			TTHERM_00543650
NA_peak_2698	chr_083	479699	486983	+	1977	NA	promoter-TSS (g15323.t1)	-promoter-TSS (g15323.t1)	-725	g15323.t1	g15323	g15323.t1			TTHERM_00137660
NA_peak_1121	chr_032	782345	802233	+	1976	NA	Intergenic	Intergenic	-1282	g14621.t1	g14621	g14621.t1			TTHERM_00149110
NA_peak_484	chr_011	146615	148449	+	1974	NA	intron (g2872.t1, intron 1 of 1)	-intron (g2872.t1, intron 1 of 1)	1536	g2872.t1	g2872	g2872.t1			TTHERM_00732640
NA_peak_3890	chr_118	195054	200441	+	1968	NA	intron (g9085.t1, intron 2 of 5)	-intron (g9085.t1, intron 2 of 5)	557	g9085.t1	g9085	g9085.t1			TTHERM_00411610
NA_peak_319	chr_007	253240	257813	+	1956	NA	promoter-TSS (g7374.t1)	-promoter-TSS (g7374.t1)	-456	g7374.t1	g7374	g7374.t1			TTHERM_000530149
NA_peak_3226	chr_101	1333628	1347010	+	1951	NA	TTS (g19921.t1)	-TTS (g19921.t1)	549	g19921.t1	g19921	g19921.t1			TTHERM_000185487
NA_peak_2805	chr_088	118959	123399	+	1950	NA	exon (g7617.t1, exon 1 of 1)	-exon (g7617.t1, exon 1 of 1)	959	g7617.t1	g7617	g7617.t1			TTHERM_00444470
NA_peak_2171	chr_065	1674493	1685543	+	1946	NA	exon (g25738.t1, exon 2 of 2)	-exon (g25738.t1, exon 2 of 2)	1435	g25737.t1	g25737	g25737.t1			g25737
NA_peak_2620	chr_080	22757	27932	+	1945	NA	exon (g2177.t1, exon 1 of 1)	-exon (g2177.t1, exon 1 of 1)	426	g2177.t1	g2177	g2177.t1			TTHERM_01002860
NA_peak_3476	chr_109	62285	66484	+	1942	NA	TTS (g1258.t1)	-TTS (g1258.t1)	2221	g1259.t1	g1259	g1259.t1			TTHERM_01197130
NA_peak_2324	chr_068	130924	138884	+	1942	NA	exon (g16483.t1, exon 1 of 2)	-exon (g16483.t1, exon 1 of 2)	917	g16483.t1	g16483	g16483.t1			TTHERM_00581750
NA_peak_1693	chr_055	637762	646232	+	1942	NA	promoter-TSS (g12466.t1)	-promoter-TSS (g12466.t1)	-642	g12466.t1	g12466	g12466.t1			TTHERM_00784680
NA_peak_2109	chr_065	642131	683281	+	1936	NA	promoter-TSS (g25486.t1)	-promoter-TSS (g25486.t1)	20	g25486.t1	g25486	g25486.t1			g25486
NA_peak_904	chr_026	212486	216781	+	1936	NA	exon (g14235.t1, exon 2 of 2)	-exon (g14235.t1, exon 2 of 2)	1246	g14235.t1	g14235	g14235.t1			TTHERM_00890100
NA_peak_4253	chr_125	281330	282743	+	1934	NA	exon (g4532.t1, exon 3 of 3)	-exon (g4532.t1, exon 3 of 3)	-1483	g4533.t1	g4533	g4533.t1			TTHERM_00658930
NA_peak_2492	chr_073	632020	642395	+	1934	NA	Intergenic	Intergenic	-1795	g15991.t1	g15991	g15991.t1			TTHERM_00846960
NA_peak_5086	chr_153	745335	747675	+	1929	NA	promoter-TSS (g26088.t1)	-promoter-TSS (g26088.t1)	-573	g26088.t1	g26088	g26088.t1			TTHERM_000390179
NA_peak_5184	chr_157	65893	79579	+	1927	NA	promoter-TSS (g1722.t1)	-promoter-TSS (g1722.t1)	-95	g1722.t1	g1722	g1722.t1			TTHERM_01014590
NA_peak_236	chr_005	621484	629308	+	1926	NA	exon (g13284.t1, exon 1 of 2)	-exon (g13284.t1, exon 1 of 2)	1797	g13284.t1	g13284	g13284.t1			TTHERM_00218500
NA_peak_4612	chr_135	1099212	1102123	+	1925	NA	Intergenic	Intergenic	-1039	g22655.t1	g22655	g22655.t1			TTHERM_00713000
NA_peak_2371	chr_069	492600	497587	+	1921	NA	exon (g17156.t1, exon 2 of 8)	-exon (g17156.t1, exon 2 of 8)	709	g17156.t1	g17156	g17156.t1			TTHERM_00259410
NA_peak_582	chr_015	52773	54311	+	1917	NA	exon (g9682.t1, exon 8 of 10)	-exon (g9682.t1, exon 8 of 10)	-1721	g9683.t1	g9683	g9683.t1			TTHERM_00353410
NA_peak_4532	chr_132	122109	130136	+	1914	NA	Intergenic	Intergenic	-1196	g6857.t1	g6857	g6857.t1			TTHERM_000540129
NA_peak_5108	chr_153	1039328	1042857	+	1913	NA	exon (g26184.t1, exon 1 of 2)	-exon (g26184.t1, exon 1 of 2)	255	g26184.t1	g26184	g26184.t1			TTHERM_00726470
NA_peak_2855	chr_090	40535	42382	+	1912	NA	exon (g10308.t1, exon 8 of 8)	-exon (g10308.t1, exon 8 of 8)	-1913	g10309.t1	g10309	g10309.t1			TTHERM_00340150
NA_peak_1363	chr_042	67912	72637	+	1912	NA	exon (g6153.t1, exon 7 of 14)	-exon (g6153.t1, exon 7 of 14)	1789	g6153.t1	g6153	g6153.t1			TTHERM_00499420
NA_peak_382	chr_008	560928	566666	+	1906	NA	promoter-TSS (g11393.t1)	-promoter-TSS (g11393.t1)	75	g11393.t1	g11393	g11393.t1			TTHERM_00294860
NA_peak_1720	chr_057	113126	120450	+	1905	NA	promoter-TSS (g21988.t1)	-promoter-TSS (g21988.t1)	-618	g21988.t1	g21988	g21988.t1			TTHERM_00675580
NA_peak_2959	chr_095	52662	59850	+	1895	NA	TTS (g579.t1)	-TTS (g579.t1)	-1386	g580.t1	g580	g580.t1			TTHERM_01099130
NA_peak_2642	chr_081	140632	146052	+	1875	NA	TTS (g2354.t1)	-TTS (g2354.t1)	1558	g2354.t1	g2354	g2354.t1			TTHERM_000787009
NA_peak_2195	chr_065	2132573	2139858	+	1873	NA	promoter-TSS (g25828.t1)	-promoter-TSS (g25828.t1)	-300	g25828.t1	g25828	g25828.t1			TTHERM_00002630
NA_peak_5059	chr_153	369008	372180	+	1871	NA	TTS (g25988.t1)	-TTS (g25988.t1)	709	g25988.t1	g25988	g25988.t1			TTHERM_000388219
NA_peak_3037	chr_098	105737	110343	+	1871	NA	TTS (g3867.t1)	-TTS (g3867.t1)	1750	g3868.t1	g3868	g3868.t1			TTHERM_00773410
NA_peak_3705	chr_114	736261	743416	+	1871	NA	TTS (g17522.t1)	-TTS (g17522.t1)	427	g17523.t1	g17523	g17523.t1			TTHERM_00194090
NA_peak_621	chr_015	591951	596091	+	1862	NA	TTS (g9820.t1)	-TTS (g9820.t1)	729	g9819.t1	g9819	g9819.t1			TTHERM_00348020
NA_peak_5657	chr_174	1311087	1316095	+	1860	NA	promoter-TSS (g18376.t1)	-promoter-TSS (g18376.t1)	-24	g18376.t1	g18376	g18376.t1			TTHERM_00056030
NA_peak_4995	chr_151	115526	118623	+	1858	NA	exon (g8773.t1, exon 9 of 10)	-exon (g8773.t1, exon 9 of 10)	-2317	g8774.t1	g8774	g8774.t1			TTHERM_00486890
NA_peak_4420	chr_130	109665	114724	+	1856	NA	exon (g11082.t1, exon 2 of 2)	-exon (g11082.t1, exon 2 of 2)	1019	g11082.t1	g11082	g11082.t1			TTHERM_00318580
NA_peak_5453	chr_169	40187	44001	+	1850	NA	promoter-TSS (g9842.t1)	-promoter-TSS (g9842.t1)	-457	g9842.t1	g9842	g9842.t1			TTHERM_00343360
NA_peak_32	chr_001	381790	385679	+	1850	NA	intron (g18516.t1, intron 1 of 1)	-intron (g18516.t1, intron 1 of 1)	648	g18516.t1	g18516	g18516.t1			TTHERM_00160770
NA_peak_262	chr_006	91845	94565	+	1850	NA	exon (g6952.t1, exon 3 of 4)	-exon (g6952.t1, exon 3 of 4)	863	g6952.t1	g6952	g6952.t1			TTHERM_00535440
NA_peak_3656	chr_114	74018	78123	+	1844	NA	exon (g17338.t1, exon 3 of 4)	-exon (g17338.t1, exon 3 of 4)	1165	g17338.t1	g17338	g17338.t1			TTHERM_00637070
NA_peak_1185	chr_033	609905	611612	+	1844	NA	exon (g13757.t1, exon 1 of 1)	-exon (g13757.t1, exon 1 of 1)	1995	g13756.t1	g13756	g13756.t1			TTHERM_00144850
NA_peak_1587	chr_052	85960	90689	+	1841	NA	promoter-TSS (g4666.t1)	-promoter-TSS (g4666.t1)	-784	g4666.t1	g4666	g4666.t1			g4666
NA_peak_4813	chr_141	15431	21224	+	1837	NA	intron (g7875.t1, intron 3 of 8)	-intron (g7875.t1, intron 3 of 8)	1621	g7875.t1	g7875	g7875.t1			TTHERM_00534080
NA_peak_4964	chr_149	43357	52664	+	1831	NA	Intergenic	Intergenic	1628	g1206.t1	g1206	g1206.t1			TTHERM_01151520
NA_peak_4661	chr_136	43622	44799	+	1830	NA	exon (g2454.t1, exon 2 of 3)	-exon (g2454.t1, exon 2 of 3)	398	g2454.t1	g2454	g2454.t1			TTHERM_01251190
NA_peak_871	chr_025	218155	228507	+	1825	NA	exon (g12594.t1, exon 3 of 7)	-exon (g12594.t1, exon 3 of 7)	1687	g12594.t1	g12594	g12594.t1			TTHERM_01349980
NA_peak_4059	chr_120	954669	959303	+	1821	NA	intron (g17917.t1, intron 1 of 3)	-intron (g17917.t1, intron 1 of 3)	1858	g17917.t1	g17917	g17917.t1			TTHERM_000815125
NA_peak_4935	chr_148	175941	185344	+	1821	NA	TTS (g8644.t1)	-TTS (g8644.t1)	-1339	g8645.t1	g8645	g8645.t1			TTHERM_00474380
NA_peak_3354	chr_105	1493889	1499075	+	1817	NA	TTS (g23365.t1)	-TTS (g23365.t1)	901	g23365.t1	g23365	g23365.t1			TTHERM_000232999
NA_peak_2577	chr_076	364727	378998	+	1809	NA	Intergenic	Intergenic	-1069	g5341.t1	g5341	g5341.t1			TTHERM_00580370
NA_peak_5491	chr_170	291938	293496	+	1805	NA	TTS (g12792.t1)	-TTS (g12792.t1)	453	g12793.t1	g12793	g12793.t1			TTHERM_00322860
NA_peak_5844	chr_179	805366	813756	+	1804	NA	TTS (g24630.t1)	-TTS (g24630.t1)	344	g24631.t1	g24631	g24631.t1			TTHERM_01627910
NA_peak_4496	chr_131	429422	435613	+	1801	NA	Intergenic	Intergenic	-1316	g11582.t1	g11582	g11582.t1			TTHERM_00289040
NA_peak_5084	chr_153	719928	729691	+	1800	NA	promoter-TSS (g26081.t1)	-promoter-TSS (g26081.t1)	-356	g26081.t1	g26081	g26081.t1			TTHERM_00390120
NA_peak_5976	chr_180	808888	841194	+	1799	NA	Intergenic	Intergenic	-5028	g20727.t1	g20727	g20727.t1			TTHERM_000621139
NA_peak_579	chr_015	15431	19235	+	1799	NA	exon (g9670.t1, exon 1 of 1)	-exon (g9670.t1, exon 1 of 1)	2613	g9670.t1	g9670	g9670.t1			TTHERM_00353500
NA_peak_1550	chr_051	19663	25689	+	1797	NA	exon (g4911.t1, exon 2 of 2)	-exon (g4911.t1, exon 2 of 2)	4921	g4911.t1	g4911	g4911.t1			TTHERM_00599790
NA_peak_2265	chr_067	177303	187137	+	1797	NA	TTS (g16791.t1)	-TTS (g16791.t1)	-1048	g16792.t1	g16792	g16792.t1			TTHERM_00429950
NA_peak_52	chr_001	755221	758131	+	1797	NA	exon (g18611.t1, exon 1 of 1)	-exon (g18611.t1, exon 1 of 1)	1176	g18611.t1	g18611	g18611.t1			TTHERM_000157809
NA_peak_2344	chr_068	996768	1000957	+	1791	NA	exon (g16683.t1, exon 1 of 2)	-exon (g16683.t1, exon 1 of 2)	998	g16683.t1	g16683	g16683.t1			TTHERM_00594300
NA_peak_5320	chr_162	166379	168784	+	1785	NA	exon (g3587.t1, exon 6 of 8)	-exon (g3587.t1, exon 6 of 8)	-1469	g3588.t1	g3588	g3588.t1			TTHERM_00836680
NA_peak_1920	chr_058	2491709	2498483	+	1782	NA	exon (g24238.t1, exon 1 of 2)	-exon (g24238.t1, exon 1 of 2)	371	g24238.t1	g24238	g24238.t1			TTHERM_00426260
NA_peak_5815	chr_178	607540	615100	+	1781	NA	exon (g10122.t1, exon 1 of 1)	-exon (g10122.t1, exon 1 of 1)	475	g10122.t1	g10122	g10122.t1			TTHERM_01021930
NA_peak_2238	chr_066	1609610	1612288	+	1778	NA	exon (g21335.t1, exon 1 of 1)	-exon (g21335.t1, exon 1 of 1)	2072	g21335.t1	g21335	g21335.t1			TTHERM_00734050
NA_peak_3852	chr_116	918802	924415	+	1777	NA	promoter-TSS (g14149.t1)	-promoter-TSS (g14149.t1)	-635	g14149.t1	g14149	g14149.t1			TTHERM_00191960
NA_peak_3534	chr_112	209118	211707	+	1775	NA	TTS (g18831.t1)	-TTS (g18831.t1)	2698	g18831.t1	g18831	g18831.t1			TTHERM_00046250
NA_peak_3646	chr_113	69965	73903	+	1775	NA	exon (g79.t1, exon 4 of 8)	-exon (g79.t1, exon 4 of 8)	1447	g79.t1	g79	g79.t1			TTHERM_01194630
NA_peak_3530	chr_112	159191	160728	+	1774	NA	exon (g18826.t1, exon 3 of 3)	-exon (g18826.t1, exon 3 of 3)	1382	g18826.t1	g18826	g18826.t1			TTHERM_00046180
NA_peak_2015	chr_061	41553	46577	+	1770	NA	promoter-TSS (g501.t1)	-promoter-TSS (g501.t1)	80	g501.t1	g501	g501.t1			TTHERM_00678490
NA_peak_701	chr_019	1046031	1049069	+	1770	NA	promoter-TSS (g26408.t1)	-promoter-TSS (g26408.t1)	-533	g26408.t1	g26408	g26408.t1			TTHERM_01028790
NA_peak_828	chr_023	978556	992150	+	1769	NA	promoter-TSS (g14913.t1)	-promoter-TSS (g14913.t1)	-515	g14913.t1	g14913	g14913.t1			TTHERM_01119420
NA_peak_1736	chr_057	368561	374197	+	1768	NA	exon (g22065.t1, exon 2 of 13)	-exon (g22065.t1, exon 2 of 13)	715	g22065.t1	g22065	g22065.t1			TTHERM_001292219
NA_peak_769	chr_022	107577	110809	+	1767	NA	promoter-TSS (g12938.t1)	-promoter-TSS (g12938.t1)	-202	g12939.t1	g12939	g12939.t1			TTHERM_000748979
NA_peak_3622	chr_112	1400437	1404799	+	1765	NA	promoter-TSS (g19143.t1)	-promoter-TSS (g19143.t1)	-785	g19143.t1	g19143	g19143.t1			TTHERM_00052310
NA_peak_770	chr_022	123882	127062	+	1765	NA	TTS (g12944.t1)	-TTS (g12944.t1)	1183	g12944.t1	g12944	g12944.t1			TTHERM_000749021
NA_peak_2880	chr_090	324500	328312	+	1762	NA	intron (g10395.t1, intron 2 of 3)	-intron (g10395.t1, intron 2 of 3)	404	g10395.t1	g10395	g10395.t1			TTHERM_000338239
NA_peak_5041	chr_153	111143	120547	+	1756	NA	promoter-TSS (g25911.t1)	-promoter-TSS (g25911.t1)	-575	g25911.t1	g25911	g25911.t1			TTHERM_00992780
NA_peak_1251	chr_036	277760	288264	+	1755	NA	Intergenic	Intergenic	-1231	g5183.t1	g5183	g5183.t1			TTHERM_00624350
NA_peak_620	chr_015	576331	581088	+	1755	NA	exon (g9816.t1, exon 5 of 6)	-exon (g9816.t1, exon 5 of 6)	1271	g9816.t1	g9816	g9816.t1			TTHERM_00348060
NA_peak_2330	chr_068	453671	455759	+	1755	NA	promoter-TSS (g16562.t1)	-promoter-TSS (g16562.t1)	-672	g16562.t1	g16562	g16562.t1			TTHERM_000717528
NA_peak_1143	chr_033	67548	73385	+	1755	NA	intron (g13618.t1, intron 1 of 1)	-intron (g13618.t1, intron 1 of 1)	747	g13618.t1	g13618	g13618.t1			TTHERM_00146250
NA_peak_5433	chr_168	75226	84041	+	1755	NA	intron (g5035.t1, intron 3 of 9)	-intron (g5035.t1, intron 3 of 9)	1667	g5035.t1	g5035	g5035.t1			TTHERM_00649290
NA_peak_5468	chr_169	296615	298847	+	1754	NA	exon (g9904.t1, exon 2 of 7)	-exon (g9904.t1, exon 2 of 7)	594	g9904.t1	g9904	g9904.t1			TTHERM_00344080
NA_peak_1671	chr_055	163514	167938	+	1753	NA	exon (g12329.t1, exon 1 of 2)	-exon (g12329.t1, exon 1 of 2)	1367	g12329.t1	g12329	g12329.t1			TTHERM_00394620
NA_peak_2627	chr_080	137360	142114	+	1749	NA	TTS (g2203.t1)	-TTS (g2203.t1)	1756	g2203.t1	g2203	g2203.t1			TTHERM_01002600
NA_peak_1216	chr_033	1023353	1026782	+	1747	NA	TTS (g13867.t1)	-TTS (g13867.t1)	3171	g13867.t1	g13867	g13867.t1			TTHERM_00140780
NA_peak_3377	chr_105	1976635	1991714	+	1747	NA	intron (g23484.t1, intron 5 of 6)	-intron (g23484.t1, intron 5 of 6)	2971	g23484.t1	g23484	g23484.t1			TTHERM_00829420
NA_peak_1752	chr_057	941858	943399	+	1747	NA	exon (g22168.t1, exon 1 of 1)	-exon (g22168.t1, exon 1 of 1)	733	g22168.t1	g22168	g22168.t1			TTHERM_00490850
NA_peak_3980	chr_119	1204907	1211465	+	1746	NA	Intergenic	Intergenic	-1169	g20347.t1	g20347	g20347.t1			TTHERM_00082170
NA_peak_4512	chr_131	629927	636114	+	1745	NA	exon (g11625.t1, exon 1 of 3)	-exon (g11625.t1, exon 1 of 3)	404	g11625.t1	g11625	g11625.t1			TTHERM_00285570
NA_peak_5001	chr_151	166315	174750	+	1744	NA	promoter-TSS (g8790.t1)	-promoter-TSS (g8790.t1)	59	g8790.t1	g8790	g8790.t1			TTHERM_00486690
NA_peak_916	chr_026	482161	488019	+	1744	NA	exon (g14305.t1, exon 14 of 18)	-exon (g14305.t1, exon 14 of 18)	-1745	g14306.t1	g14306	g14306.t1			TTHERM_00633400
NA_peak_2926	chr_091	203515	211676	+	1743	NA	intron (g3527.t1, intron 1 of 4)	-intron (g3527.t1, intron 1 of 4)	442	g3527.t1	g3527	g3527.t1			TTHERM_00755870
NA_peak_963	chr_027	487698	490537	+	1742	NA	promoter-TSS (g6817.t1)	-promoter-TSS (g6817.t1)	8	g6817.t1	g6817	g6817.t1			g6817
NA_peak_5585	chr_174	37689	46449	+	1739	NA	exon (g18034.t1, exon 1 of 1)	-exon (g18034.t1, exon 1 of 1)	587	g18034.t1	g18034	g18034.t1			TTHERM_00071050
NA_peak_795	chr_022	700026	705611	+	1739	NA	promoter-TSS (g13069.t1)	-promoter-TSS (g13069.t1)	820	g13070.t1	g13070	g13070.t1			TTHERM_00655660
NA_peak_1125	chr_032	853020	858051	+	1738	NA	intron (g14642.t1, intron 5 of 7)	-intron (g14642.t1, intron 5 of 7)	2321	g14642.t1	g14642	g14642.t1			TTHERM_00148900
NA_peak_2776	chr_086	25963	27357	+	1735	NA	exon (g1038.t1, exon 2 of 3)	-exon (g1038.t1, exon 2 of 3)	830	g1038.t1	g1038	g1038.t1			TTHERM_01109830
NA_peak_535	chr_013	133493	139255	+	1733	NA	exon (g8340.t1, exon 2 of 3)	-exon (g8340.t1, exon 2 of 3)	1307	g8340.t1	g8340	g8340.t1			TTHERM_00420060
NA_peak_5916	chr_179	2649665	2659544	+	1723	NA	TTS (g25075.t1)	-TTS (g25075.t1)	1149	g25075.t1	g25075	g25075.t1			TTHERM_01132910
NA_peak_5334	chr_163	188445	189293	+	1718	NA	promoter-TSS (g10732.t1)	-promoter-TSS (g10732.t1)	-794	g10732.t1	g10732	g10732.t1			TTHERM_00463770
NA_peak_2181	chr_065	1802207	1804023	+	1717	NA	exon (g25763.t1, exon 4 of 4)	-exon (g25763.t1, exon 4 of 4)	-2004	g25764.t1	g25764	g25764.t1			TTHERM_00006310
NA_peak_4492	chr_131	390408	397515	+	1715	NA	intron (g11574.t1, intron 2 of 7)	-intron (g11574.t1, intron 2 of 7)	2195	g11575.t1	g11575	g11575.t1			g11575
NA_peak_2713	chr_083	670776	681149	+	1715	NA	TTS (g15378.t1)	-TTS (g15378.t1)	-1928	g15379.t1	g15379	g15379.t1			g15379
NA_peak_1347	chr_041	424	9677	+	1708	NA	exon (g1893.t1, exon 1 of 2)	-exon (g1893.t1, exon 1 of 2)	592	g1893.t1	g1893	g1893.t1			TTHERM_01084110
NA_peak_583	chr_015	56578	60253	+	1708	NA	promoter-TSS (g9684.t1)	-promoter-TSS (g9684.t1)	-502	g9684.t1	g9684	g9684.t1			TTHERM_00353379
NA_peak_4848	chr_142	69957	76290	+	1706	NA	promoter-TSS (g3624.t1)	-promoter-TSS (g3624.t1)	567	g3625.t1	g3625	g3625.t1			TTHERM_000695709
NA_peak_5713	chr_176	729923	732976	+	1705	NA	TTS (g12262.t1)	-TTS (g12262.t1)	1582	g12262.t1	g12262	g12262.t1			TTHERM_00266390
NA_peak_361	chr_008	300540	312138	+	1703	NA	Intergenic	Intergenic	-1192	g11324.t1	g11324	g11324.t2			TTHERM_00295470
NA_peak_4694	chr_138	329101	336246	+	1702	NA	promoter-TSS (g19283.t1)	-promoter-TSS (g19283.t1)	-44	g19283.t1	g19283	g19283.t1			TTHERM_00122260
NA_peak_5456	chr_169	86299	87747	+	1698	NA	promoter-TSS (g9852.t1)	-promoter-TSS (g9852.t1)	-650	g9852.t1	g9852	g9852.t1			TTHERM_00343490
NA_peak_4376	chr_128	227096	236898	+	1698	NA	exon (g8055.t1, exon 5 of 6)	-exon (g8055.t1, exon 5 of 6)	2397	g8055.t1	g8055	g8055.t1			TTHERM_00439100
NA_peak_101	chr_002	117734	123123	+	1696	NA	exon (g10525.t1, exon 4 of 10)	-exon (g10525.t1, exon 4 of 10)	932	g10525.t1	g10525	g10525.t1			TTHERM_00310530
NA_peak_4232	chr_124	1122564	1127024	+	1693	NA	promoter-TSS (g15829.t1)	-promoter-TSS (g15829.t1)	-144	g15829.t1	g15829	g15829.t1			TTHERM_00568000
NA_peak_6000	chr_180	1301398	1304690	+	1692	NA	intron (g20846.t1, intron 1 of 2)	-intron (g20846.t1, intron 1 of 2)	300	g20846.t1	g20846	g20846.t1			TTHERM_00812780
NA_peak_1520	chr_047	432218	436897	+	1689	NA	promoter-TSS (g9000.t1)	-promoter-TSS (g9000.t1)	62	g9000.t1	g9000	g9000.t1			TTHERM_000442899
NA_peak_4646	chr_135	1816932	1818072	+	1689	NA	intron (g22826.t1, intron 5 of 5)	-intron (g22826.t1, intron 5 of 5)	-1391	g22825.t1	g22825	g22825.t1			TTHERM_000835349
NA_peak_5911	chr_179	2462554	2478273	+	1688	NA	intron (g25016.t1, intron 2 of 3)	-intron (g25016.t1, intron 2 of 3)	616	g25016.t1	g25016	g25016.t1			TTHERM_00808000
NA_peak_5970	chr_180	691142	694902	+	1687	NA	exon (g20688.t1, exon 1 of 1)	-exon (g20688.t1, exon 1 of 1)	620	g20688.t1	g20688	g20688.t1			TTHERM_00617770
NA_peak_3070	chr_099	368908	371525	+	1685	NA	exon (g21544.t1, exon 1 of 1)	-exon (g21544.t1, exon 1 of 1)	566	g21544.t1	g21544	g21544.t1			TTHERM_00038800
NA_peak_5669	chr_175	145076	154283	+	1683	NA	exon (g1782.t1, exon 6 of 6)	-exon (g1782.t1, exon 6 of 6)	-3186	g1783.t1	g1783	g1783.t1			TTHERM_00947640
NA_peak_5419	chr_167	419544	420684	+	1677	NA	exon (g9476.t1, exon 1 of 1)	-exon (g9476.t1, exon 1 of 1)	1963	g9476.t1	g9476	g9476.t1			TTHERM_00450800
NA_peak_2257	chr_066	2046795	2057441	+	1676	NA	intron (g21437.t1, intron 1 of 1)	-intron (g21437.t1, intron 1 of 1)	160	g21437.t1	g21437	g21437.t1			TTHERM_00904050
NA_peak_587	chr_015	143515	146342	+	1674	NA	exon (g9704.t1, exon 1 of 1)	-exon (g9704.t1, exon 1 of 1)	297	g9704.t1	g9704	g9704.t1			TTHERM_00352190
NA_peak_3943	chr_119	538904	540648	+	1672	NA	exon (g20155.t1, exon 1 of 1)	-exon (g20155.t1, exon 1 of 1)	447	g20155.t1	g20155	g20155.t1			TTHERM_00086919
NA_peak_4859	chr_142	297137	301178	+	1668	NA	TTS (g3698.t1)	-TTS (g3698.t1)	1428	g3698.t1	g3698	g3698.t1			TTHERM_000697529
NA_peak_2073	chr_064	183768	185718	+	1663	NA	exon (g4787.t1, exon 8 of 10)	-exon (g4787.t1, exon 8 of 10)	1569	g4787.t1	g4787	g4787.t1			TTHERM_00706380
NA_peak_1603	chr_052	277408	286008	+	1661	NA	intron (g4711.t1, intron 1 of 2)	-intron (g4711.t1, intron 1 of 2)	2638	g4711.t1	g4711	g4711.t1			TTHERM_00670240
NA_peak_2299	chr_067	575550	579822	+	1661	NA	intron (g16903.t1, intron 2 of 3)	-intron (g16903.t1, intron 2 of 3)	352	g16903.t1	g16903	g16903.t1			TTHERM_00434070
NA_peak_3637	chr_112	1616439	1617700	+	1658	NA	intron (g19196.t1, intron 1 of 1)	-intron (g19196.t1, intron 1 of 1)	1164	g19196.t1	g19196	g19196.t1			TTHERM_01142730
NA_peak_397	chr_008	727717	736078	+	1657	NA	TTS (g11449.t1)	-TTS (g11449.t1)	1003	g11449.t1	g11449	g11449.t1			TTHERM_000293329
NA_peak_1350	chr_041	20242	25575	+	1657	NA	exon (g1899.t1, exon 2 of 4)	-exon (g1899.t1, exon 2 of 4)	1276	g1899.t1	g1899	g1899.t1			TTHERM_01084170
NA_peak_3628	chr_112	1463683	1464755	+	1651	NA	exon (g19158.t1, exon 5 of 5)	-exon (g19158.t1, exon 5 of 5)	4711	g19158.t1	g19158	g19158.t1			TTHERM_00052490
NA_peak_58	chr_001	806993	812112	+	1649	NA	promoter-TSS (g18628.t1)	-promoter-TSS (g18628.t1)	-58	g18628.t1	g18628	g18628.t1			TTHERM_00156660
NA_peak_1806	chr_058	159042	163107	+	1649	NA	exon (g23681.t1, exon 2 of 2)	-exon (g23681.t1, exon 2 of 2)	958	g23681.t1	g23681	g23681.t1			TTHERM_00245110
NA_peak_3439	chr_107	293795	295011	+	1648	NA	promoter-TSS (g11736.t1)	-promoter-TSS (g11736.t1)	-2	g11736.t2	g11736	g11736.t2			TTHERM_000283478
NA_peak_1079	chr_032	282309	287082	+	1646	NA	promoter-TSS (g14485.t1)	-promoter-TSS (g14485.t1)	-588	g14485.t1	g14485	g14485.t1			TTHERM_00151470
NA_peak_3401	chr_105	2728685	2733430	+	1644	NA	promoter-TSS (g23621.t1)	-promoter-TSS (g23621.t1)	-22	g23621.t1	g23621	g23621.t1			TTHERM_01248970
NA_peak_926	chr_026	691850	694089	+	1643	NA	promoter-TSS (g14353.t1)	-promoter-TSS (g14353.t1)	-120	g14353.t1	g14353	g14353.t1			TTHERM_000962138
NA_peak_1324	chr_039	82256	83367	+	1641	NA	exon (g2636.t1, exon 9 of 9)	-exon (g2636.t1, exon 9 of 9)	-1402	g2635.t1	g2635	g2635.t1			TTHERM_00825270
NA_peak_1562	chr_051	175981	182489	+	1638	NA	promoter-TSS (g4951.t1)	-promoter-TSS (g4951.t1)	-89	g4951.t1	g4951	g4951.t1			TTHERM_00600160
NA_peak_4735	chr_138	981876	982804	+	1634	NA	promoter-TSS (g19440.t1)	-promoter-TSS (g19440.t1)	480	g19441.t1	g19441	g19441.t1			TTHERM_00112610
NA_peak_4476	chr_131	110310	111092	+	1633	NA	TTS (g11488.t1)	-TTS (g11488.t1)	675	g11488.t1	g11488	g11488.t1			g11488
NA_peak_2251	chr_066	1828053	1836686	+	1627	NA	intron (g21384.t2, intron 1 of 7)	-intron (g21384.t1, intron 1 of 7)	424	g21384.t1	g21384	g21384.t2			TTHERM_01445920
NA_peak_1979	chr_059	127466	133723	+	1621	NA	exon (g3721.t1, exon 2 of 2)	-exon (g3721.t1, exon 2 of 2)	1660	g3721.t1	g3721	g3721.t1			TTHERM_00694360
NA_peak_5366	chr_164	131109	139143	+	1618	NA	TTS (g4395.t1)	-TTS (g4395.t1)	-1416	g4396.t1	g4396	g4396.t1			TTHERM_00647300
NA_peak_1510	chr_047	281977	282712	+	1618	NA	promoter-TSS (g8954.t1)	-promoter-TSS (g8954.t1)	807	g8955.t1	g8955	g8955.t1			TTHERM_00442470
NA_peak_2925	chr_091	165218	170418	+	1616	NA	exon (g3517.t1, exon 1 of 1)	-exon (g3517.t1, exon 1 of 1)	246	g3517.t1	g3517	g3517.t1			TTHERM_00755960
NA_peak_1307	chr_038	362778	366032	+	1616	NA	promoter-TSS (g7835.t1)	-promoter-TSS (g7835.t1)	-272	g7835.t1	g7835	g7835.t1			TTHERM_00522160
NA_peak_2435	chr_071	69933	71318	+	1612	NA	TTS (g8479.t1)	-TTS (g8479.t1)	1312	g8479.t1	g8479	g8479.t1			TTHERM_00476610
NA_peak_2696	chr_083	455221	460804	+	1611	NA	exon (g15317.t1, exon 2 of 5)	-exon (g15317.t1, exon 2 of 5)	532	g15317.t1	g15317	g15317.t1			TTHERM_00137710
NA_peak_4415	chr_130	19676	21529	+	1608	NA	TTS (g11057.t1)	-TTS (g11057.t1)	1087	g11057.t1	g11057	g11057.t1			TTHERM_00318830
NA_peak_4721	chr_138	734229	744963	+	1608	NA	promoter-TSS (g19376.t1)	-promoter-TSS (g19376.t1)	-686	g19376.t1	g19376	g19376.t1			TTHERM_00113280
NA_peak_5003	chr_151	186686	199202	+	1607	NA	exon (g8798.t1, exon 5 of 7)	-exon (g8798.t1, exon 5 of 7)	7136	g8798.t1	g8798	g8798.t1			TTHERM_00486600
NA_peak_5201	chr_158	188205	190134	+	1605	NA	promoter-TSS (g379.t1)	-promoter-TSS (g379.t1)	-250	g379.t1	g379	g379.t1			TTHERM_00497310
NA_peak_160	chr_004	333786	341691	+	1600	NA	TTS (g10954.t1)	-TTS (g10954.t1)	1187	g10954.t1	g10954	g10954.t1			TTHERM_00300210
NA_peak_5895	chr_179	2018373	2022854	+	1599	NA	promoter-TSS (g24905.t1)	-promoter-TSS (g24905.t1)	-273	g24905.t1	g24905	g24905.t1			g24905
NA_peak_1513	chr_047	320620	326979	+	1598	NA	exon (g8967.t1, exon 1 of 5)	-exon (g8967.t1, exon 1 of 5)	230	g8967.t1	g8967	g8967.t1			TTHERM_00442560
NA_peak_4868	chr_143	58764	61613	+	1594	NA	TTS (g4580.t1)	-TTS (g4580.t1)	669	g4580.t1	g4580	g4580.t1			TTHERM_00727670
NA_peak_4588	chr_135	533955	539169	+	1594	NA	intron (g22522.t1, intron 1 of 21)	-intron (g22522.t1, intron 1 of 21)	1412	g22522.t1	g22522	g22522.t1			TTHERM_000937671
NA_peak_3247	chr_102	166615	172703	+	1592	NA	exon (g668.t1, exon 3 of 8)	-exon (g668.t1, exon 3 of 8)	450	g668.t1	g668	g668.t1			TTHERM_00548170
NA_peak_3444	chr_107	417413	419777	+	1590	NA	exon (g11769.t1, exon 1 of 1)	-exon (g11769.t1, exon 1 of 1)	931	g11769.t1	g11769	g11769.t1			TTHERM_00283150
NA_peak_3872	chr_117	173850	174607	+	1589	NA	promoter-TSS (g2535.t1)	-promoter-TSS (g2535.t1)	-432	g2535.t1	g2535	g2535.t1			TTHERM_00823550
NA_peak_5443	chr_168	186046	191100	+	1587	NA	exon (g5065.t1, exon 1 of 1)	-exon (g5065.t1, exon 1 of 1)	317	g5065.t1	g5065	g5065.t1			TTHERM_00648990
NA_peak_164	chr_004	438580	445451	+	1581	NA	exon (g10975.t1, exon 23 of 23)	-exon (g10975.t1, exon 23 of 23)	2091	g10976.t1	g10976	g10976.t1			TTHERM_00299980
NA_peak_5248	chr_159	156611	164717	+	1580	NA	TTS (g2082.t1)	-TTS (g2082.t1)	2678	g2083.t1	g2083	g2083.t1			TTHERM_00929450
NA_peak_5677	chr_176	80945	89212	+	1576	NA	exon (g12108.t1, exon 9 of 9)	-exon (g12108.t1, exon 9 of 9)	3354	g12108.t1	g12108	g12108.t1			TTHERM_00275790
NA_peak_5367	chr_164	143319	147270	+	1575	NA	exon (g4398.t1, exon 2 of 6)	-exon (g4398.t1, exon 2 of 6)	1439	g4398.t1	g4398	g4398.t1			TTHERM_00647280
NA_peak_5145	chr_156	176155	182640	+	1574	NA	exon (g8190.t1, exon 4 of 4)	-exon (g8190.t1, exon 4 of 4)	-1197	g8191.t1	g8191	g8191.t1			TTHERM_000457099
NA_peak_3940	chr_119	501871	512825	+	1572	NA	exon (g20146.t1, exon 5 of 6)	-exon (g20146.t1, exon 5 of 6)	1966	g20146.t1	g20146	g20146.t1			TTHERM_000086966
NA_peak_2815	chr_088	215957	217113	+	1569	NA	exon (g7642.t1, exon 3 of 4)	-exon (g7642.t1, exon 3 of 4)	-2068	g7643.t1	g7643	g7643.t1			TTHERM_00444680
NA_peak_4905	chr_146	17214	19481	+	1566	NA	exon (g2000.t1, exon 3 of 7)	-exon (g2000.t1, exon 3 of 7)	576	g2000.t1	g2000	g2000.t1			TTHERM_01035540
NA_peak_5876	chr_179	1591522	1608229	+	1565	NA	promoter-TSS (g24796.t1)	-promoter-TSS (g24796.t1)	-621	g24796.t1	g24796	g24796.t1			TTHERM_00753600
NA_peak_315	chr_007	191802	201949	+	1564	NA	Intergenic	Intergenic	-1459	g7356.t1	g7356	g7356.t1			TTHERM_000530018
NA_peak_4256	chr_125	309999	319727	+	1564	NA	TTS (g4543.t1)	-TTS (g4543.t1)	1037	g4543.t1	g4543	g4543.t1			TTHERM_00659020
[truncated: 5,205 more rows]

[truncated: 3 more sheets: Table S10-H3.3 KO RNA-seq, Table S11-Primers, Table S12- Accession numbers]
